# Supplementary material for: Role of lncSLCO1C1 in gastric cancer progression and resistance to oxaliplatin therapy
Source: Clin Transl Med. 2022 Apr 26;12(4):e691. doi: 10.1002/ctm2.691 (PMC9043116; doi:10.1002/ctm2.691)
Supplement: Supplementary file 13 — Data S1. Sequence data of miRNA which was pulled down by lncSLCO1C1 and miRNA predicted binding with structure‐specific recognition protein 1 (SSRP1) 3′UTR. [file CTM2-12-e691-s007.xlsx]

## Sheet: Prediction of miRNA by lncRNA
miRNA	Refseq ID	Site_Type	lncRNA_start	lncRNA_end	3'_pairing_contribution	local_AU_contribution	position_contribution	TA contribution	SPS contribution	context_score	context+ score percentile	lncRNA_region	lncRNA-miRNA_pairing	mature miRNA sequence
hsa-miR-489-5p	AK095203.1	8mer-1a	163	170	0.003	-0.098	-0.073	-0.195	0.029	-0.581	0	AAUAAGGCAAAGAUAAUACGACA	|||||||	UUUACCGCAGUGUGUAUGCUGG
hsa-miR-6808-5p	AK095203.1	8mer-1a	1640	1647	-0.039	-0.061	-0.081	0.061	-0.137	-0.504	0	AGUUUCCCCAUAUUUCCUGCCUA	|||| |||||||	GUACCAGGGUGGAG-GGACGGAC
hsa-miR-6893-5p	AK095203.1	8mer-1a	1640	1647	-0.018	-0.061	-0.081	0.061	-0.137	-0.483	0	AGUUUCCCCAUAUUUCCUGCCUA	||| |||||||	CGAGGUGGGAUGU--GGACGGAC
hsa-miR-6861-5p	AK095203.1	8mer-1a	1651	1658	-0.018	-0.041	-0.084	0.004	-0.067	-0.453	0	AUUUCCUGCCUAUCUUACCCAGA	||| |||||||	GGACCUCGGGGUGGAUGGGUCA
hsa-miR-1298-3p	AK095203.1	8mer-1a	1653	1660	0.003	-0.052	-0.085	-0.008	-0.063	-0.452	0	UUCCUGCCUAUCUUACCCAGAUA	|||||||	CAAGUCAGUCAACGGGUCUAC
hsa-miR-940	AK095203.1	8mer-1a	1640	1647	0.045	-0.061	-0.081	0.061	-0.137	-0.42	0	AGUUUCCCCAUAUUUCCUGCCUA	|||||||	CCCCUCGCCCCCGGGACGGAA
hsa-miR-555	AK095203.1	8mer-1a	1649	1656	0.024	-0.032	-0.084	-0.028	-0.041	-0.408	0	AUAUUUCCUGCCUAUCUUACCCA	|||||||	UAGUCUCCAAGUCGAAUGGGA
hsa-miR-4758-3p	AK095203.1	8mer-1a	635	642	-0.018	0.004	0.046	0.018	-0.202	-0.399	0	UGUAUAGUCCAACUAGUGGGGCA	||| |||||||	CUCCCACCAGUCGUC-CACCCCGU
hsa-miR-4724-3p	AK095203.1	8mer-1a	1670	1677	0.003	-0.039	-0.089	-0.019	0.009	-0.382	0	CAGAUAACUUUCUUUGAAGGUAA	|||||||	UGAUCGACUUGGUCUUCCAUG
hsa-miR-4701-5p	AK095203.1	8mer-1a	731	738	-0.008	-0.071	0.07	0.025	-0.144	-0.375	0	AUAAGAGGAAUAAUAGUGGCCAA	|||||||	UUCCCCAUCCACACCACCGGUU
hsa-miR-653-3p	AK095203.1	8mer-1a	390	397	-0.008	-0.064	-0.016	0.024	-0.063	-0.374	0	AUAAGUCAAAUUUUGCCAGUGAA	|||||||	AUAACUUUGUUUGAGGUCACUU
hsa-miR-132-3p	AK095203.1	8mer-1a	1611	1618	-0.008	-0.065	-0.074	0.004	0.017	-0.373	50	UAUUAGAUGUAUGUAGACUGUUA	|||||||	GCUGGUACCGACAUCUGACAAU
hsa-miR-6768-5p	AK095203.1	8mer-1a	344	351	0.003	-0.08	-0.027	0.039	-0.059	-0.371	0	AUUUUCUUAGUUUUACCUGUGUA	|||||||	GUCCCGGGGCGAAAAGGACACAC
hsa-miR-588	AK095203.1	8mer-1a	731	738	0.003	-0.071	0.07	0.025	-0.144	-0.364	0	AUAAGAGGAAUAAUAGUGGCCAA	|||||||	CAAGAUUGGGUAACACCGGUU
hsa-miR-4531	AK095203.1	8mer-1a	197	204	-0.008	-0.067	-0.065	0.031	-0.007	-0.363	0	UGGUUUCAAGGCAAAUUCUCCAA	|||||||	AGUCUUCGGAAGAGGUA
hsa-miR-212-3p	AK095203.1	8mer-1a	1611	1618	0.003	-0.065	-0.074	0.004	0.017	-0.362	50	UAUUAGAUGUAUGUAGACUGUUA	|||||||	CCGGCACUGACCUCUGACAAU
hsa-miR-6795-5p	AK095203.1	7mer-m8	100	106	0.003	-0.062	-0.048	-0.001	-0.133	-0.361	0	AAAUGGAUAUUGUACUCCCCCCU	|||||||	UGUCGGAGAGUAGGACAGGGGGGU
hsa-miR-4774-5p	AK095203.1	8mer-1a	1526	1533	0.003	-0.034	-0.053	-0.034	0.011	-0.354	0	GUCUAUUUUGGUUGAAUACCAGA	|||||||	AAUAAUGGAUGAUGUAUGGUCU
hsa-miR-6887-5p	AK095203.1	7mer-m8	100	106	0.012	-0.062	-0.048	-0.001	-0.133	-0.352	0	AAAUGGAUAUUGUACUCCCCCCU	|||||||	ACAGGAGAGGUAGACAGGGGGGU
hsa-miR-7111-5p	AK095203.1	7mer-m8	99	105	0.003	-0.09	-0.048	0.021	-0.117	-0.351	50	UAAAUGGAUAUUGUACUCCCCCC	|||||||	UACCGGACAGGAAGGAGGGGGU
hsa-miR-4694-5p	AK095203.1	8mer-1a	286	293	0.013	-0.056	-0.042	-0.029	0.011	-0.35	0	AGUAUAUUUCUGAAUUAACACCA	|||||||	CGUUUACCUAUCCUAUUGUGGA
hsa-miR-5681a	AK095203.1	8mer-1a	104	111	-0.029	0.015	-0.088	0.03	-0.03	-0.349	0	GGAUAUUGUACUCCCCCCUUUCA	||||| |||||||	UUCUCCAUAACGGU----GGGAAAGA
hsa-miR-3919	AK095203.1	8mer-1a	31	38	-0.008	-0.055	-0.106	0.048	0.019	-0.349	50	UUUCCAGUUUUUAUUUUCUCUGA	|||||||	UGACUCAGGAAACAAGAGACG
hsa-miR-4723-5p	AK095203.1	7mer-m8	99	105	0.012	-0.09	-0.048	0.021	-0.117	-0.342	50	UAAAUGGAUAUUGUACUCCCCCC	|||||||	ACGAGAAUAGAGUACCGAGGGGGU
hsa-miR-5698	AK095203.1	7mer-m8	99	105	0.012	-0.09	-0.048	0.021	-0.117	-0.342	50	UAAAUGGAUAUUGUACUCCCCCC	|||||||	GGUGUUAGUGACGUGAGGGGGU
hsa-miR-3927-3p	AK095203.1	8mer-1a	244	251	0.003	0	-0.053	-0.025	-0.017	-0.339	0	CAAGUGGAUGCAGCCUCUACCUA	|||||||	UACGGAUAGUUUAUAGAUGGAC
hsa-miR-4659a-5p	AK095203.1	7mer-m8	133	139	0.003	-0.142	-0.043	-0.001	-0.033	-0.336	0	UAUUUUACAAUAAUUCAUGGCAU	|||||||	CAAAAGAAGAAUCUGUACCGUC
hsa-miR-593-5p	AK095203.1	8mer-1a	1002	1009	-0.018	0.001	0.08	-0.004	-0.144	-0.332	50	AGAGCUUACUUCCUG--UGGUGCCA	|||| |||||||	CGACUCGUUACGGACCGACCACGGA
hsa-miR-6831-5p	AK095203.1	8mer-1a	244	251	0.013	0	-0.053	-0.025	-0.017	-0.329	0	CAAGUGGAUGCAGCCUCUACCUA	|||||||	CUGGAGGAGGAGUGUGAGAUGGAU
hsa-miR-4659b-5p	AK095203.1	7mer-m8	133	139	0.012	-0.142	-0.043	-0.001	-0.033	-0.327	0	UAUUUUACAAUAAUUCAUGGCAU	|||||||	AAGAAGAAUCUGUACCGUU
hsa-miR-1254	AK095203.1	8mer-1a	779	786	-0.008	-0.041	0.083	0.035	-0.147	-0.325	0	AACUGUGUUCAGCAAUCCAGGCA	|||||||	UGACGUCCGAGGUCGAAGGUCCGA
hsa-miR-30e-5p	AK095203.1	8mer-1a	54	61	-0.018	-0.069	-0.101	0.015	0.096	-0.324	0	CGUAGUAGAAAGGAAUGUUUACA	||||| |||||||	GAAGGUCAGUUCCU-ACAAAUGU
hsa-miR-6870-5p	AK095203.1	7mer-m8	99	105	0.03	-0.09	-0.048	0.021	-0.117	-0.324	50	UAAAUGGAUAUUGUACUCCCCCC	|||||||	AGUUGGGGGUAGAGGGGGU
hsa-miR-631	AK095203.1	7mer-m8	291	297	0.003	-0.109	-0.021	-0.006	-0.069	-0.322	0	AUUUCUGAAUUAACACCAGGUCU	|||||||	CGACUCCAGACCCGGUCCAGA
hsa-miR-425-3p	AK095203.1	7mer-m8	1500	1506	0.021	-0.091	-0.023	-0.076	-0.032	-0.321	0	UUCCUAAAAAUAGAAUUCCCGAU	|||||||	CCCGCCUGUGCUGUAAGGGCUA
hsa-miR-1245b-3p	AK095203.1	8mer-1a	1433	1440	-0.008	-0.056	-0.029	0.015	0.012	-0.313	0	UAUCUAUAUUAGUCUUCAUCUGA	|||||||	AUAUCCGGAAAUCUAGUAGACU
hsa-miR-3661	AK095203.1	7mer-m8	291	297	0.012	-0.109	-0.021	-0.006	-0.069	-0.313	0	AUUUCUGAAUUAACACCAGGUCU	|||||||	GUCGACAGGCUCAGGGUCCAGU
hsa-miR-30a-5p	AK095203.1	8mer-1a	54	61	0.003	-0.069	-0.101	0.015	0.096	-0.303	0	CGUAGUAGAAAGGAAUGUUUACA	|||||||	GAAGGUCAGCUCCUACAAAUGU
hsa-miR-30b-5p	AK095203.1	8mer-1a	54	61	0.003	-0.069	-0.101	0.015	0.096	-0.303	0	CGUAGUAGAAAGGAAUGUUUACA	|||||||	UCGACUCACAUCCUACAAAUGU
hsa-miR-30c-5p	AK095203.1	8mer-1a	54	61	0.003	-0.069	-0.101	0.015	0.096	-0.303	0	CGUAGUAGAAAGGAAUGUUUACA	|||||||	CGACUCUCACAUCCUACAAAUGU
hsa-miR-30d-5p	AK095203.1	8mer-1a	54	61	0.003	-0.069	-0.101	0.015	0.096	-0.303	0	CGUAGUAGAAAGGAAUGUUUACA	|||||||	GAAGGUCAGCCCCUACAAAUGU
hsa-miR-3116	AK095203.1	8mer-1a	779	786	0.024	-0.041	0.083	0.035	-0.147	-0.293	0	AACUGUGUUCAGCAAUCCAGGCA	|||||||	UCAGGGAUGAUACAAGGUCCGU
hsa-miR-4639-5p	AK095203.1	8mer-1a	476	483	-0.008	-0.051	0.006	-0.01	0.017	-0.293	0	CCUUGCAUCUAAGUACUUAGCAA	|||||||	AGUUAGAGUCGGAUGAAUCGUU
hsa-miR-507	AK095203.1	8mer-1a	1683	1690	-0.018	0.024	-0.092	0.02	0.025	-0.288	50	UUGAAGGUAAAAGCUGUGCAAAA	||||| |||||||	AAGUGAGGUUUUC--CACGUUUU
hsa-miR-486-5p	AK095203.1	8mer-1a	707	714	0.024	-0.042	0.064	-0.03	-0.047	-0.278	50	UUGUUUUGUUUUAAGGUACAGGA	|||||||	GAGCCCCGUCGAGUCAUGUCCU
hsa-miR-557	AK095203.1	8mer-1a	1683	1690	-0.008	0.024	-0.092	0.02	0.025	-0.278	50	UUGAAGGUAAAAGCUGUGCAAAA	|||||||	UCUGUUCCGGGUGGGCACGUUUG
hsa-miR-622	AK095203.1	7mer-m8	1585	1591	0.003	-0.107	-0.035	0.008	-0.018	-0.269	0	AAAAGGAAUAUCUUACAGACUGU	|||||||	CGAGGUUGGAGUCGUCUGACA
hsa-miR-4455	AK095203.1	8mer-1a	886	893	0.024	-0.04	0.109	0.004	-0.118	-0.268	0	UUUGUGACUUUCAUACACACCCA	|||||||	UUUUUGUGUGUGUGGGA
hsa-miR-148a-5p	AK095203.1	8mer-1a	308	315	0.013	-0.082	-0.036	0.003	0.082	-0.267	0	AGGUCUUCAUUAUUUAGAACUUA	|||||||	UCAGCCUCACAGAGUCUUGAAA
hsa-miR-6509-5p	AK095203.1	8mer-1a	246	253	0.003	-0.01	-0.052	-0.023	0.062	-0.267	0	AGUGGAUGCAGCCUCUACCUAAA	|||||||	CAAGGUGACGGUGAUGGAUUA
hsa-miR-4722-3p	AK095203.1	8mer-1a	569	576	-0.018	0.062	0.029	0.046	-0.138	-0.266	0	UUGGAGUGAGUGGACUGGCAGGA	||| |||||||	GACGUCCCUCCACG-ACCGUCCA
hsa-miR-6727-3p	AK095203.1	8mer-1a	569	576	-0.018	0.062	0.029	0.046	-0.138	-0.266	0	UUGGAGUGAGUGGACUGGCAGGA	||| |||||||	GACGCCUCCUCC-ACCGUCCU
hsa-miR-3128	AK095203.1	7mer-m8	387	393	0.003	-0.113	-0.007	0.005	-0.029	-0.261	0	ACUAUAAGUCAAAUUUUGCCAGU	|||||||	UACUCUCAAAAAAUGAACGGUCU
hsa-miR-7978	AK095203.1	7mer-m8	288	294	0.012	-0.096	-0.021	-0.001	-0.032	-0.258	0	UAUAUUUCUGAAUUAACACCAGG	|||||||	ACUCGUUGCGAUAUGUGGUCU
hsa-miR-1253	AK095203.1	8mer-1a	449	456	0.003	-0.054	-0.001	0.034	0.01	-0.255	0	AAAGCAUUUAUCUUAUCUUCUCA	|||||||	ACGUCCGACUAGAAGAAGAGA
hsa-miR-3618	AK095203.1	7mer-m8	1607	1613	0.003	-0.079	-0.039	-0.026	0.006	-0.255	0	UUCAUAUUAGAUGUAUGUAGACU	|||||||	CGAGAAAAGUAAUUACAUCUGU
hsa-miR-6881-3p	AK095203.1	8mer-1a	718	725	-0.029	-0.076	0.067	0.037	-0.006	-0.254	0	UAAGGUACAGGAAAUAAGAGGAA	|||| |||||||	UCACCCUUCCUGCUUUCUCCUA
hsa-miR-486-5p	AK095203.1	7mer-m8	1407	1413	-0.025	-0.053	-0.01	-0.02	-0.024	-0.252	0	GAAGACAGUAGCUCUGUACAGGG	||||| |||||||	GAGCCCCGUCGAGUCAUGUCCU
hsa-miR-891a-5p	AK095203.1	7mer-1a	1545	1551	0.001	-0.026	-0.025	-0.092	-0.03	-0.246	0	CAGAACAAAUCUUUCCGUUGCAA	||||||	AGUCACCGAGUCCAAGCAACGU
hsa-miR-6866-5p	AK095203.1	7mer-m8	241	247	0.003	-0.039	-0.028	-0.019	-0.042	-0.245	0	GAUCAAGUGGAUGCAGCCUCUAC	|||||||	UCUUAGAGAUAAGGUCGGAGAUU
hsa-miR-1911-3p	AK095203.1	7mer-m8	676	682	0.003	-0.068	0.034	-0.007	-0.083	-0.241	0	AAGUCUCAGCAAACUGCCUGGUU	|||||||	CCUCUGGUGUUACGGACCAC
hsa-miR-2110	AK095203.1	7mer-m8	1628	1634	0.012	-0.065	-0.042	0.023	-0.047	-0.239	0	CUGUUAAUUUGCAGUUUCCCCAU	|||||||	GUGAGUCGCCGGCAAAGGGGUU
hsa-miR-598-3p	AK095203.1	7mer-1a	36	42	0.004	-0.022	-0.046	-0.087	-0.014	-0.239	0	AGUUUUUAUUUUCUCUGACGUAG	||||||	ACUGCUACUGUUGCUACUGCAU
hsa-miR-485-5p	AK095203.1	7mer-m8	239	245	-0.016	-0.041	-0.028	0.036	-0.069	-0.238	0	AGGAUCAAGUGGAUGCAGCCUCU	|||| |||||||	CUUAAGUAGUGCCG----GUCGGAGA
hsa-miR-6884-5p	AK095203.1	7mer-m8	239	245	-0.016	-0.041	-0.028	0.036	-0.069	-0.238	0	AGGAUCAAGUGGAUGCAGCCUCU	|||| |||||||	GUUGUAGUGGAAGA--GUCGGAGA
hsa-miR-875-3p	AK095203.1	7mer-m8	16	22	-0.016	-0.09	-0.06	0.027	0.021	-0.238	50	AAACCUUGAUUGUGAUUUCCAGU	||||| |||||||	GUGUUGGAGUCAC----AAAGGUCC
hsa-miR-7111-5p	AK095203.1	7mer-m8	939	945	0.003	-0.076	0.056	0.021	-0.117	-0.233	0	UCUGCCAGUAGAGUUCUCCCCCU	|||||||	UACCGGACAGGAAGGAGGGGGU
hsa-miR-3168	AK095203.1	7mer-m8	307	313	-0.016	-0.116	-0.018	-0.005	0.045	-0.23	0	CAGGUCUUCAUUAUUUAGAACUU	|||| |||||||	CAGACUGAC---AUCUUGAG
hsa-miR-4733-5p	AK095203.1	8mer-1a	838	845	-0.008	-0.058	0.097	-0.006	-0.005	-0.227	0	ACAGCUAGACGUCAAUUGGGAUA	|||||||	GUGGCCCAGAUCGUAACCCUAA
hsa-miR-4417	AK095203.1	7mer-m8	1096	1102	0.021	-0.075	0.034	-0.002	-0.083	-0.225	0	AAUGAAAGAGUUUCUAGCCCACU	|||||||	GGGAGGCCCUUCGGGUGG
hsa-miR-3936	AK095203.1	7mer-m8	458	464	-0.007	-0.045	0.003	-0.011	-0.044	-0.224	0	AUCUUAUCUUCUCAUACCCCUUG	|||||||	ACGUAGACGGUAUGUGGGGAAU
hsa-miR-4723-5p	AK095203.1	7mer-m8	939	945	0.012	-0.076	0.056	0.021	-0.117	-0.224	0	UCUGCCAGUAGAGUUCUCCCCCU	|||||||	ACGAGAAUAGAGUACCGAGGGGGU
hsa-miR-5698	AK095203.1	7mer-m8	939	945	0.012	-0.076	0.056	0.021	-0.117	-0.224	0	UCUGCCAGUAGAGUUCUCCCCCU	|||||||	GGUGUUAGUGACGUGAGGGGGU
hsa-miR-570-3p	AK095203.1	8mer-1a	322	329	-0.018	-0.099	-0.033	0.068	0.106	-0.223	0	UAGAACUUACUAAAU--UGUUUUCA	||| |||||||	CGUUUCCAUUAACGACAAAAGC
hsa-miR-6506-5p	AK095203.1	7mer-m8	1552	1558	-0.007	-0.063	-0.031	0.032	-0.034	-0.223	0	AAUCUUUCCGUUGCAAUCCCAGU	|||||||	UGGUAUAAGUCACUGUAGGGUCA
hsa-miR-488-3p	AK095203.1	8mer-1a	105	112	0.024	0.035	-0.088	0.025	0.028	-0.223	50	GAUAUUGUACUCCCCCCUUUCAA	|||||||	CUGGUUCUUUAUCGGAAAGUU
hsa-miR-584-5p	AK095203.1	8mer-1a	1129	1136	0.013	-0.075	0.048	-0.03	0.069	-0.222	0	GAUAAUUGUUUAGAAAACCAUAA	|||||||	GAGUCAGGGUCCGUUUGGUAUU
hsa-miR-155-5p	AK095203.1	7mer-m8	113	119	0.003	-0.096	-0.046	-0.008	0.046	-0.221	0	ACUCCCCCCUUUCAAAGCAUUAU	|||||||	UGGGGAUAGUGCUAAUCGUAAUU
hsa-miR-4668-5p	AK095203.1	8mer-1a	492	499	0.003	-0.074	0.01	0.059	0.028	-0.221	0	UUAGCAAAGUCAAUAUUUUCCCA	|||||||	CUGUUUAGGAAAAAAAAAAGGGA
hsa-miR-4451	AK095203.1	7mer-m8	243	249	0.012	-0.043	-0.027	-0.016	-0.026	-0.22	0	UCAAGUGGAUGCAGCCUCUACCU	|||||||	ACAGGAGUCGAGAUGGU
hsa-miR-7152-5p	AK095203.1	8mer-1a	709	716	-0.018	-0.051	0.065	0.037	-0.003	-0.217	0	GUUUUGUUUUAAGGUACAGGAAA	||| |||||||	CCAGACCAACCUCC--UGUCCUUU
hsa-miR-6870-5p	AK095203.1	7mer-m8	939	945	0.021	-0.076	0.056	0.021	-0.117	-0.215	0	UCUGCCAGUAGAGUUCUCCCCCU	|||||||	AGUUGGGGGUAGAGGGGGU
hsa-miR-191-5p	AK095203.1	7mer-m8	1542	1548	0.021	-0.028	-0.029	-0.079	0.022	-0.213	0	UACCAGAACAAAUCUUUCCGUUG	|||||||	GUCGACGAAAACCCUAAGGCAAC
hsa-miR-619-5p	AK095203.1	7mer-m8	1552	1558	0.003	-0.063	-0.031	0.032	-0.034	-0.213	0	AAUCUUUCCGUUGCAAUCCCAGU	|||||||	CCGAGUACGGACAUUAGGGUCG
hsa-miR-7705	AK095203.1	7mer-m8	545	551	-0.025	-0.062	0.015	-0.024	0.005	-0.211	0	UAUUAAUUGAACAUA--GAGCUAUG	|||| |||||||	GUCUUGACUGUAAGACUCGAUAA
hsa-miR-576-3p	AK095203.1	8mer-1a	974	981	-0.018	-0.04	0.087	-0.006	0.016	-0.208	0	CAAUAUUAUUAUGUUCACAUCUA	||| |||||||	CUAAGGUUAAAAAG-GUGUAGAA
hsa-miR-6830-5p	AK095203.1	8mer-1a	1303	1310	0.045	-0.06	0.004	0.023	0.028	-0.207	50	CUUUAAAAUAUUGGUUUCCUUGA	|||||||	CUACAGGUCGGAGGAAGGAACC
hsa-miR-1245b-5p	AK095203.1	7mer-1a	1703	1709	-0.006	-0.004	-0.043	-0.01	-0.069	-0.206	0	AAAGGCAUGAGACUCAGGCCUAC	||| ||||||	AAAUUCACUAGAUUUCCGGAU
hsa-miR-141-3p	AK095203.1	8mer-1a	1228	1235	0.013	-0.047	0.023	0.026	0.026	-0.206	0	UAUUCUGAGUGUCAUCAGUGUUA	|||||||	GGUAGAAAUGGUCUGUCACAAU
hsa-miR-200a-3p	AK095203.1	8mer-1a	1228	1235	0.013	-0.047	0.023	0.026	0.026	-0.206	0	UAUUCUGAGUGUCAUCAGUGUUA	|||||||	UGUAGCAAUGGUCUGUCACAAU
hsa-miR-132-3p	AK095203.1	7mer-m8	1587	1593	0.012	-0.076	-0.036	0.001	0.014	-0.205	0	AAGGAAUAUCUUACAGACUGUUC	|||||||	GCUGGUACCGACAUCUGACAAU
hsa-miR-212-3p	AK095203.1	7mer-m8	1587	1593	0.012	-0.076	-0.036	0.001	0.014	-0.205	0	AAGGAAUAUCUUACAGACUGUUC	|||||||	CCGGCACUGACCUCUGACAAU
hsa-miR-593-5p	AK095203.1	7mer-1a	1056	1062	-0.006	-0.046	0.028	-0.003	-0.104	-0.205	0	AUGAGCCUAUUUAUAGGUGCCAU	|||| ||||||	CGACUCGUUACGGACCGA---CCACGGA
hsa-miR-561-5p	AK095203.1	7mer-m8	1304	1310	0.003	-0.094	0.004	0.005	-0.001	-0.203	0	UUUAAAAUAUUGGUUUCCUUGAU	|||||||	CCGUUUCAAAUUCUAGGAACUA
hsa-miR-6765-3p	AK095203.1	7mer-m8	1206	1212	0.021	-0.073	0.018	0.015	-0.064	-0.203	0	AAAUAAAGUAAGAGACCAGGUGU	|||||||	GACCCGCCCGGUCGGUCCACU
hsa-miR-3142	AK095203.1	7mer-1a	1703	1709	-0.002	-0.004	-0.043	-0.01	-0.069	-0.202	0	AAAGGCAUGAGACUCAGGCCUAC	||||||	AGACUUCCAAGUCUUUCCGGAA
hsa-miR-3675-5p	AK095203.1	7mer-1a	1630	1636	0.001	-0.019	-0.035	-0.012	-0.063	-0.202	0	GUUAAUUUGCAGUUUCCCCAUAU	||||||	CUUUAGAGAUGUCUUCGGGGUAU
hsa-miR-6890-5p	AK095203.1	7mer-1a	1630	1636	-0.002	-0.019	-0.035	-0.007	-0.063	-0.2	0	GUUAAUUUGCAGUUUCCCCAUAU	||||||	GGAUGAGACGGGAUGGGGUAC
hsa-miR-1913	AK095203.1	7mer-m8	637	643	0.003	-0.019	0.028	0.024	-0.115	-0.199	0	UAUAGUCCAACUAGUGGGGCAGC	|||||||	ACCGUCGUCGCCUCCCCCGUCU
hsa-miR-324-3p	AK095203.1	7mer-m8	637	643	0.003	-0.019	0.028	0.024	-0.115	-0.199	0	UAUAGUCCAACUAGUGGGGCAGC	|||||||	GGUCGUCGUGGACCCCGUCA
hsa-miR-4312	AK095203.1	7mer-1a	188	194	-0.002	-0.037	-0.03	-0.008	-0.047	-0.198	0	AAAUAUACAUGGUUUCAAGGCAA	||||||	ACCCCUGUCCUUGUUCCGG
hsa-miR-6739-3p	AK095203.1	8mer-1a	1531	1538	-0.018	0.027	-0.054	0.016	0.081	-0.195	0	UUUUGGUUGAAUACCAGAACAAA	||| |||||||	GACCCUCUUUCUGUCUUGUUA
hsa-miR-532-5p	AK095203.1	7mer-m8	1689	1695	0.003	-0.019	-0.05	-0.011	0.003	-0.194	0	GUAAAAGCUGUGCAAAAGGCAUG	|||||||	UGCCAGGAUGUGAGUUCCGUAC
hsa-miR-1273f	AK095203.1	7mer-m8	514	520	-0.007	-0.074	0.011	0.02	-0.024	-0.194	50	AUUUUCCAAAUGCGUCCAUCUCU	|||||||	GUGACGUUGGAGGUAGAGG
hsa-miR-183-5p	AK095203.1	7mer-m8	1057	1063	-0.007	-0.061	0.039	-0.007	-0.036	-0.192	0	UGAGCCUAUUUAUAGGUGCCAUU	|||||||	UCACUUAAGAUGGUCACGGUAU
hsa-miR-4716-3p	AK095203.1	7mer-m8	940	946	-0.007	-0.023	0.056	-0.001	-0.097	-0.192	0	CUGCCAGUAGAGUUCUCCCCCUU	|||||||	AGAGGUACAAAGGAAGGGGGAA
hsa-miR-374c-3p	AK095203.1	7mer-1a	1747	1753	-0.006	-0.074	-0.048	-0.026	0.036	-0.192	50	AAUAUAAAUUAUUUU-CUAAGUAA	|||||| ||||||	UAUAUUAUGUUGGACGAUUCAC
hsa-miR-6834-3p	AK095203.1	7mer-m8	915	921	-0.016	-0.054	0.059	-0.022	-0.038	-0.191	0	CUCAAAGGAUGCUAAGGGACAUU	||| |||||||	ACUACCUCCCUA-CCCUGUAU
hsa-miR-34b-5p	AK095203.1	7mer-1a	1641	1647	0.001	-0.024	-0.036	0.005	-0.063	-0.191	50	GUUUCCCCAUAUUUCCUGCCUAU	||||||	GUUAGUCGAUUACUGUGACGGAU
hsa-miR-449c-5p	AK095203.1	7mer-1a	1641	1647	0.001	-0.024	-0.036	0.005	-0.063	-0.191	50	GUUUCCCCAUAUUUCCUGCCUAU	||||||	UGUCGGCGAUCGUUAUGUGACGGAU
hsa-miR-449c-5p	AK095203.1	7mer-m8	673	679	-0.035	-0.025	0.033	0.004	-0.047	-0.19	0	UGGAAGUCUCAGCAA---ACUGCCUG	||||| |||||||	UGUCGGCGAUCGUUAUGUGACGGAU
hsa-miR-1270	AK095203.1	7mer-m8	351	357	0.003	-0.062	-0.012	0.005	-0.004	-0.19	50	UAGUUUUACCUGUGUAUCUCCAU	|||||||	UGUGUCGAGAAGGUAUAGAGGUC
hsa-miR-450b-5p	AK095203.1	8mer-1a	361	368	0.013	-0.057	-0.023	0.035	0.089	-0.19	50	UGUGUAUCUCCAUGUUUGCAAAA	|||||||	AUAAGUCCUUGUAUAACGUUUU
hsa-miR-620	AK095203.1	7mer-m8	351	357	0.003	-0.062	-0.012	0.005	-0.004	-0.19	50	UAGUUUUACCUGUGUAUCUCCAU	|||||||	UAAAGAUAUAGAUAGAGGUA
hsa-miR-548ao-5p	AK095203.1	7mer-m8	1481	1487	-0.007	-0.097	-0.021	-0.004	0.06	-0.189	50	UGUUCAAGAAAGUAUUUACUUCC	|||||||	ACGUUUUUGGCAUCAAUGAAGA
hsa-miR-548ax	AK095203.1	7mer-m8	1481	1487	-0.007	-0.097	-0.021	-0.004	0.06	-0.189	50	UGUUCAAGAAAGUAUUUACUUCC	|||||||	ACCGUUUUGGCGUUAAUGAAGA
hsa-miR-2682-5p	AK095203.1	7mer-1a	1641	1647	0.004	-0.024	-0.036	0.005	-0.063	-0.188	50	GUUUCCCCAUAUUUCCUGCCUAU	||||||	CUGCAGACUUGUCAGUGACGGAC
hsa-miR-4673	AK095203.1	7mer-m8	675	681	-0.007	-0.041	0.034	0.027	-0.08	-0.187	0	GAAGUCUCAGCAAACUGCCUGGU	|||||||	AGGUCAGGCCGAGGACGGACCU
hsa-miR-3681-5p	AK095203.1	8mer-1a	861	868	0.003	0.005	0.103	-0.039	-0.01	-0.185	0	AAUAAAGGGAUGAAGAUCCACUA	|||||||	CGUGUCUCACGUAGUAGGUGAU
hsa-miR-6884-3p	AK095203.1	7mer-1a	1723	1729	0.004	-0.055	-0.045	0.001	-0.016	-0.185	0	UACUCUUUGUUUAAAUGAUGGAA	||||||	UCCCCUCUGCCUUUCCACUACCC
hsa-miR-892c-5p	AK095203.1	7mer-m8	279	285	0.012	-0.114	-0.022	0.013	0.047	-0.184	0	AUAUUUCAGUAUAUUUCUGAAUU	|||||||	ACUGACCGUGGAAAGACUUAU
hsa-miR-4461	AK095203.1	8mer-1a	1378	1385	-0.008	0.033	-0.015	-0.017	0.071	-0.183	0	AAGACCUGGUUUGGCUCUCAAUA	|||||||	CGGAUCGGGAUGAUCAGAGUUAG
hsa-miR-6511a-5p	AK095203.1	7mer-1a	1641	1647	-0.009	-0.024	-0.036	0.025	-0.063	-0.181	0	GUUUCCCCAUAUUUCCUGCCUAU	||||| ||||||	GGACAGUCGGGGUGAA---GACGGAC
hsa-miR-3152-5p	AK095203.1	7mer-1a	152	158	-0.006	-0.042	-0.033	0	-0.026	-0.181	50	GCAUUUUAAAAAAUAAGGCAAAG	||| ||||||	GAACACAAUCUUGUC-UCCGUUA
hsa-miR-3685	AK095203.1	8mer-1a	1145	1152	0.003	-0.005	0.044	0.016	0.009	-0.18	0	ACCAUAAAAUCAAUGGUAGGAAA	|||||||	UCAGAAGUCCAUCCCAUCCUUU
hsa-miR-4514	AK095203.1	7mer-m8	674	680	0.003	-0.062	0.034	0.03	-0.064	-0.179	0	GGAAGUCUCAGCAAACUGCCUGG	|||||||	AAGGGGUUAGGACGGACA
hsa-miR-3907	AK095203.1	7mer-1a	1315	1321	0.001	-0.029	0	-0.009	-0.066	-0.177	0	GGUUUCCUUGAUAAAAGCACCAC	||||||	ACACUCGGUCGGACCUCGUGGA
hsa-miR-4802-3p	AK095203.1	7mer-m8	354	360	0.003	-0.046	-0.012	0.001	-0.003	-0.177	0	UUUUACCUGUGUAUCUCCAUGUU	|||||||	CGAACUUCCAAAGGUAGGUACAU
hsa-miR-6843-3p	AK095203.1	7mer-m8	1202	1208	0.003	-0.049	0.019	0.009	-0.039	-0.177	0	UGUUAAAUAAAGUAAGAGACCAG	|||||||	GACGUCUCUUGUCCUCUGGUA
hsa-miR-6826-3p	AK095203.1	7mer-1a	426	432	0.004	-0.04	-0.003	0.019	-0.081	-0.175	0	CUUUCCUUGCAAUUAAGGGGAAA	||||||	GACUUGUCCUUUCUCUCCCCUC
hsa-miR-1910-3p	AK095203.1	7mer-1a	1641	1647	-0.002	-0.024	-0.036	0.025	-0.063	-0.174	0	GUUUCCCCAUAUUUCCUGCCUAU	||||||	ACAGUAGGACGAAGACGGAG
hsa-miR-4517	AK095203.1	8mer-1a	1593	1600	0.003	-0.019	-0.07	0.016	0.143	-0.174	50	UAUCUUACAGACUGUUCAUAUUA	|||||||	GAGUCGACACUCAAAGUAGUAUAAA
hsa-miR-3679-3p	AK095203.1	7mer-1a	427	433	-0.006	-0.041	-0.003	0.016	-0.065	-0.173	0	UUUCCUUGCAAUUAA---GGGGAAAA	|||| ||||||	CUACUUCUAAUGACCCCCCUUC
hsa-miR-6794-5p	AK095203.1	7mer-m8	940	946	0.012	-0.023	0.056	-0.001	-0.097	-0.173	0	CUGCCAGUAGAGUUCUCCCCCUU	|||||||	CGAGUGGGGGUCAGGGGGAC
hsa-miR-4774-3p	AK095203.1	7mer-1a	152	158	0.008	-0.042	-0.033	-0.005	-0.026	-0.172	50	GCAUUUUAAAAAAUAAGGCAAAG	||||||	AAGACCGUGUACAAUCCGUUA
hsa-miR-6776-5p	AK095203.1	7mer-1a	1652	1658	0.001	-0.019	-0.037	0.02	-0.063	-0.172	50	UUUCCUGCCUAUCUUACCCAGAU	||||||	UUGGGGGUGACGUGGGUCU
hsa-miR-6868-5p	AK095203.1	7mer-m8	925	931	0.003	-0.064	0.058	0.016	-0.064	-0.171	0	GCUAAGGGACAUUUUCUGCCAGU	|||||||	CGACGAAGUCACAAGACGGUCA
hsa-miR-6756-3p	AK095203.1	7mer-1a	425	431	-0.002	-0.04	-0.004	0.009	-0.059	-0.17	0	UCUUUCCUUGCAAUUAAGGGGAA	||||||	GACCCGUCCCUCCUUCCCCU
hsa-miR-4446-5p	AK095203.1	8mer-1a	1105	1112	0.024	-0.053	0.054	0.05	0.002	-0.17	50	GUUUCUAGCCCACUUAGGGAAAA	|||||||	CGGUUCCCUUACCGUCCCUUUA
hsa-miR-664b-5p	AK095203.1	7mer-1a	1095	1101	0.004	-0.021	0.024	-0.029	-0.072	-0.168	0	AAAUGAAAGAGUUUCUAGCCCAC	||||||	AUGGGUUAGUAGAGGGAAUCGGGU
hsa-miR-3127-3p	AK095203.1	7mer-1a	425	431	0.001	-0.04	-0.004	0.009	-0.059	-0.167	0	UCUUUCCUUGCAAUUAAGGGGAA	||||||	GGUCGUCCGGACGUCUUCCCCU
hsa-miR-5197-5p	AK095203.1	8mer-1a	1058	1065	0.013	0.002	0.066	0.002	-0.002	-0.166	0	GAGCCUAUUUAUAGGUGCCAUUA	|||||||	AGUUCUUACUCAAACACGGUAAC
hsa-miR-4728-3p	AK095203.1	7mer-m8	1239	1245	0.012	-0.066	0.014	-0.002	-0.003	-0.165	0	UCAUCAGUGUUAUUUUCAGCAUG	|||||||	GACCCCGUCCUCCCUCCAGUCGUAC
hsa-miR-589-5p	AK095203.1	7mer-m8	1180	1186	0.012	-0.052	0.022	-0.004	-0.023	-0.165	0	UUACCUGGAUGCCAUGGUUCUCU	|||||||	GAGUCUCGUCUGCACCAAGAGU
hsa-miR-548az-3p	AK095203.1	7mer-m8	20	26	-0.044	-0.055	-0.059	0.038	0.075	-0.165	50	CUUGAUUGUGAUUUCCAGUUUUU	|||||| |||||||	CGUUUUCACUAAC-GUCAAAAA
hsa-miR-3175	AK095203.1	7mer-m8	938	944	-0.007	-0.037	0.056	0.031	-0.087	-0.164	0	UUCUGCCAGUAGAGUUCUCCCCC	|||||||	UGCAGUGACGCAAGAGAGGGGC
hsa-miR-548av-3p	AK095203.1	7mer-m8	1623	1629	0.003	-0.038	-0.041	0.012	0.02	-0.164	0	GUAGACUGUUAAUUUGCAGUUUC	|||||||	CGUUUUCAUUGACGUCAAAA
hsa-miR-4738-3p	AK095203.1	8mer-1a	605	612	-0.008	-0.023	0.039	0.027	0.048	-0.164	50	AUCACAGUCUAUUGACAGUUUCA	|||||||	AGGAGGUCCGCGAGGUCAAAGU
hsa-miR-4517	AK095203.1	8mer-1a	1458	1465	-0.008	-0.032	-0.035	0.016	0.143	-0.163	0	AAUGAAGAAAUUUUCUCAUAUUA	|||||||	GAGUCGACACUCAAAGUAGUAUAAA
hsa-miR-4708-3p	AK095203.1	7mer-1a	415	421	0.011	-0.043	-0.005	-0.005	-0.047	-0.163	50	UAACUAUUUUUCUUUCCUUGCAA	||||||	UAGUCUCUCUACGGCGGAACGA
hsa-miR-1299	AK095203.1	8mer-1a	758	765	-0.018	-0.001	0.077	0.034	-0.007	-0.162	0	AUUAGAACAUCUUCAUUCCAGAA	||| |||||||	AGGGAGUGUGUCUU-AAGGUCUU
hsa-miR-4766-3p	AK095203.1	7mer-m8	814	820	-0.025	-0.112	0.053	-0.004	0.046	-0.162	0	UUUCUUUAAAAAUAA-AUUGCUAU	|||| |||||||	AAGGUUUUCUCGUUAACGAUA
hsa-miR-620	AK095203.1	7mer-1a	198	204	-0.002	-0.03	-0.028	0.006	-0.034	-0.162	0	GGUUUCAAGGCAAAUUCUCCAAU	||||||	UAAAGAUAUAGAUAGAGGUA
hsa-miR-196b-5p	AK095203.1	7mer-1a	245	251	-0.002	-0.015	-0.023	-0.029	-0.018	-0.161	0	AAGUGGAUGCAGCCUCUACCUAA	||||||	GGGUUGUUGUCCUUUGAUGGAU
hsa-miR-4692	AK095203.1	7mer-m8	674	680	0.021	-0.062	0.034	0.03	-0.064	-0.161	0	GGAAGUCUCAGCAAACUGCCUGG	|||||||	UAGACUAUGGGUGUGACGGACU
hsa-miR-4662a-3p	AK095203.1	8mer-1a	1645	1652	0.013	0.071	-0.083	-0.008	0.093	-0.161	66	CCCCAUAUUUCCUGCCUAUCUUA	|||||||	UAAAUCGGUUAACAGAUAGAAA
hsa-miR-584-3p	AK095203.1	7mer-m8	1157	1163	0.003	-0.05	0.025	0	-0.018	-0.16	0	AUGGUAGGAAAAGUUGGAACUGG	|||||||	UCGGACCAACCGGACCUUGACU
hsa-miR-7852-3p	AK095203.1	7mer-m8	1028	1034	0.003	-0.109	0.043	-0.02	0.043	-0.16	0	UAUUUGUUGCAAUUUACUACAUU	|||||||	UUUACGGAAACUGAUGAUGUAU
hsa-miR-1270	AK095203.1	7mer-1a	198	204	0.001	-0.03	-0.028	0.006	-0.034	-0.159	0	GGUUUCAAGGCAAAUUCUCCAAU	||||||	UGUGUCGAGAAGGUAUAGAGGUC
hsa-miR-339-5p	AK095203.1	7mer-1a	1409	1415	-0.002	-0.017	-0.01	0.007	-0.063	-0.159	0	AGACAGUAGCUCUGUACAGGGAU	||||||	GCACUCGAGGACCUCCUGUCCCU
hsa-miR-4645-5p	AK095203.1	7mer-m8	675	681	0.021	-0.041	0.034	0.027	-0.08	-0.159	0	GAAGUCUCAGCAAACUGCCUGGU	|||||||	UGUUAUAAAGAACGGACCA
hsa-miR-6848-3p	AK095203.1	7mer-m8	1202	1208	0.021	-0.049	0.019	0.009	-0.039	-0.159	0	UGUUAAAUAAAGUAAGAGACCAG	|||||||||	GACCCCCGGUUCUCUGGUG
hsa-miR-196a-5p	AK095203.1	7mer-1a	245	251	0.001	-0.015	-0.023	-0.029	-0.018	-0.158	0	AAGUGGAUGCAGCCUCUACCUAA	||||||	GGGUUGUUGUACUUUGAUGGAU
hsa-miR-3126-3p	AK095203.1	7mer-1a	1654	1660	0.004	-0.021	-0.037	-0.014	-0.016	-0.158	0	UCCUGCCUAUCUUACCCAGAUAA	||||||	AGACACACUGCCUACGGUCUAC
hsa-miR-151a-3p	AK095203.1	7mer-m8	594	600	-0.007	-0.035	0.022	-0.026	0.009	-0.157	0	GUUGGAAGUCCAUCACAGUCUAU	|||||||	GGAGUUCCUCGAAGUCAGAUC
hsa-miR-6780b-5p	AK095203.1	7mer-1a	1628	1634	-0.002	-0.011	-0.034	0.029	-0.065	-0.157	0	CUGUUAAUUUGCAGUUUCCCCAU	||||||	AGAAGGGACGGUUCGGAAGGGGU
hsa-miR-324-5p	AK095203.1	7mer-1a	234	240	0.008	0.007	-0.024	-0.016	-0.057	-0.156	0	UAAAAAGGAUCAAGUGGAUGCAG	||||||	UGUGGUUACGGGAUCCCCUACGC
hsa-miR-4286	AK095203.1	7mer-m8	634	640	0.003	-0.003	0.028	0.016	-0.079	-0.155	0	CUGUAUAGUCCAACUAGUGGGGC	|||||||	CCAUGGUCCUCACCCCA
hsa-miR-4725-3p	AK095203.1	7mer-1a	1628	1634	0.001	-0.011	-0.034	0.029	-0.065	-0.154	0	CUGUUAAUUUGCAGUUUCCCCAU	||||||	GGGCUGUGACUGCGGAAGGGGU
hsa-miR-4774-3p	AK095203.1	7mer-1a	190	196	-0.002	-0.017	-0.029	-0.005	-0.026	-0.153	0	AUAUACAUGGUUUCAAGGCAAAU	||||||	AAGACCGUGUACAAUCCGUUA
hsa-miR-5699-5p	AK095203.1	7mer-1a	636	642	-0.002	0.012	0.02	0.008	-0.117	-0.153	0	GUAUAGUCCAACUAGUGGGGCAG	||||||	GAACAGGAAGGAACAACCCCGU
hsa-miR-188-5p	AK095203.1	7mer-1a	1411	1417	0.008	-0.031	-0.011	-0.013	-0.032	-0.153	50	ACAGUAGCUCUGUACAGGGAUAU	||||||	GGGAGGUGGUACGUUCCCUAC
hsa-miR-6866-3p	AK095203.1	7mer-1a	1411	1417	0.008	-0.031	-0.011	-0.013	-0.032	-0.153	50	ACAGUAGCUCUGUACAGGGAUAU	||||||	GAUCUCCUGUCUAUUUCCCUAG
hsa-miR-2682-5p	AK095203.1	7mer-m8	673	679	0.003	-0.025	0.033	0.004	-0.047	-0.152	0	UGGAAGUCUCAGCAAACUGCCUG	|||||||	CUGCAGACUUGUCAGUGACGGAC
hsa-miR-34b-5p	AK095203.1	7mer-m8	673	679	0.003	-0.025	0.033	0.004	-0.047	-0.152	0	UGGAAGUCUCAGCAAACUGCCUG	|||||||	GUUAGUCGAUUACUGUGACGGAU
hsa-miR-3650	AK095203.1	7mer-m8	885	891	-0.016	-0.045	0.063	0.001	-0.035	-0.152	0	GUUUGUGACUUUCAU-ACACACCC	|||| |||||||	CCUGAGAUGUCUGUGUGGA
hsa-miR-6776-5p	AK095203.1	7mer-m8	888	894	0.012	-0.063	0.063	0.02	-0.064	-0.152	0	UGUGACUUUCAUACACACCCAGU	|||||||	UUGGGGGUGACGUGGGUCU
hsa-miR-3189-5p	AK095203.1	7mer-1a	636	642	0.004	0.012	0.02	0.005	-0.117	-0.15	0	GUAUAGUCCAACUAGUGGGGCAG	||||||	AGGAUGGGUCCCGUGUCUACCCCGU
hsa-miR-4272	AK095203.1	8mer-1a	1521	1528	0.003	0.022	-0.051	0.023	0.1	-0.15	0	AUUCUGUCUAUUUUGGUUGAAUA	|||||||	UGUUAGUGAUCAACUUAC
hsa-miR-617	AK095203.1	7mer-m8	582	588	0.003	-0.023	0.021	-0.008	-0.023	-0.15	50	ACUGGCAGGACAGUUGGAAGUCC	|||||||	CGGUGGAAGUUUACCCUUCAGA
hsa-miR-6866-3p	AK095203.1	7mer-m8	850	856	-0.007	-0.069	0.059	-0.014	0.002	-0.149	0	CAAUUGGGAUAAAUAAAGGGAUG	|||||||	GAUCUCCUGUCUAUUUCCCUAG
hsa-miR-4436b-5p	AK095203.1	7mer-m8	230	236	-0.007	0	-0.029	0.006	0.002	-0.148	0	AAUGUAAAAAGGAUCAAGUGGAU	|||||||	CCGUCCCGUCCGUCUUCACCUG
hsa-miR-6830-5p	AK095203.1	7mer-m8	413	419	0.021	-0.08	-0.003	0.013	0.021	-0.148	0	UUUAACUAUUUUUCUUUCCUUGC	|||||||	CUACAGGUCGGAGGAAGGAACC
hsa-miR-1537-5p	AK095203.1	7mer-m8	821	827	0.003	-0.081	0.054	-0.014	0.011	-0.147	0	AAAAAUAAAUUGCUAUUACAGCU	|||||||	UCUUUUGACUGAUUAAUGUCGA
hsa-miR-4271	AK095203.1	7mer-1a	1628	1634	0.008	-0.011	-0.034	0.029	-0.065	-0.147	0	CUGUUAAUUUGCAGUUUCCCCAU	||||||	GGGGUGGAAAAGAAGGGGG
hsa-miR-4796-3p	AK095203.1	7mer-m8	1319	1325	-0.016	-0.05	0.002	0.014	0.023	-0.147	0	UCCUUGAUAAAAGCACCACUUUU	||| |||||||	CACAGAUAUGAGAC-GGUGAAAU
hsa-let-7g-3p	AK095203.1	7mer-m8	1405	1411	-0.025	-0.009	-0.01	0.007	0.011	-0.146	0	AUGAAGACAGUAGCUCUGUACAG	|||| |||||||	CGUUCCGUCACCG-GACAUGUC
hsa-miR-101-5p	AK095203.1	7mer-m8	1657	1663	0.012	-0.034	-0.046	-0.015	0.057	-0.146	0	UGCCUAUCUUACCCAGAUAACUU	|||||||	UCGUAGUCGUGACACUAUUGAC
hsa-miR-4799-5p	AK095203.1	8mer-1a	304	311	0.003	-0.061	-0.037	0.045	0.151	-0.146	66	CACCAGGUCUUCAUUAUUUAGAA	|||||||	CUGACCGUACGACGUAAAUCUA
hsa-miR-640	AK095203.1	7mer-1a	225	231	0.004	-0.012	-0.025	-0.015	-0.022	-0.144	0	UGGAAAAUGUAAAAAGGAUCAAG	||||||	UCUCCGUCCAAGGACCUAGUA
hsa-miR-4490	AK095203.1	7mer-1a	1527	1533	0.004	-0.015	-0.023	-0.017	-0.018	-0.143	0	UCUAUUUUGGUUGAAUACCAGAA	||||||	AUACGGGUUUAGAGAAUGGUCU
hsa-miR-6849-5p	AK095203.1	8mer-1a	861	868	0.045	0.005	0.103	-0.039	-0.01	-0.143	0	AAUAAAGGGAUGAAGAUCCACUA	|||||||	AGGUGUGUGAGGGGAUAGGUGAG
hsa-miR-3152-5p	AK095203.1	7mer-1a	190	196	0.004	-0.017	-0.029	0	-0.026	-0.142	0	AUAUACAUGGUUUCAAGGCAAAU	||||||	GAACACAAUCUUGUCUCCGUUA
hsa-miR-4708-3p	AK095203.1	7mer-1a	461	467	0.004	-0.017	0	-0.005	-0.047	-0.139	0	UUAUCUUCUCAUACCCCUUGCAU	||||||	UAGUCUCUCUACGGCGGAACGA
hsa-miR-548aj-5p	AK095203.1	7mer-m8	1322	1328	-0.016	-0.071	0.002	0.027	0.039	-0.139	0	UUGAUAAAAGCACCA-CUUUUGCU	||| |||||||	GUUUUUGACGUUAAUGAAAACGU
hsa-miR-548g-5p	AK095203.1	7mer-m8	1322	1328	-0.016	-0.071	0.002	0.027	0.039	-0.139	0	UUGAUAAAAGCACCA-CUUUUGCU	||| |||||||	GUUUUUGACGUUAAUGAAAACGU
hsa-miR-548x-5p	AK095203.1	7mer-m8	1322	1328	-0.016	-0.071	0.002	0.027	0.039	-0.139	0	UUGAUAAAAGCACCA-CUUUUGCU	||| |||||||	GUUUUUGACGUUAAUGAAAACGU
hsa-miR-4756-3p	AK095203.1	7mer-1a	32	38	0.001	-0.019	-0.047	0.018	-0.017	-0.138	0	UUCCAGUUUUUAUUUUCUCUGAC	||||||	UAUCCUUCCGUUGGUAGAGACC
hsa-miR-4712-3p	AK095203.1	7mer-1a	79	85	-0.006	-0.029	-0.041	-0.004	0.016	-0.138	66	GAAAAUACUUUUGUUUCUCAUAA	||| ||||||	UAUGUCAUGUCCAG--AGAGUAA
hsa-let-7a-2-3p	AK095203.1	7mer-m8	1405	1411	-0.016	-0.009	-0.01	0.007	0.011	-0.137	0	AUGAAGACAGUAGCU--CUGUACAG	||| |||||||	CCUUUCGAUCCUCCGACAUGUC
hsa-miR-4672	AK095203.1	7mer-m8	345	351	0.003	-0.036	-0.013	0.018	0.011	-0.137	0	UUUUCUUAGUUUUACCUGUGUAU	|||||||	ACGGAGACAGGUCGACACAUU
hsa-miR-516b-5p	AK095203.1	7mer-m8	983	989	-0.007	-0.043	0.05	0.019	-0.036	-0.137	50	UAUGUUCACAUCUAACUCCAGAG	|||||||	UUUCACGAAGAAUGGAGGUCUA
hsa-miR-331-5p	AK095203.1	7mer-1a	246	252	0.001	-0.027	-0.023	-0.023	0.01	-0.136	0	AGUGGAUGCAGCCUCUACCUAAA	||||||	CCUAGGGACCCUGGUAUGGAUC
hsa-miR-4329	AK095203.1	7mer-m8	663	669	-0.016	-0.022	0.032	0.013	-0.023	-0.136	0	GCUACUAUGGUGGAA-----GUCUCAGC	|||||| |||||||	CACCUUGAUCCCAGAGUCC
hsa-miR-548au-3p	AK095203.1	7mer-m8	672	678	0.003	-0.018	0.033	-0.002	-0.032	-0.136	0	GUGGAAGUCUCAGCAAACUGCCU	|||||||	GACCACGUUUUCAUUGACGGU
hsa-miR-7153-3p	AK095203.1	7mer-m8	1176	1182	0.003	0.003	0.022	-0.012	-0.032	-0.136	0	CUGGUUACCUGGAUGCCAUGGUU	|||||||	CCAUUUGGCAGGUACCAC
hsa-miR-204-5p	AK095203.1	7mer-m8	849	855	-0.025	-0.073	0.058	0.02	0.005	-0.135	0	UCAAUUGGGAUAAAUAAAGGGAU	|||| |||||||	UCCGUAUCCUACUG-UUUCCCUU
hsa-miR-211-5p	AK095203.1	7mer-m8	849	855	-0.025	-0.073	0.058	0.02	0.005	-0.135	0	UCAAUUGGGAUAAAUAAAGGGAU	|||| |||||||	UCCGCUUCCUACUG-UUUCCCUU
hsa-miR-4653-3p	AK095203.1	8mer-1a	980	987	0.003	0.031	0.085	-0.016	0.009	-0.135	0	UAUUAUGUUCACAUCUAACUCCA	|||||||	AGAGGUUCGUUGGGAAUUGAGGU
hsa-miR-543	AK095203.1	7mer-m8	51	57	0.003	-0.053	-0.055	0.025	0.065	-0.135	0	UGACGUAGUAGAAAGGAAUGUUU	|||||||	UUCUUCACGUGGCGCUUACAAA
hsa-miR-425-5p	AK095203.1	7mer-m8	1221	1227	0.003	-0.036	0.016	-0.005	0.01	-0.132	0	CCAGGUGUAUUCUGAGUGUCAUC	|||||||	AGUUGCCCUCACUAGCACAGUAA
hsa-miR-548l	AK095203.1	7mer-m8	68	74	0.003	-0.082	-0.052	0.021	0.098	-0.132	0	AUGUUUACAUUGAAAAUACUUUU	|||||||	CUGUUUUGGGCGUUUAUGAAAA
hsa-miR-6504-3p	AK095203.1	8mer-1a	1338	1345	0.003	-0.037	-0.005	0.058	0.096	-0.132	0	UUUUGCUUUUGUUAGCUGUAAUA	|||||||	UCUUACCGACACGACAUUAC
hsa-miR-4495	AK095203.1	7mer-m8	56	62	-0.035	-0.039	-0.054	0.021	0.097	-0.13	0	UAGUAGAAAGGAAUGUUUACAUU	|||| |||||||	UCGUUUUUCGGAC-AAAUGUAA
hsa-miR-1251-3p	AK095203.1	7mer-1a	110	116	-0.002	-0.029	-0.038	0.006	0.007	-0.13	50	UGUACUCCCCCCUUUCAAAGCAU	||||||	GAUGUGACCGACUCGUUUCGC
hsa-miR-4529-3p	AK095203.1	7mer-m8	625	631	0.012	-0.027	0.027	-0.023	0.002	-0.129	0	UCAUCAAAGCUGUAUAGUCCAAC	|||||||	UGCCCGGUAGUCGUCAGGUUA
hsa-miR-7151-5p	AK095203.1	7mer-1a	87	93	0.008	-0.028	-0.041	-0.011	0.017	-0.129	0	UUUUGUUUCUCAUAAAUGGAUAU	||||||	CGGUUAUGUCCGUCUCUACCUAG
hsa-miR-924	AK095203.1	7mer-1a	1697	1703	0.001	0.015	-0.042	-0.008	-0.02	-0.128	0	UGUGCAAAAGGCAUGAGACUCAG	||||||	CGUUCUGUAGUGUUCUGAGA
hsa-miR-587	AK095203.1	7mer-1a	1725	1731	0.008	-0.06	-0.045	0.023	0.021	-0.127	0	CUCUUUGUUUAAAUGAUGGAAAA	||||||	CACUGAGUAGUGGAUACCUUU
hsa-miR-129-5p	AK095203.1	7mer-m8	363	369	-0.016	-0.097	-0.01	0.042	0.074	-0.127	50	UGUAUCUCCAUGUUUGCAAAAAU	||| |||||||	CGUUCGGGUCUGG-CGUUUUUC
hsa-miR-1271-5p	AK095203.1	7mer-m8	1004	1010	-0.016	-0.01	0.047	0.005	-0.032	-0.126	0	AGCUUACUUCCUGUGGUGCCAAU	||| |||||||	ACUCACGAACGAUC-CACGGUUC
hsa-miR-130b-5p	AK095203.1	7mer-m8	1084	1090	-0.016	-0.083	0.035	0.026	0.032	-0.126	0	UCAGGUCUUUCAAAU--GAAAGAGU	||| |||||||	CAUCACGUUGUCCCUUUCUCA
hsa-miR-3187-3p	AK095203.1	7mer-1a	732	738	0.008	-0.03	0.03	0.01	-0.07	-0.126	0	UAAGAGGAAUAAUAGUGGCCAAA	||||||	GGCGCGUCGGGGUACCGGUU
hsa-miR-3617-5p	AK095203.1	7mer-m8	1254	1260	-0.016	-0.066	0.011	0.016	0.049	-0.126	0	UCAGCAUGCUAAUAAAUGUCUUU	||| |||||||	GGGUAGAACGUUGA--UACAGAAA
hsa-miR-4683	AK095203.1	7mer-1a	351	357	0.004	-0.014	-0.012	-0.009	-0.021	-0.126	0	UAGUUUUACCUGUGUAUCUCCAU	||||||	UAGCCCGCUCGUGACCUAGAGGU
hsa-miR-641	AK095203.1	7mer-m8	1254	1260	-0.016	-0.066	0.011	0.016	0.049	-0.126	0	UCAGCAUGCUAAUAAAUGUCUUU	||| |||||||	CUCCACUGAGAUAGGAUACAGAAA
hsa-miR-96-5p	AK095203.1	7mer-m8	1004	1010	-0.016	-0.01	0.047	0.005	-0.032	-0.126	0	AGCUUACUUCCUGUG---GUGCCAAU	|||| |||||||	UCGUUUUUACACGAUCACGGUUU
hsa-miR-181b-2-3p	AK095203.1	7mer-1a	391	397	-0.002	-0.042	-0.007	0.015	-0.015	-0.125	0	UAAGUCAAAUUUUGCCAGUGAAU	||||||	ACGUAAGUAACUAGUCACUC
hsa-miR-181b-3p	AK095203.1	7mer-1a	391	397	-0.002	-0.042	-0.007	0.015	-0.015	-0.125	0	UAAGUCAAAUUUUGCCAGUGAAU	||||||	AACGUAAGUAACAAGUCACUC
hsa-miR-22-3p	AK095203.1	7mer-m8	639	645	0.003	0.045	0.029	0.001	-0.083	-0.125	0	UAGUCCAACUAGUGGGGCAGCUU	|||||||	UGUCAAGAAGUUGACCGUCGAA
hsa-miR-5703	AK095203.1	7mer-1a	197	203	-0.002	-0.028	-0.029	0.027	-0.017	-0.123	0	UGGUUUCAAGGCAAAUUCUCCAA	||||||	UGGAAGGGCUGAAGAGGA
hsa-miR-4712-3p	AK095203.1	7mer-1a	1456	1462	0.004	-0.048	-0.016	-0.004	0.016	-0.122	33	UGAAUGAAGAAAUUUUCUCAUAU	||||||	UAUGUCAUGUCCAGAGAGUAA
hsa-miR-188-5p	AK095203.1	7mer-m8	850	856	0.021	-0.069	0.059	-0.014	0.002	-0.121	0	CAAUUGGGAUAAAUAAAGGGAUG	|||||||	GGGAGGUGGUACGUUCCCUAC
hsa-miR-4434	AK095203.1	7mer-1a	197	203	0.001	-0.028	-0.029	0.027	-0.017	-0.12	0	UGGUUUCAAGGCAAAUUCUCCAA	||||||	AAGAUGAAAUGAAGAGGA
hsa-miR-4476	AK095203.1	7mer-1a	1484	1490	0.004	-0.05	-0.019	0.03	-0.011	-0.12	0	UCAAGAAAGUAUUUACUUCCUAA	||||||	CGGACAGGGAUUUAGGAAGGAC
hsa-miR-155-3p	AK095203.1	7mer-1a	1145	1151	0.004	-0.029	0.018	-0.014	-0.024	-0.119	0	ACCAUAAAAUCAAUGGUAGGAAA	||||||	ACAAUUACGAUUAUACAUCCUC
hsa-miR-4420	AK095203.1	7mer-1a	391	397	0.004	-0.042	-0.007	0.015	-0.015	-0.119	0	UAAGUCAAAUUUUGCCAGUGAAU	||||||	GAGUCGAUGUCUGUAGUCACUG
hsa-miR-661	AK095203.1	7mer-1a	780	786	-0.002	-0.017	0.035	0.039	-0.1	-0.119	0	ACUGUGUUCAGCAAUCCAGGCAG	||||||	UGCGCGUCCGGUCUCUGGGUCCGU
hsa-miR-6772-5p	AK095203.1	7mer-1a	887	893	0.001	-0.012	0.047	-0.015	-0.066	-0.119	0	UUGUGACUUUCAUACACACCCAG	||||||	GGAGUCGAGGUCGGAUGUGGGU
hsa-miR-548a-3p	AK095203.1	7mer-m8	20	26	0.003	-0.055	-0.059	0.038	0.075	-0.118	50	CUUGAUUGUGAUUUCCAGUUUUU	|||||||	CGUUUUCAUUAACGGUCAAAAC
hsa-miR-548ar-3p	AK095203.1	7mer-m8	20	26	0.003	-0.055	-0.059	0.038	0.075	-0.118	50	CUUGAUUGUGAUUUCCAGUUUUU	|||||||	CGUUUUUAUUGACGUCAAAAU
hsa-miR-548e-3p	AK095203.1	7mer-m8	20	26	0.003	-0.055	-0.059	0.038	0.075	-0.118	50	CUUGAUUGUGAUUUCCAGUUUUU	|||||||	ACGUUUUCAUCAGAGUCAAAAA
hsa-miR-548f-3p	AK095203.1	7mer-m8	20	26	0.003	-0.055	-0.059	0.038	0.075	-0.118	50	CUUGAUUGUGAUUUCCAGUUUUU	|||||||	UUUUCAUUAAUGUCAAAAA
hsa-miR-3145-5p	AK095203.1	7mer-m8	554	560	0.003	-0.013	0.017	-0.006	0.002	-0.117	0	AACAUAGAGCUAUGUUUGGAGUG	|||||||	ACUCAAAACUCACAAACCUCAA
hsa-miR-548s	AK095203.1	7mer-1a	732	738	0.008	-0.03	0.03	0.019	-0.07	-0.117	0	UAAGAGGAAUAAUAGUGGCCAAA	||||||	UUUUAUUGACGUCAAAACCGGUA
hsa-miR-4682	AK095203.1	7mer-m8	1066	1072	0.003	-0.057	0.038	0.002	0.018	-0.116	0	UUAUAGGUGCCAUUAAACUCAGG	|||||||	UCUGGUCCGAGGUCCUUGAGUCU
hsa-miR-6876-5p	AK095203.1	7mer-1a	1484	1490	0.008	-0.05	-0.019	0.03	-0.011	-0.116	0	UCAAGAAAGUAUUUACUUCCUAA	||||||	ACUUGACGGACAGAGGAAGGAC
hsa-miR-4435	AK095203.1	7mer-1a	732	738	0.008	-0.03	0.03	0.021	-0.07	-0.115	0	UAAGAGGAAUAAUAGUGGCCAAA	||||||	GGAGACACACUCGAGACCGGUA
hsa-miR-5089-5p	AK095203.1	7mer-m8	1551	1557	0.012	0.004	-0.031	0.019	0.001	-0.115	0	AAAUCUUUCCGUUGCAAUCCCAG	|||||||	CUACGAUGAGUCUUUAGGGUG
hsa-miR-183-3p	AK095203.1	7mer-m8	128	134	0.012	-0.07	-0.044	0.013	0.095	-0.114	0	AGCAUUAUUUUACAAUAAUUCAU	|||||||	AAUACCGGGAAGCCAUUAAGUG
hsa-miR-4496	AK095203.1	7mer-m8	1301	1307	0.012	-0.056	0.005	0.027	0.018	-0.114	0	ACCUUUAAAAUAUUGGUUUCCUU	|||||||	GGGAGAGUCGAAGUCAAAGGAG
hsa-miR-4524b-3p	AK095203.1	7mer-1a	1509	1515	0.004	-0.025	-0.021	0.017	-0.015	-0.114	0	AUAGAAUUCCCGAUUCUGUCUAU	||||||	AUCGUCGUACUUGGACAGAG
hsa-miR-609	AK095203.1	7mer-1a	887	893	0.001	-0.012	0.047	-0.01	-0.066	-0.114	0	UUGUGACUUUCAUACACACCCAG	||||||	UCUCUACUCUCUUUGUGGGA
hsa-miR-651-5p	AK095203.1	7mer-1a	1486	1492	-0.006	-0.03	-0.019	-0.002	0.017	-0.114	0	AAGAAAGUAUUUACU-UCCUAAAA	||||| ||||||	GUUUUCAGUUCGAAUAGGAUUU
hsa-miR-338-5p	AK095203.1	8mer-1a	91	98	0.003	0.044	-0.091	0.031	0.147	-0.113	0	GUUUCUCAUAAAUGGAUAUUGUA	|||||||	GUGAGUCGUGGUCCUAUAACAA
hsa-miR-627-3p	AK095203.1	7mer-m8	1568	1574	-0.007	-0.061	-0.033	0.035	0.073	-0.113	0	UCCCAGUAAAACGAAAGAAAAGG	|||||||	UCACUCAGAGUUUCUUUUCU
hsa-miR-6503-3p	AK095203.1	7mer-1a	624	630	-0.002	0.008	0.018	-0.039	-0.024	-0.113	0	UUCAUCAAAGCUGUAUAGUCCAA	||||||	CCUCCAGACGUAGGAUCAGGG
hsa-miR-501-5p	AK095203.1	7mer-m8	222	228	0.04	-0.056	-0.03	0	0.053	-0.113	50	AGUUGGAAAAUGUAAAAAGGAUC	|||||||	AGAGUGGGUCCCUGUUUCCUAA
hsa-miR-556-3p	AK095203.1	7mer-1a	1751	1757	-0.002	-0.06	-0.048	-0.003	0.075	-0.112	0	UAAAUUAUUUUCUAAGUAAUAAA	||||||	UUUCUACUCGAUUACCAUUAUA
hsa-miR-617	AK095203.1	7mer-m8	659	665	0.012	-0.004	0.031	-0.008	-0.023	-0.112	0	CUUGGCUACUAUGGUGGAAGUCU	|||||||	CGGUGGAAGUUUACCCUUCAGA
hsa-miR-6729-3p	AK095203.1	7mer-1a	852	858	0.001	-0.026	0.043	-0.003	-0.053	-0.112	0	AUUGGGAUAAAUAAAGGGAUGAA	||||||	GACUCUCCCGCUCCCCCUACU
hsa-miR-1303	AK095203.1	7mer-m8	517	523	0.003	-0.049	0.011	0.001	0.043	-0.111	0	UUCCAAAUGCGUCCAUCUCUAAC	|||||||	UCUCGUUCUGGGGCAGAGAUUU
hsa-miR-3117-5p	AK095203.1	7mer-1a	1220	1226	0.004	-0.017	0.01	-0.016	-0.018	-0.111	0	ACCAGGUGUAUUCUGAGUGUCAU	||||||	UAUACUGAGCAUAUCACAGA
hsa-miR-548f-5p	AK095203.1	7mer-m8	1322	1328	0.012	-0.071	0.002	0.027	0.039	-0.111	0	UUGAUAAAAGCACCACUUUUGCU	|||||||	UUUUUGACACUAAUGAAAACGU
hsa-miR-6883-3p	AK095203.1	7mer-1a	1104	1110	0.001	-0.011	0.023	-0.013	-0.037	-0.111	0	AGUUUCUAGCCCACUUAGGGAAA	||||||	GACUCCUCUCACUCUAUCCCUU
hsa-miR-224-5p	AK095203.1	7mer-m8	874	880	-0.007	-0.062	0.062	0.004	0.014	-0.109	0	AGAUCCACUAAGUUUGUGACUUU	|||||||	UUGCCUUGGUGAUCACUGAAC
hsa-miR-4642	AK095203.1	7mer-m8	1172	1178	0.012	0.017	0.023	-0.003	-0.038	-0.109	0	GGAACUGGUUACCUGGAUGCCAU	|||||||	UCGGUGGUCCCCUGCUACGGUA
hsa-miR-4724-5p	AK095203.1	7mer-1a	268	274	0.008	-0.053	-0.021	0.009	0.022	-0.109	0	AUAAUUAAAAUAUAUUUCAGUAU	||||||	GCUUCGAGUGAGGACCAAGUCAA
hsa-miR-626	AK095203.1	7mer-1a	954	960	-0.002	-0.011	0.039	-0.005	-0.056	-0.109	0	CUCCCCCUUUUUGGUGACAGCAA	||||||	UUCUGUAAAAGUCUGUCGA
hsa-miR-483-3p	AK095203.1	7mer-1a	556	562	0.004	0.006	0.011	-0.002	-0.052	-0.107	0	CAUAGAGCUAUGUUUGGAGUGAG	||||||	UUCUGCCCUCCUCUCCUCACU
hsa-miR-627-5p	AK095203.1	7mer-m8	1697	1703	0.04	0.042	-0.051	-0.015	-0.003	-0.107	0	UGUGCAAAAGGCAUGAGACUCAG	|||||||	AGGAGAAAAGAAUCUCUGAGUG
hsa-miR-6730-5p	AK095203.1	7mer-1a	105	111	-0.002	-0.005	-0.039	0.008	0.005	-0.107	0	GAUAUUGUACUCCCCCCUUUCAA	||||||	AGACUGUUGGGGAGGUGGAAAGA
hsa-miR-4470	AK095203.1	7mer-1a	386	392	0.004	-0.028	-0.008	0.01	-0.01	-0.106	0	UACUAUAAGUCAAAUUUUGCCAG	||||||	AGAGCCGAAGGUGCAAACGGU
hsa-miR-4516	AK095203.1	7mer-1a	197	203	0.015	-0.028	-0.029	0.027	-0.017	-0.106	0	UGGUUUCAAGGCAAAUUCUCCAA	||||||	CGGGGCUGGGAAGAGGG
hsa-miR-548e-5p	AK095203.1	7mer-m8	1326	1332	-0.016	-0.068	0.001	0.039	0.058	-0.106	0	UAAAAGCACCACUUUUGCUUUUG	||| |||||||	CGUUUUUGGCGCUAACGAAAAC
hsa-miR-193a-3p	AK095203.1	7mer-1a	927	933	-0.009	0.015	0.042	-0.013	-0.066	-0.105	0	UAAGGGACAUUUUCUGCCAGUAG	||||| ||||||	UGACCCUGAAACAUCCGGUCAA
hsa-miR-193b-3p	AK095203.1	7mer-1a	927	933	-0.009	0.015	0.042	-0.013	-0.066	-0.105	0	UAAGGGACAUUUUCUGCCAGUAG	||||| ||||||	UCGCCCUGAAACUCCCGGUCAA
hsa-miR-3663-5p	AK095203.1	7mer-m8	1203	1209	0.04	-0.021	0.019	0.01	-0.033	-0.105	0	GUUAAAUAAAGUAAGAGACCAGG	|||||||	GGCUCGUGGUGCGUCUGGUCG
hsa-miR-4301	AK095203.1	7mer-m8	633	639	-0.016	0.048	0.028	-0.008	-0.037	-0.105	0	GCUGUAUAGUCCAACUAGUGGGG	||| |||||||	AGUGUUCACUUC-AUCACCCU
hsa-miR-4775	AK095203.1	7mer-m8	1765	1771	-0.007	-0.125	-0.061	0.056	0.152	-0.105	66	AGUAAUAAAAGUAUAAAAAUUAU	|||||||	UCACUGGCUUUGUUUUUUAAUU
hsa-miR-4482-3p	AK095203.1	7mer-m8	1493	1499	-0.007	-0.072	-0.022	0.022	0.095	-0.104	0	UAUUUACUUCCUAAAAAUAGAAU	|||||||	CUCGGGGUGACUCUUUAUCUUU
hsa-miR-208b-5p	AK095203.1	7mer-m8	1676	1682	0.003	-0.006	-0.048	0.012	0.059	-0.1	0	ACUUUCUUUGAAGGUAAAAGCUG	|||||||	UGUAUUAAGCUCGUUUUUCGAA
hsa-miR-3686	AK095203.1	7mer-m8	1582	1588	0.021	-0.025	-0.035	0.015	0.044	-0.1	0	AAGAAAAGGAAUAUCUUACAGAC	|||||||||	AGUAAAUGAAAGAGAAUGUCUA
hsa-miR-4446-5p	AK095203.1	7mer-1a	428	434	-0.002	-0.039	-0.003	0.03	-0.012	-0.1	0	UUCCUUGCAAUUAAGGGGAAAAA	||||||	CGGUUCCCUUACCGUCCCUUUA
hsa-miR-518c-5p	AK095203.1	7mer-m8	984	990	0.003	-0.016	0.05	0.019	-0.036	-0.1	0	AUGUUCACAUCUAACUCCAGAGC	|||||||	GUCUUUCACGAAGGGAGGUCUCU
hsa-miR-548n	AK095203.1	7mer-m8	69	75	0.012	-0.081	-0.052	0.039	0.102	-0.1	0	UGUUUACAUUGAAAAUACUUUUG	|||||||	UGUUUUAGGUGUUAAUGAAAAC
hsa-miR-6747-3p	AK095203.1	7mer-1a	570	576	0.001	0.028	0.012	0.033	-0.1	-0.1	0	UGGAGUGAGUGGACUGGCAGGAC	||||||	GACCACGUCUCCUUCCGUCCU
hsa-miR-6876-3p	AK095203.1	7mer-1a	954	960	0.008	-0.011	0.039	-0.005	-0.056	-0.099	0	CUCCCCCUUUUUGGUGACAGCAA	||||||	GACUCUUCCUUUUGUGUCUGUCGA
hsa-miR-2681-5p	AK095203.1	7mer-m8	1673	1679	0.003	-0.016	-0.048	0.016	0.066	-0.099	50	AUAACUUUCUUUGAAGGUAAAAG	|||||||	UCAGAGGACCUCCACCAUUUUG
hsa-miR-302f	AK095203.1	8mer-1a	739	746	0.013	-0.009	0.072	-0.012	0.084	-0.099	50	AAUAAUAGUGGCCAAAGCAAUUA	|||||||	UUUGUACCUUCGUUAAU
hsa-miR-7111-3p	AK095203.1	7mer-1a	719	725	-0.009	-0.034	0.029	0.024	-0.033	-0.097	0	AAGGUACAGGAAAUA--AGAGGAAU	|||| ||||||	GACCCUCCUCCCUUCUCUCCUA
hsa-miR-8058	AK095203.1	7mer-1a	625	631	-0.006	0.012	0.018	-0.016	-0.031	-0.097	50	UCAUCAAAGCUGUAUAGUCCAAC	||| ||||||	AAUACCGUUCUAGUU-UCAGGUC
hsa-miR-6780a-3p	AK095203.1	7mer-1a	719	725	-0.009	-0.034	0.029	0.025	-0.033	-0.096	0	AAGGUACAGGAAAUA----AGAGGAAU	|||||| ||||||	GAUCCUUUCUUUUGUCUCCUC
hsa-miR-4803	AK095203.1	7mer-m8	1463	1469	0.012	-0.086	-0.018	0.019	0.097	-0.096	50	AGAAAUUUUCUCAUAUUAUGUUC	|||||||	AGUUAGGUGUGAUAAUACAAU
hsa-miR-6879-3p	AK095203.1	7mer-1a	951	957	0.008	-0.007	0.04	-0.006	-0.056	-0.095	0	GUUCUCCCCCUUUUUGGUGACAG	||||||	GACCCGUUCCUCGCCCACUGU
hsa-miR-6128	AK095203.1	8mer-1a	757	764	0.003	0.016	0.077	0.035	0.022	-0.094	0	AAUUAGAACAUCUUCAUUCCAGA	|||||||	AAAACUGAGGUUAAGGUCA
hsa-miR-5681b	AK095203.1	7mer-1a	1525	1531	0.001	-0.01	-0.023	-0.018	0.031	-0.093	0	UGUCUAUUUUGGUUGAAUACCAG	||||||	UGAUCUUUCCCACCGUUAUGGA
hsa-miR-5009-5p	AK095203.1	7mer-1a	625	631	-0.002	0.012	0.018	-0.016	-0.031	-0.093	50	UCAUCAAAGCUGUAUAGUCCAAC	||||||	UAGGGGUUUAGACUUUUUCAGGUU
hsa-miR-539-5p	AK095203.1	7mer-1a	77	83	0.001	-0.045	-0.042	0.031	0.036	-0.093	50	UUGAAAAUACUUUUGUUUCUCAU	||||||	UGUGUGGUUCCUAUUAAAGAGG
hsa-miR-1269a	AK095203.1	7mer-1a	625	631	-0.002	0.012	0.018	-0.015	-0.031	-0.092	0	UCAUCAAAGCUGUAUAGUCCAAC	||||||	GGUCAUCGUGCCGAGUCAGGUC
hsa-miR-1269b	AK095203.1	7mer-1a	625	631	-0.002	0.012	0.018	-0.015	-0.031	-0.092	0	UCAUCAAAGCUGUAUAGUCCAAC	||||||	GGUCAUCGUACCGAGUCAGGUC
hsa-miR-4797-5p	AK095203.1	7mer-1a	1403	1409	-0.006	-0.004	-0.01	0.017	-0.015	-0.092	0	AGAUGAAGACAGUAGCUCUGUAC	||| ||||||	AAGUCAUUCACCGU--GAGACAG
hsa-miR-5001-3p	AK095203.1	7mer-m8	782	788	0.03	-0.022	0.049	0.02	-0.049	-0.092	0	UGUGUUCAGCAAUCCAGGCAGAU	|||||||	UUCCUGGACCUGUCUCCGUCUU
hsa-miR-548ae-3p	AK095203.1	8mer-1a	21	28	0.003	0.004	-0.109	0.082	0.175	-0.092	0	UUGAUUGUGAUUUCCAGUUUUUA	|||||||	ACUUUCAUUAACGUCAAAAAC
hsa-miR-548ah-3p	AK095203.1	8mer-1a	21	28	0.003	0.004	-0.109	0.082	0.175	-0.092	0	UUGAUUGUGAUUUCCAGUUUUUA	|||||||	CGUUUUCAUUGACGUCAAAAAC
hsa-miR-548aj-3p	AK095203.1	8mer-1a	21	28	0.003	0.004	-0.109	0.082	0.175	-0.092	0	UUGAUUGUGAUUUCCAGUUUUUA	|||||||	AUUUUCAUUAACGUCAAAAAU
hsa-miR-548am-3p	AK095203.1	8mer-1a	21	28	0.003	0.004	-0.109	0.082	0.175	-0.092	0	UUGAUUGUGAUUUCCAGUUUUUA	|||||||	UGUUUUCAUUGACGUCAAAAAC
hsa-miR-548aq-3p	AK095203.1	8mer-1a	21	28	0.003	0.004	-0.109	0.082	0.175	-0.092	0	UUGAUUGUGAUUUCCAGUUUUUA	|||||||	CGUUUUCAUUAACGUCAAAAAC
hsa-miR-548j-3p	AK095203.1	8mer-1a	21	28	0.003	0.004	-0.109	0.082	0.175	-0.092	0	UUGAUUGUGAUUUCCAGUUUUUA	|||||||	CGUUUUCAUUACGUCAAAAAC
hsa-miR-548x-3p	AK095203.1	8mer-1a	21	28	0.003	0.004	-0.109	0.082	0.175	-0.092	0	UUGAUUGUGAUUUCCAGUUUUUA	|||||||	CUUUCAUUAACGUCAAAAAU
hsa-miR-1468-3p	AK095203.1	7mer-m8	384	390	0.003	-0.067	-0.007	0.03	0.07	-0.091	0	AUUACUAUAAGUCAAAUUUUGCC	|||||||	AAAAGGUAAACGAAUAAAACGA
hsa-miR-208a-5p	AK095203.1	7mer-m8	1676	1682	0.012	-0.006	-0.048	0.012	0.059	-0.091	0	ACUUUCUUUGAAGGUAAAAGCUG	|||||||	CAUAUUGGGCCCGGUUUUCGAG
hsa-miR-5696	AK095203.1	7mer-m8	1719	1725	0.012	-0.068	-0.054	0.044	0.095	-0.091	50	GGCCUACUCUUUGUUUAAAUGAU	|||||||	CCGUAGUCUGAUGAAUUUACUC
hsa-miR-507	AK095203.1	7mer-1a	362	368	-0.016	-0.029	-0.01	0.012	0.027	-0.09	0	GUGUAUCUCCAUGUU-UGCAAAAA	||||| ||||||	AAGUGAGGUUUUCCACGUUUU
hsa-miR-6733-5p	AK095203.1	7mer-1a	493	499	-0.006	-0.033	0.004	0.031	-0.012	-0.09	0	UAGCAAAGUCAAUAUUUUCCCAU	||| ||||||	UUGAGACUCAAACAG-AAAGGGU
hsa-miR-526b-5p	AK095203.1	7mer-1a	1469	1475	0.008	-0.029	-0.017	0.004	0.019	-0.089	0	UUUCUCAUAUUAUGUUCAAGAAA	||||||	UGUCUUUCACGAAGGGAGUUCUC
hsa-miR-892b	AK095203.1	7mer-1a	927	933	0.001	0.015	0.042	-0.007	-0.066	-0.089	0	UAAGGGACAUUUUCUGCCAGUAG	||||||	AGAUGGGUCUUUCCUCGGUCAC
hsa-miR-4738-3p	AK095203.1	7mer-m8	1624	1630	0.021	0.003	-0.041	0.016	0.033	-0.088	0	UAGACUGUUAAUUUGCAGUUUCC	|||||||	AGGAGGUCCGCGAGGUCAAAGU
hsa-miR-3134	AK095203.1	7mer-1a	587	593	-0.006	0.011	0.014	-0.01	-0.022	-0.087	0	CAGGACAGUUGGAAGUCCAUCAC	||| ||||||	UUAUACAUCAGAAAAUAGGUAGU
hsa-miR-4635	AK095203.1	7mer-1a	1468	1474	0.001	-0.05	-0.017	0.012	0.042	-0.086	0	UUUUCUCAUAUUAUGUUCAAGAA	||||||	AACGCCCAAGACUGAAGUUCU
hsa-miR-6773-3p	AK095203.1	7mer-m8	952	958	0.021	-0.028	0.054	0.008	-0.021	-0.086	0	UUCUCCCCCUUUUUGGUGACAGC	|||||||	GAUACCCGUCUCUUCACUGUCA
hsa-miR-877-3p	AK095203.1	7mer-1a	718	724	-0.013	-0.033	0.029	0.016	-0.011	-0.086	0	UAAGGUACAGGAAAU--AAGAGGAA	|||| ||||||	GACCCUCCUCCCUCUUCUCCU
hsa-miR-8077	AK095203.1	7mer-1a	665	671	-0.002	0.012	0.023	0.008	-0.052	-0.085	0	UACUAUGGUGGAAGUCUCAGCAA	||||||	CCUCAGUCUUGGGGUGAGUCGG
hsa-miR-548m	AK095203.1	7mer-1a	1286	1292	0.001	-0.049	0.003	0.007	0.028	-0.084	0	UAUCUAUCUAAAUUAACCUUUAA	||||||	GUUUUUGGUGUUUAUGGAAAC
hsa-miR-455-3p	AK095203.1	7mer-m8	564	570	0.003	0.052	0.018	-0.002	-0.034	-0.083	0	UAUGUUUGGAGUGAGUGGACUGG	|||||||	CACAUAUACGGGUACCUGACG
hsa-miR-6739-5p	AK095203.1	7mer-1a	493	499	0.001	-0.033	0.004	0.031	-0.012	-0.083	0	UAGCAAAGUCAAUAUUUUCCCAU	||||||	AUGAACAAGAAAGAGAAAGGGU
hsa-miR-6777-3p	AK095203.1	7mer-1a	561	567	0.004	0.03	0.011	-0.002	-0.052	-0.083	0	AGCUAUGUUUGGAGUGAGUGGAC	||||||	GACCCCCGGUCCUCUCACCU
hsa-miR-5688	AK095203.1	7mer-m8	690	696	-0.025	-0.083	0.036	0.038	0.071	-0.083	66	UGCCUGGUUUUGUUU--GUUUGUUU	||||| |||||||	CGACAAAAUGUCCACAAACAAU
hsa-miR-1298-5p	AK095203.1	7mer-1a	1442	1448	-0.002	-0.021	-0.014	-0.003	0.032	-0.082	0	UAGUCUUCAUCUGAUGAAUGAAG	||||||	AUGUAGACCUGUCGGCUUACUU
hsa-miR-8058	AK095203.1	7mer-m8	584	590	-0.007	0.038	0.021	-0.016	0.002	-0.082	0	UGGCAGGACAGUUGGAAGUCCAU	|||||||	AAUACCGUUCUAGUUUCAGGUC
hsa-miR-99a-3p	AK095203.1	7mer-1a	988	994	-0.002	0.02	0.036	-0.047	-0.015	-0.082	0	UCACAUCUAACUCCAGAGCUUAC	||||||	GUCUGGGUAUCUUCGCUCGAAC
hsa-miR-99b-3p	AK095203.1	7mer-1a	988	994	-0.002	0.02	0.036	-0.047	-0.015	-0.082	0	UCACAUCUAACUCCAGAGCUUAC	||||||	GCCUGGGUGUCUGUGCUCGAAC
hsa-miR-6740-3p	AK095203.1	7mer-1a	1392	1398	0.004	-0.004	-0.009	0.006	-0.004	-0.081	0	CUCUCAAUAAAAGAUGAAGACAG	||||||	GACAAACCCUCCUCUCUUCUGU
hsa-miR-32-3p	AK095203.1	8mer-1a	1278	1285	0.003	-0.081	0.01	0.048	0.186	-0.081	66	CGGUUAUAUAUCUAUCUAAAUUA	|||||||	UUUAUAGUGUGUGUGAUUUAAC
hsa-miR-3607-3p	AK095203.1	7mer-1a	1582	1588	-0.006	-0.022	-0.029	0.016	0.035	-0.08	0	AAGAAAAGGAAUAUC-UUACAGAC	||| ||||||	GUAGUCUUUCGCAAAUGUCA
hsa-miR-3662	AK095203.1	7mer-m8	327	333	-0.016	-0.088	-0.016	0.056	0.104	-0.08	50	CUUACUAAAUUGUUUUCAUUUUC	|||| |||||||	GUAGUCAGUGAUGAGU----AGUAAAAG
hsa-miR-4460	AK095203.1	7mer-1a	863	869	0.001	-0.004	0.044	-0.028	-0.018	-0.079	0	UAAAGGGAUGAAGAUCCACUAAG	||||||	UUCCAUUUAAGUGUUGGUGAUA
hsa-miR-4663	AK095203.1	7mer-1a	665	671	0.001	0.012	0.023	0.011	-0.052	-0.079	0	UACUAUGGUGGAAGUCUCAGCAA	||||||	UGACGUGCAGGUACCUCGAGUCGA
hsa-miR-4782-5p	AK095203.1	7mer-1a	759	765	-0.02	0.006	0.033	0.01	-0.034	-0.079	0	UUAGAACAUCUUCAU-UCCAGAAC	||||||| ||||||	AACUAACAGAAGUAUAGGUCUU
hsa-miR-6796-3p	AK095203.1	8mer-1a	987	994	0.045	0.053	0.084	-0.012	-0.002	-0.079	0	UUCACAUCUAACUCCAGAGCUUA	|||||||	GACGCCCCUCCCCUCUCGAAG
hsa-miR-32-3p	AK095203.1	7mer-m8	316	322	0.003	-0.091	-0.017	0.029	0.117	-0.079	33	AUUAUUUAGAACUUACUAAAUUG	|||||||	UUUAUAGUGUGUGUGAUUUAAC
hsa-miR-4502	AK095203.1	7mer-m8	1224	1230	0.03	-0.015	0.016	0	0.011	-0.078	0	GGUGUAUUCUGAGUGUCAUCAGU	|||||||	GAAGUCGUGGUAGUAGUAGUCG
hsa-miR-5003-3p	AK095203.1	7mer-1a	1756	1762	0.001	-0.068	-0.048	0.029	0.082	-0.078	50	UAUUUUCUAAGUAAUAAAAGUAU	||||||	GGGGUUGUUGGAUCUUUUCAU
hsa-miR-218-2-3p	AK095203.1	7mer-1a	1129	1135	0.001	-0.032	0.02	-0.016	0.024	-0.077	0	GAUAAUUGUUUAGAAAACCAUAA	||||||	GCGCCACGAACUGUCUUGGUAC
hsa-miR-4727-3p	AK095203.1	7mer-1a	863	869	0.004	-0.004	0.044	-0.029	-0.018	-0.077	0	UAAAGGGAUGAAGAUCCACUAAG	||||||	CUUAGACGGUCGAAGGGUGAUA
hsa-miR-5701	AK095203.1	7mer-1a	124	130	0.001	-0.035	-0.037	0	0.068	-0.077	0	UCAAAGCAUUAUUUUACAAUAAU	||||||	UUAGUCUUGCACUGUUAUU
hsa-miR-1277-5p	AK095203.1	7mer-m8	262	268	-0.016	-0.092	-0.025	0.04	0.136	-0.077	50	ACCUAAAUAAUUAAAAUAUAUUU	||| |||||||	UAUGCAUGUAUAUAUA-UAUAUAAA
hsa-miR-3153	AK095203.1	7mer-1a	493	499	0.008	-0.033	0.004	0.031	-0.012	-0.076	0	UAGCAAAGUCAAUAUUUUCCCAU	||||||	UUUACAGGGAUGAGCGAAAGGGG
hsa-miR-548at-5p	AK095203.1	7mer-m8	1659	1665	-0.016	-0.02	-0.046	0.024	0.102	-0.076	0	CCUAUCUUACCCAGAUAACUUUC	||| |||||||	UCGGUUUUGGCGUUAUUGAAAA
hsa-miR-557	AK095203.1	7mer-1a	362	368	-0.002	-0.029	-0.01	0.012	0.027	-0.076	0	GUGUAUCUCCAUGUUUGCAAAAA	||||||	UCUGUUCCGGGUGGGCACGUUUG
hsa-miR-140-3p	AK095203.1	7mer-m8	999	1005	0.003	0.018	0.047	0.009	-0.032	-0.075	0	UCCAGAGCUUACUUCCUGUGGUG	|||||||	GGCACCAAGAUGGGACACCAU
hsa-miR-4273	AK095203.1	7mer-1a	1531	1537	0.001	-0.01	-0.024	0.01	0.022	-0.075	0	UUUUGGUUGAAUACCAGAACAAA	||||||	GACAGGUAGUCUCUUGUG
hsa-miR-539-5p	AK095203.1	7mer-1a	1454	1460	-0.006	-0.047	-0.015	0.031	0.036	-0.075	0	GAUGAAUGAAGAAAU-UUUCUCAU	||| ||||||	UGUGUGGUUCCUAUUAAAGAGG
hsa-miR-4677-5p	AK095203.1	7mer-1a	1531	1537	-0.002	-0.01	-0.024	0.014	0.022	-0.074	0	UUUUGGUUGAAUACCAGAACAAA	||||||	ACCGACUUUCUGGUUUCUUGUU
hsa-miR-628-5p	AK095203.1	7mer-1a	666	672	0.001	0.008	0.023	0	-0.032	-0.074	50	ACUAUGGUGGAAGUCUCAGCAAA	||||||	GGAGAUCAUUUAUACAGUCGUA
hsa-miR-4463	AK095203.1	7mer-1a	594	600	0.001	0.007	0.015	-0.007	-0.015	-0.073	0	GUUGGAAGUCCAUCACAGUCUAU	||||||	CCGGGGUGGGGUCAGAG
hsa-miR-4755-5p	AK095203.1	7mer-1a	1105	1111	0.001	-0.021	0.023	0.026	-0.028	-0.073	0	GUUUCUAGCCCACUUAGGGAAAA	||||||	UUUCGGUCCGAGACUUCCCUUU
hsa-miR-5006-3p	AK095203.1	7mer-1a	1105	1111	0.001	-0.021	0.023	0.026	-0.028	-0.073	0	GUUUCUAGCCCACUUAGGGAAAA	||||||	GACGGUCCUACCUUUCCCUUU
hsa-miR-519d-5p	AK095203.1	7mer-m8	553	559	-0.016	0.008	0.016	0.019	0.021	-0.072	0	GAACAUAGAGCUAUG-UUUGGAGU	||| |||||||	UUGUCUUUCGCGAAGGGAAACCUCC
hsa-miR-6770-5p	AK095203.1	7mer-1a	450	456	0.001	-0.021	-0.001	0.023	0	-0.072	0	AAGCAUUUAUCUUAUCUUCUCAU	||||||	AGUGCACGUUCGACACGGAAGAGU
hsa-miR-3680-3p	AK095203.1	7mer-1a	362	368	-0.006	-0.029	-0.01	0.02	0.027	-0.072	50	GUGUAUCUCCAUGUU--UGCAAAAA	||| ||||||	GGAUGAGGGUCCCAGUACGUUUU
hsa-miR-16-2-3p	AK095203.1	7mer-m8	1294	1300	0.003	-0.085	0.006	0.013	0.112	-0.071	0	UAAAUUAACCUUUAAAAUAUUGG	|||||||	AUUUCGUCGUGUCAUUAUAACC
hsa-miR-195-3p	AK095203.1	7mer-m8	1294	1300	0.003	-0.085	0.006	0.013	0.112	-0.071	0	UAAAUUAACCUUUAAAAUAUUGG	|||||||	CCUCGUCGUGUCGGUUAUAACC
hsa-miR-4499	AK095203.1	7mer-1a	594	600	0.001	0.007	0.015	-0.005	-0.015	-0.071	0	GUUGGAAGUCCAUCACAGUCUAU	||||||	AGGGAGGAGAGUCAGAA
hsa-miR-4679	AK095203.1	7mer-m8	590	596	-0.016	0.023	0.022	0.007	0.014	-0.07	0	GACAGUUGGAAGUCC-AUCACAGU	||| |||||||	UCGUUUCUUAGAGAUAGUGUCU
hsa-miR-513a-3p	AK095203.1	7mer-m8	1449	1455	-0.016	-0.08	-0.016	0.043	0.12	-0.069	0	CAUCUGAUGAAUGAAGAAAUUUU	||| |||||||	GGAAGAGUCUUUCCACUUUAAAU
hsa-miR-513c-3p	AK095203.1	7mer-m8	1449	1455	-0.016	-0.08	-0.016	0.043	0.12	-0.069	0	CAUCUGAUGAAUGAAGAAAUUUU	||| |||||||	AGAAGAGUCUUUCCACUUUAAAU
hsa-miR-758-5p	AK095203.1	7mer-1a	1129	1135	0.011	-0.032	0.02	-0.018	0.024	-0.069	0	GAUAAUUGUUUAGAAAACCAUAA	||||||	CACACGAGAGACCAGUUGGUAG
hsa-miR-518a-5p	AK095203.1	7mer-1a	360	366	0.004	-0.036	-0.011	0.022	0.027	-0.068	0	CUGUGUAUCUCCAUGUUUGCAAA	||||||	CUUUCCCGAAGGGAAACGUC
hsa-miR-527	AK095203.1	7mer-1a	360	366	0.004	-0.036	-0.011	0.022	0.027	-0.068	0	CUGUGUAUCUCCAUGUUUGCAAA	||||||	CUUUCCCGAAGGGAAACGUC
hsa-miR-7156-5p	AK095203.1	7mer-1a	1531	1537	0.008	-0.01	-0.024	0.01	0.022	-0.068	0	UUUUGGUUGAAUACCAGAACAAA	||||||	AGACUGUCGGUCAAACUCUUGUU
hsa-miR-1250-3p	AK095203.1	7mer-m8	212	218	-0.007	-0.041	-0.032	0.049	0.084	-0.067	0	UUCUCCAAUAAGUUGGAAAAUGU	|||||||	ACUUACCCGACCUUUUACA
hsa-miR-374c-3p	AK095203.1	7mer-1a	469	475	-0.006	0.003	0.001	-0.026	0.036	-0.066	0	UCAUACCCCUUGCAUCUAAGUAC	|||| ||||||	UAUAUUAUGUUGGAC---GAUUCAC
hsa-miR-4534	AK095203.1	7mer-1a	587	593	-0.002	0.011	0.014	0.007	-0.022	-0.066	0	CAGGACAGUUGGAAGUCCAUCAC	||||||	UCUGGGGAGGAGGUAGG
hsa-miR-3680-5p	AK095203.1	7mer-m8	558	564	0.003	0.054	0.017	-0.018	-0.001	-0.065	0	UAGAGCUAUGUUUGGAGUGAGUG	|||||||	ACGUGUUAGGACACUCACUCAG
hsa-miR-4659a-3p	AK095203.1	7mer-1a	1446	1452	-0.006	-0.042	-0.015	0.036	0.036	-0.065	0	CUUCAUCUGAUGAAU--GAAGAAAU	||| ||||||	GCAACGGUACAGAUUCUUCUUU
hsa-miR-4659b-3p	AK095203.1	7mer-1a	1446	1452	-0.006	-0.042	-0.015	0.036	0.036	-0.065	0	CUUCAUCUGAUGAAU--GAAGAAAU	||| ||||||	UCGACGGUACAGAUUCUUCUUU
hsa-miR-3925-5p	AK095203.1	7mer-m8	1181	1187	0.012	-0.006	0.022	0.015	0.013	-0.064	0	UACCUGGAUGCCAUGGUUCUCUG	|||||||	UCCGAGGUGAAAGUCAAGAGAA
hsa-miR-548aw	AK095203.1	7mer-1a	360	366	0.001	-0.036	-0.011	0.029	0.027	-0.064	0	CUGUGUAUCUCCAUGUUUGCAAA	||||||	UUGGCACUACUGAAAACGUG
hsa-miR-3919	AK095203.1	7mer-m8	1182	1188	0.003	-0.013	0.022	0.029	0.016	-0.063	0	ACCUGGAUGCCAUGGUUCUCUGU	|||||||	UGACUCAGGAAACAAGAGACG
hsa-miR-5009-5p	AK095203.1	7mer-m8	584	590	0.012	0.038	0.021	-0.016	0.002	-0.063	0	UGGCAGGACAGUUGGAAGUCCAU	|||||||	UAGGGGUUUAGACUUUUUCAGGUU
hsa-miR-5093	AK095203.1	7mer-1a	15	21	0.004	-0.006	-0.048	0.023	0.038	-0.063	0	NNAAACCUUGAUUGUGAUUUCCAG	||||||	CGAGGAUCGGUCGGAGUAAAGGA
hsa-miR-8082	AK095203.1	7mer-1a	587	593	0.001	0.011	0.014	0.007	-0.022	-0.063	0	CAGGACAGUUGGAAGUCCAUCAC	||||||	GUCUCAUAAGGGUCGAGGUAGU
hsa-miR-375	AK095203.1	7mer-1a	1532	1538	0.001	0.006	-0.024	-0.009	0.038	-0.062	0	UUUGGUUGAAUACCAGAACAAAU	||||||	AGUGCGCUCGGCUUGCUUGUUU
hsa-miR-579-3p	AK095203.1	8mer-1a	1079	1086	-0.008	-0.039	0.06	0.067	0.105	-0.062	0	UAAACUCAGGUCUUUCAAAUGAA	|||||||	UUAGCGCCAAAUAUGGUUUACUU
hsa-miR-5706	AK095203.1	7mer-1a	759	765	-0.002	0.006	0.033	0.01	-0.034	-0.061	0	UUAGAACAUCUUCAUUCCAGAAC	||||||	UCGAAGUCGUACAAUAGGUCUU
hsa-miR-6864-3p	AK095203.1	7mer-m8	662	668	0.003	0.019	0.032	0.008	-0.003	-0.061	0	GGCUACUAUGGUGGAAGUCUCAG	|||||||	GACUUCCCUCUCUUCAGAGUG
hsa-miR-3606-3p	AK095203.1	7mer-m8	1449	1455	-0.007	-0.08	-0.016	0.043	0.12	-0.06	0	CAUCUGAUGAAUGAAGAAAUUUU	|||||||	GAUUCAUCACUUUCUUUAAAA
hsa-miR-2053	AK095203.1	7mer-m8	284	290	0.012	-0.035	-0.022	0.008	0.097	-0.06	0	UCAGUAUAUUUCUGAAUUAACAC	|||||||	CAUUUAUCUCCAAAUUAAUUGUG
hsa-miR-578	AK095203.1	7mer-1a	1470	1476	0.001	-0.029	-0.017	0.017	0.042	-0.06	0	UUCUCAUAUUAUGUUCAAGAAAG	||||||	UGUUAGGAUCUCGUGUUCUUC
hsa-miR-628-5p	AK095203.1	7mer-1a	772	778	0.001	0.011	0.034	0	-0.032	-0.06	0	AUUCCAGAACUGUGUUCAGCAAU	||||||	GGAGAUCAUUUAUACAGUCGUA
hsa-miR-6715a-3p	AK095203.1	7mer-m8	1369	1375	0.012	0.024	-0.005	0.006	0.023	-0.06	0	CAUUUAGAUAAGACCUGGUUUGG	|||||||	GGUGUCCGUGCUGACCAAACC
hsa-miR-5583-3p	AK095203.1	7mer-m8	1632	1638	0.012	0.028	-0.042	0.001	0.061	-0.06	66	UAAUUUGCAGUUUCCCCAUAUUU	|||||||	GGUUUGAUUAUAUGGGUAUAAG
hsa-miR-3074-5p	AK095203.1	7mer-1a	710	716	0.001	-0.025	0.028	0.023	-0.012	-0.059	0	UUUUGUUUUAAGGUACAGGAAAU	||||||	GACCGAGUCAAGUCGUCCUUG
hsa-miR-4715-5p	AK095203.1	7mer-1a	628	634	0.004	0.027	0.019	-0.026	-0.009	-0.059	0	UCAAAGCUGUAUAGUCCAACUAG	||||||	GGUGGAAUUGACGUCGGUUGAA
hsa-miR-516b-5p	AK095203.1	7mer-1a	759	765	-0.009	0.006	0.033	0.019	-0.034	-0.059	0	UUAGAACAUCUUCAU---UCCAGAAC	|||| ||||||	UUUCACGAAGAAUGGAGGUCUA
hsa-miR-944	AK095203.1	8mer-1a	252	259	0.013	-0.065	-0.051	0.053	0.238	-0.059	50	UGCAGCCUCUACCUAAAUAAUUA	|||||||	GAGUAGGCUACAUGUUAUUAAA
hsa-miR-548p	AK095203.1	7mer-m8	1323	1329	0.003	-0.03	0.002	0.03	0.058	-0.057	0	UGAUAAAAGCACCACUUUUGCUU	|||||||	UUUCAUUGACGUCAAAAACGAU
hsa-miR-7160-5p	AK095203.1	7mer-1a	665	671	0.004	0.012	0.023	0.031	-0.052	-0.056	0	UACUAUGGUGGAAGUCUCAGCAA	||||||	CCGUGUCGGGCCUGGAGUCGU
hsa-miR-3942-5p	AK095203.1	7mer-1a	814	820	-0.002	-0.043	0.039	0.001	0.024	-0.055	0	UUUCUUUAAAAAUAAAUUGCUAU	||||||	UAAAGUCCAUUGUCAUAACGAA
hsa-miR-452-3p	AK095203.1	7mer-1a	1388	1394	0.001	-0.003	-0.008	0.013	0.016	-0.055	0	UUGGCUCUCAAUAAAAGAUGAAG	||||||	GUGAAUGAAGAAACGUCUACUC
hsa-miR-4703-5p	AK095203.1	7mer-1a	814	820	-0.002	-0.043	0.039	0.001	0.024	-0.055	0	UUUCUUUAAAAAUAAAUUGCUAU	||||||	UGAUAUAAACAUGACAUAACGAU
hsa-miR-4662a-5p	AK095203.1	7mer-m8	645	651	-0.016	0.062	0.03	-0.007	-0.002	-0.053	0	AACUAGUGGGGCAGCUUGGCUAC	||| |||||||	GAUUUCUACCUGUU--AACCGAUU
hsa-miR-6512-5p	AK095203.1	7mer-1a	1141	1147	0.001	-0.017	0.019	-0.006	0.024	-0.053	0	GAAAACCAUAAAAUCAAUGGUAG	||||||	AGAAGGUCGAGAAGAUUACCAU
hsa-miR-3646	AK095203.1	7mer-m8	326	332	0.021	-0.088	-0.016	0.046	0.104	-0.053	50	ACUUACUAAAUUGUUUUCAUUUU	|||||||	ACCCGACCCGAGUAAAGUAAAA
hsa-miR-3672	AK095203.1	7mer-m8	662	668	0.012	0.019	0.032	0.008	-0.003	-0.052	0	GGCUACUAUGGUGGAAGUCUCAG	|||||||	UUCUACAAAAUGUACUCAGAGUA
hsa-miR-3908	AK095203.1	7mer-1a	814	820	0.001	-0.043	0.039	0.001	0.024	-0.052	0	UUUCUUUAAAAAUAAAUUGCUAU	||||||	UUUGUCAGAUGGAUGUAACGAG
hsa-miR-577	AK095203.1	7mer-m8	440	446	0.012	-0.053	0	0.015	0.095	-0.051	0	AAGGGGAAAAAAGCAUUUAUCUU	|||||||	GUCCAUGGUUAUAAAAUAGAU
hsa-miR-664b-3p	AK095203.1	8mer-1a	1079	1086	0.003	-0.039	0.06	0.067	0.105	-0.051	0	UAAACUCAGGUCUUUCAAAUGAA	|||||||	ACAUCCGACCCUCCGUUUACUU
hsa-miR-6832-3p	AK095203.1	7mer-1a	849	855	-0.009	-0.022	0.043	0.016	-0.005	-0.051	0	UCAAUUGGGAUAAAU--AAAGGGAU	||||| ||||||	GACCCUUUCUCUUUUUCCCA
hsa-miR-5692a	AK095203.1	7mer-m8	1739	1745	0.04	-0.123	-0.057	0.061	0.148	-0.051	66	GAUGGAAAAAUAUAAAUUAUUUU	|||||||	UGUGGGUGACACCAUAAUAAAC
hsa-miR-4259	AK095203.1	7mer-1a	628	634	0.004	0.027	0.019	-0.017	-0.009	-0.05	0	UCAAAGCUGUAUAGUCCAACUAG	||||||	AGGACUGGGGAUCUGGGUUGAC
hsa-miR-450b-5p	AK095203.1	7mer-1a	1684	1690	-0.002	0.019	-0.041	0.021	0.027	-0.05	0	UGAAGGUAAAAGCUGUGCAAAAG	||||||	AUAAGUCCUUGUAUAACGUUUU
hsa-miR-6875-3p	AK095203.1	7mer-1a	1446	1452	0.008	-0.042	-0.015	0.037	0.036	-0.05	0	CUUCAUCUGAUGAAUGAAGAAAU	||||||	UACCUCGGUCCCGUCCUUCUUA
hsa-miR-3680-3p	AK095203.1	7mer-1a	1684	1690	0.001	0.019	-0.041	0.02	0.027	-0.048	0	UGAAGGUAAAAGCUGUGCAAAAG	||||||	GGAUGAGGGUCCCAGUACGUUUU
hsa-miR-4712-3p	AK095203.1	7mer-1a	452	458	0.001	0.014	-0.001	-0.004	0.016	-0.048	0	GCAUUUAUCUUAUCUUCUCAUAC	||||||	UAUGUCAUGUCCAGAGAGUAA
hsa-miR-6878-5p	AK095203.1	7mer-m8	937	943	0.003	0.023	0.056	0.026	-0.036	-0.048	0	UUUCUGCCAGUAGAGUUCUCCCC	|||||||	GAAGUCGAAGAUCGAAAGAGGGA
hsa-miR-651-3p	AK095203.1	7mer-m8	1302	1308	-0.007	-0.025	0.005	0.043	0.057	-0.047	0	CCUUUAAAAUAUUGGUUUCCUUG	|||||||	GAAAAUCCUAUGUGAAAGGAAA
hsa-miR-651-3p	AK095203.1	7mer-m8	412	418	0.003	-0.027	-0.003	0.043	0.057	-0.047	0	AUUUAACUAUUUUUCUUUCCUUG	|||||||	GAAAAUCCUAUGUGAAAGGAAA
hsa-miR-495-3p	AK095203.1	7mer-m8	686	692	-0.007	-0.064	0.035	0.038	0.071	-0.047	66	AAACUGCCUGGUUUUGUUUGUUU	|||||||	UUCUUCACGUGGUACAAACAAA
hsa-miR-495-3p	AK095203.1	7mer-m8	690	696	0.012	-0.083	0.036	0.038	0.071	-0.046	33	UGCCUGGUUUUGUUUGUUUGUUU	|||||||	UUCUUCACGUGGUACAAACAAA
hsa-miR-4680-5p	AK095203.1	7mer-m8	933	939	0.003	0.006	0.057	-0.004	0.013	-0.045	0	ACAUUUUCUGCCAGUAGAGUUCU	|||||||	UGUAGAUUCUGACGUUCUCAAGA
hsa-miR-8061	AK095203.1	7mer-1a	1276	1282	-0.009	-0.032	0.004	0	0.066	-0.045	0	UCCGGUUAUAUAUCU--AUCUAAAU	|||| ||||||	UUGUUAUAGGAGAUUAGAUUC
hsa-miR-6874-3p	AK095203.1	7mer-m8	761	767	0.003	0.005	0.046	0.004	0.018	-0.044	0	AGAACAUCUUCAUUCCAGAACUG	|||||||	GAUCUCAGUCUUGUCGUCUUGAC
hsa-miR-1251-3p	AK095203.1	7mer-1a	736	742	-0.002	-0.011	0.031	0.006	0.007	-0.043	0	AGGAAUAAUAGUGGCCAAAGCAA	||||||	GAUGUGACCGACUCGUUUCGC
hsa-miR-137	AK095203.1	7mer-m8	957	963	0.003	-0.023	0.053	-0.002	0.046	-0.043	0	CCCCUUUUUGGUGACAGCAAUAU	|||||||	GAUGCGCAUAAGAAUUCGUUAUU
hsa-miR-613	AK095203.1	7mer-1a	756	762	-0.009	0.001	0.033	0.006	0	-0.043	0	CAAUUAGAACAUCUUCAUUCCAG	|||| ||||||	CCGUUUCUUCCUU--GUAAGGA
hsa-miR-384	AK095203.1	7mer-1a	1146	1152	-0.006	-0.008	0.018	0.011	0.017	-0.042	0	CCAUAAAAUCAAUGG-UAGGAAAA	|||| ||||||	AUACUUGUUAAAGAUCCUUA
hsa-miR-510-3p	AK095203.1	7mer-m8	184	190	0.012	-0.002	-0.036	0.035	0.069	-0.042	66	CAAAAAAUAUACAUGGUUUCAAG	|||||||	AGGUGAGAAUCUCCAAAGUUA
hsa-miR-550b-3p	AK095203.1	7mer-1a	1197	1203	0.004	-0.001	0.013	-0.019	0.036	-0.041	0	UUCUCUGUUAAAUAAAGUAAGAG	||||||	GUCACGGACUCCCUCAUUCU
hsa-miR-4662a-3p	AK095203.1	7mer-1a	1578	1584	0.001	0.001	-0.029	-0.006	0.066	-0.041	33	ACGAAAGAAAAGGAAUAUCUUAC	||||||	UAAAUCGGUUAACAGAUAGAAA
hsa-miR-548g-3p	AK095203.1	7mer-m8	604	610	-0.016	0	0.024	0.016	0.056	-0.04	0	CAUCACAGUCUAUUGACAGUUUC	||| |||||||	CAUGUUUUCAUUAA--UGUCAAAA
hsa-miR-302f	AK095203.1	7mer-1a	419	425	0.015	-0.008	-0.004	-0.008	0.04	-0.039	0	UAUUUUUCUUUCCUUGCAAUUAA	||||||	UUUGUACCUUCGUUAAU
hsa-miR-3065-5p	AK095203.1	7mer-m8	1015	1021	0.003	-0.064	0.045	0.025	0.074	-0.037	0	UGUGGUGCCAAUGUAUUUGUUGC	|||||||	AGGUCGUAGUCACUAAAACAACU
hsa-miR-1-3p	AK095203.1	7mer-1a	756	762	-0.002	0.001	0.033	0.006	0	-0.036	0	CAAUUAGAACAUCUUCAUUCCAG	||||||	UAUGUAUGAAGAAAUGUAAGGU
hsa-miR-4760-3p	AK095203.1	7mer-1a	281	287	-0.002	-0.036	-0.019	0.021	0.074	-0.036	0	AUUUCAGUAUAUUUCUGAAUUAA	||||||	CCAAAUCUAACUUGUACUUAAA
hsa-miR-4760-5p	AK095203.1	7mer-1a	1276	1282	0.001	-0.032	0.004	0	0.066	-0.035	0	UCCGGUUAUAUAUCUAUCUAAAU	||||||	GAUUGAAGUACAAGUUAGAUUU
hsa-miR-5583-3p	AK095203.1	7mer-1a	1459	1465	-0.006	-0.024	-0.016	0.001	0.084	-0.035	33	AUGAAGAAAUUUUCUCAUAUUAU	||| ||||||	GGUUUGAUUAUAUGGGUAUAAG
hsa-miR-4277	AK095203.1	7mer-m8	762	768	0.003	0.013	0.046	0.006	0.018	-0.034	0	GAACAUCUUCAUUCCAGAACUGU	|||||||	CACAUGACACGAGUCUUGACG
hsa-miR-206	AK095203.1	7mer-1a	756	762	0.001	0.001	0.033	0.006	0	-0.033	0	CAAUUAGAACAUCUUCAUUCCAG	||||||	GGUGUGUGAAGGAAUGUAAGGU
hsa-miR-378j	AK095203.1	7mer-m8	777	783	-0.007	0.032	0.048	-0.003	0.017	-0.033	0	AGAACUGUGUUCAGCAAUCCAGG	|||||||	AAGACCGAGGUUUAGGUCA
hsa-miR-4799-5p	AK095203.1	7mer-m8	1355	1361	0.003	-0.034	-0.003	0.027	0.095	-0.032	33	GUAAUAUUUUUUGUCAUUUAGAU	|||||||	CUGACCGUACGACGUAAAUCUA
hsa-miR-4729	AK095203.1	7mer-m8	83	89	0.012	-0.021	-0.05	0.037	0.112	-0.03	66	AUACUUUUGUUUCUCAUAAAUGG	|||||||	AUCGAAGGGUUGUCUAUUUACU
hsa-miR-5688	AK095203.1	7mer-m8	686	692	0.012	-0.064	0.035	0.038	0.071	-0.028	33	AAACUGCCUGGUUUUGUUUGUUU	|||||||	CGACAAAAUGUCCACAAACAAU
hsa-miR-143-3p	AK095203.1	7mer-1a	897	903	-0.006	0.002	0.046	0.01	-0.005	-0.027	0	CAUACACACCCAGUACAUCUCAA	||| ||||||	CUCGAUGUCACGAA-GUAGAGU
hsa-miR-4662a-3p	AK095203.1	7mer-1a	442	448	0.001	-0.012	-0.002	-0.006	0.066	-0.027	0	GGGGAAAAAAGCAUUUAUCUUAU	||||||	UAAAUCGGUUAACAGAUAGAAA
hsa-miR-6088	AK095203.1	7mer-1a	897	903	-0.006	0.002	0.046	0.01	-0.005	-0.027	0	CAUACACACCCAGUA-CAUCUCAA	||| ||||||	GCGGGGGGGCGAAGUAGAGA
hsa-miR-873-3p	AK095203.1	7mer-1a	662	668	0.004	0.038	0.022	0.003	-0.02	-0.027	0	GGCUACUAUGGUGGAAGUCUCAG	||||||	AGGGCCCUUGAGUAGUCAGAGG
hsa-miR-148b-5p	AK095203.1	7mer-m8	761	767	0.021	0.005	0.046	0.004	0.018	-0.026	0	AGAACAUCUUCAUUCCAGAACUG	|||||||	CGGACUCACAUAUUGUCUUGAA
hsa-miR-1305	AK095203.1	7mer-1a	62	68	0.001	-0.024	-0.043	0.037	0.078	-0.025	0	AAAGGAAUGUUUACAUUGAAAAU	||||||	AGAGAGGGUAAUCUCAACUUUU
hsa-miR-4708-5p	AK095203.1	7mer-1a	897	903	0.001	0.002	0.046	0.005	-0.005	-0.025	0	CAUACACACCCAGUACAUCUCAA	||||||	UUCCUCGUUCCGCCGUAGAGA
hsa-miR-5583-3p	AK095203.1	7mer-1a	1594	1600	0.001	-0.006	-0.031	0.001	0.084	-0.025	0	AUCUUACAGACUGUUCAUAUUAG	||||||	GGUUUGAUUAUAUGGGUAUAAG
hsa-miR-3140-3p	AK095203.1	7mer-1a	433	439	0.001	-0.018	-0.003	0.025	0.044	-0.025	50	UGCAAUUAAGGGGAAAAAAGCAU	||||||	UGAUGGACUUAAGGGUUUUCGA
hsa-miR-1284	AK095203.1	7mer-m8	620	626	0.003	0.032	0.026	-0.018	0.053	-0.024	0	CAGUUUCAUCAAAGCUGUAUAGU	|||||||	CUUUUCGGUCCCAGACAUAUCU
hsa-miR-3978	AK095203.1	7mer-1a	501	507	0.001	-0.009	0.005	0.028	0.025	-0.024	0	UCAAUAUUUUCCCAUUUUCCAAA	||||||	UGUGGGACCUACGUACGAAAGGUG
hsa-miR-4770	AK095203.1	7mer-1a	897	903	-0.002	0.002	0.046	0.01	-0.005	-0.023	0	CAUACACACCCAGUACAUCUCAA	||||||	UCGAUGUCACAGUAGAGU
hsa-miR-6839-5p	AK095203.1	7mer-m8	777	783	0.003	0.032	0.048	-0.003	0.017	-0.023	0	AGAACUGUGUUCAGCAAUCCAGG	|||||||	ACCCAGCAGAGAAGUUAGGUCU
hsa-miR-4699-5p	AK095203.1	7mer-1a	751	757	0.001	-0.013	0.032	0	0.032	-0.022	0	CAAAGCAAUUAGAACAUCUUCAU	||||||	CCUUGAAUGAGACGUUAGAAGA
hsa-miR-875-3p	AK095203.1	7mer-1a	758	764	0.001	0.003	0.033	0.027	-0.012	-0.022	0	AUUAGAACAUCUUCAUUCCAGAA	||||||	GUGUUGGAGUCACAAAGGUCC
hsa-miR-2054	AK095203.1	7mer-m8	819	825	-0.053	0.007	0.054	0.003	0.088	-0.021	0	UUAAAAAUAAAUUGCUAUUACAG	|||||| |||||||	UUAUUUAAUUUAAAUAUAAUGUC
hsa-miR-32-3p	AK095203.1	7mer-1a	1736	1742	0.004	-0.055	-0.046	0.029	0.125	-0.017	0	AAUGAUGGAAAAAUAUAAAUUAU	||||||	UUUAUAGUGUGUGUGAUUUAAC
hsa-miR-6083	AK095203.1	7mer-1a	1733	1739	0.015	-0.049	-0.046	0.026	0.112	-0.016	0	UUAAAUGAUGGAAAAAUAUAAAU	||||||	GGGUGUCGGAGACUAUAUUC
hsa-miR-410-3p	AK095203.1	8mer-1a	1265	1272	0.013	0.009	0.013	0.038	0.159	-0.015	0	AUAAAUGUCUUUCCGGUUAUAUA	|||||||	UGUCCGGUAGACACAAUAUAA
hsa-miR-501-5p	AK095203.1	7mer-m8	903	909	-0.044	0.037	0.061	0	0.053	-0.013	0	CACCCAGUACAUCUCAAAGGAUG	||||||| |||||||	AGAGUGGGUCCCUG----UUUCCUAA
hsa-miR-6826-5p	AK095203.1	7mer-1a	598	604	0.001	0.02	0.015	-0.026	0.051	-0.013	0	GAAGUCCAUCACAGUCUAUUGAC	||||||	UCCAGGGUGGAGAAAGGAUAACU
hsa-miR-4729	AK095203.1	7mer-m8	1250	1256	0.003	-0.055	0.012	0.037	0.112	-0.011	33	AUUUUCAGCAUGCUAAUAAAUGU	|||||||	AUCGAAGGGUUGUCUAUUUACU
hsa-miR-1273f	AK095203.1	7mer-1a	897	903	0.001	0.002	0.046	0.02	-0.005	-0.01	0	CAUACACACCCAGUACAUCUCAA	||||||	GUGACGUUGGAGGUAGAGG
hsa-miR-4729	AK095203.1	7mer-1a	1719	1725	0.004	-0.02	-0.044	0.037	0.088	-0.009	0	GGCCUACUCUUUGUUUAAAUGAU	||||||	AUCGAAGGGUUGUCUAUUUACU
hsa-miR-944	AK095203.1	7mer-m8	126	132	0.003	-0.028	-0.044	0.032	0.148	-0.009	0	AAAGCAUUAUUUUACAAUAAUUC	|||||||	GAGUAGGCUACAUGUUAUUAAA
hsa-miR-4275	AK095203.1	7mer-1a	533	539	0.001	-0.027	0.008	-0.004	0.088	-0.008	0	CUCUAACAUAAAUAUUAAUUGAA	||||||	UUUCUUCACCAUUAACC
hsa-miR-3613-3p	AK095203.1	7mer-m8	1346	1352	0.003	-0.08	-0.002	0.063	0.129	-0.007	0	UUGUUAGCUGUAAUAUUUUUUGU	|||||||	CUUCCCAACCCGAAAAAAAAAACA
hsa-miR-3121-3p	AK095203.1	7mer-m8	1512	1518	0.012	0.005	-0.025	0.026	0.095	-0.007	50	GAAUUCCCGAUUCUGUCUAUUUU	|||||||	ACAGGAAACGGAUGAGAUAAAU
hsa-miR-548az-5p	AK095203.1	7mer-m8	1320	1326	0.003	0	0.002	0.034	0.075	-0.006	0	CCUUGAUAAAAGCACCACUUUUG	|||||||	CGUUUUUGGUGUUAGUGAAAAC
hsa-miR-548t-5p	AK095203.1	7mer-m8	1320	1326	0.003	0	0.002	0.034	0.075	-0.006	0	CCUUGAUAAAAGCACCACUUUUG	|||||||	GUUUUUGGUGCUAGUGAAAAC
hsa-miR-138-2-3p	AK095203.1	7mer-1a	1492	1498	0.008	-0.024	-0.02	0.017	0.088	-0.005	0	GUAUUUACUUCCUAAAAAUAGAA	||||||	UUGGGACCACAGCACUUUAUCG
hsa-miR-2681-5p	AK095203.1	7mer-1a	218	224	-0.009	0	-0.026	0.016	0.088	-0.005	0	AAUAAGUUGGAAAAUGUAAAAAG	|||| ||||||	UCAGAGGACCUCCACCAUUUUG
hsa-miR-569	AK095203.1	7mer-1a	284	290	0.008	0.001	-0.019	-0.006	0.085	-0.005	0	UCAGUAUAUUUCUGAAUUAACAC	||||||	UGAAAGGUCCUAAGUAAUUGA
hsa-let-7f-2-3p	AK095203.1	7mer-m8	619	625	0.003	0.018	0.026	0.016	0.053	-0.004	0	ACAGUUUCAUCAAAGCUGUAUAG	|||||||	CCUUUCUGUCAUCUGACAUAUC
hsa-miR-1185-1-3p	AK095203.1	7mer-m8	619	625	0.003	0.018	0.026	0.016	0.053	-0.004	0	ACAGUUUCAUCAAAGCUGUAUAG	|||||||	UAUUCUCAGAGGGGGACAUAUA
hsa-miR-1185-2-3p	AK095203.1	7mer-m8	619	625	0.003	0.018	0.026	0.016	0.053	-0.004	0	ACAGUUUCAUCAAAGCUGUAUAG	|||||||	UACUCUCAGAGGGGGACAUAUA
hsa-miR-3140-3p	AK095203.1	7mer-1a	1312	1318	0.004	-0.003	0	0.025	0.044	-0.004	0	AUUGGUUUCCUUGAUAAAAGCAC	||||||	UGAUGGACUUAAGGGUUUUCGA
hsa-miR-5003-3p	AK095203.1	7mer-m8	1149	1155	-0.016	0.008	0.026	0.029	0.069	-0.004	0	UAAAAUCAAUGGUAGGAAAAGUU	||| |||||||	GGGGUUGUUGGAU--CUUUUCAU
hsa-miR-1252-3p	AK095203.1	7mer-1a	1353	1359	-0.002	-0.027	-0.004	0.032	0.074	-0.001	0	CUGUAAUAUUUUUUGUCAUUUAG	||||||	UUUUCCUUUAAUUCGAGUAAAC
hsa-miR-146a-5p	AK095203.1	7mer-m8	935	941	0.003	0.046	0.057	0	0.013	-0.001	0	AUUUUCUGCCAGUAGAGUUCUCC	|||||||	UUGGGUACCUUAAGUCAAGAGU
hsa-miR-146b-5p	AK095203.1	7mer-m8	935	941	0.003	0.046	0.057	0	0.013	-0.001	0	AUUUUCUGCCAGUAGAGUUCUCC	|||||||	UCGGAUACCUUAAGUCAAGAGU
hsa-miR-7153-5p	AK095203.1	7mer-m8	935	941	0.003	0.046	0.057	0	0.013	-0.001	0	AUUUUCUGCCAGUAGAGUUCUCC	|||||||	GGAUGGUGUAAACAGUCAAGAGU
hsa-miR-4803	AK095203.1	7mer-m8	967	973	0.003	-0.052	0.052	0.019	0.097	-0.001	0	GUGACAGCAAUAUUAUUAUGUUC	|||||||	AGUUAGGUGUGAUAAUACAAU
hsa-miR-3121-5p	AK095203.1	7mer-1a	902	908	0.001	0.011	0.045	0.006	0.011	-1.73472e-18	NA	ACACCCAGUACAUCUCAAAGGAU	||||||	GAAUUUAUCUUAUCCGUUUCCU
hsa-miR-548ac	AK095203.1	7mer-1a	22	28	-0.002	-0.02	-0.048	0.047	0.098	0.001	0	UGAUUGUGAUUUCCAGUUUUUAU	||||||	GUUUUCAUUAACGGCCAAAAAC
hsa-miR-10a-3p	AK095203.1	7mer-1a	395	401	0.008	-0.011	-0.007	-0.004	0.091	0.003	0	UCAAAUUUUGCCAGUGAAUUUAA	||||||	AUAAGGGGAUCUAUGCUUAAAC
hsa-miR-374a-3p	AK095203.1	7mer-1a	1308	1314	-0.002	0.004	0.001	0.009	0.065	0.003	0	AAAUAUUGGUUUCCUUGAUAAAA	||||||	UUAAUGUUAUGUUAGACUAUUC
hsa-miR-548bb-3p	AK095203.1	7mer-1a	22	28	0.001	-0.02	-0.048	0.047	0.098	0.004	0	UGAUUGUGAUUUCCAGUUUUUAU	||||||	CGUUUUCAUUGAUACCAAAAAC
hsa-miR-548d-3p	AK095203.1	7mer-1a	22	28	0.001	-0.02	-0.048	0.047	0.098	0.004	0	UGAUUGUGAUUUCCAGUUUUUAU	||||||	CGUUUUCUUUGACACCAAAAAC
hsa-miR-548h-3p	AK095203.1	7mer-1a	22	28	0.001	-0.02	-0.048	0.047	0.098	0.004	0	UGAUUGUGAUUUCCAGUUUUUAU	||||||	ACGUUUUCAUUAACGCCAAAAAC
hsa-miR-548z	AK095203.1	7mer-1a	22	28	0.001	-0.02	-0.048	0.047	0.098	0.004	0	UGAUUGUGAUUUCCAGUUUUUAU	||||||	ACGUUUUCAUUAACGCCAAAAAC
hsa-miR-5692b	AK095203.1	7mer-m8	1460	1466	0.012	-0.029	-0.018	0.024	0.136	0.005	50	UGAAGAAAUUUUCUCAUAUUAUG	|||||||	UGUGGAUGACACUAUAAUAA
hsa-miR-5692c	AK095203.1	7mer-m8	1460	1466	0.012	-0.029	-0.018	0.024	0.136	0.005	50	UGAAGAAAUUUUCUCAUAUUAUG	|||||||	CAUGUGGAUGACACUAUAAUAA
hsa-miR-3662	AK095203.1	7mer-1a	138	144	0.001	-0.038	-0.035	0.055	0.097	0.006	0	UACAAUAAUUCAUGGCAUUUUAA	||||||	GUAGUCAGUGAUGAGUAGUAAAAG
hsa-miR-223-5p	AK095203.1	7mer-1a	883	889	-0.002	0.011	0.047	-0.001	0.027	0.008	0	AAGUUUGUGACUUUCAUACACAC	||||||	UUGAGUCGAACAGUUUAUGUGC
hsa-miR-576-5p	AK095203.1	7mer-m8	743	749	-0.016	-0.021	0.043	0.027	0.095	0.008	50	AUAGUGGCCAAAGCAAUUAGAAC	|||| |||||||	UUUCUGCACCUCUU----UAAUCUUA
hsa-miR-4799-5p	AK095203.1	7mer-1a	1122	1128	0.001	-0.036	0.021	0.027	0.07	0.009	0	GGAAAAAGAUAAUUGUUUAGAAA	||||||	CUGACCGUACGACGUAAAUCUA
hsa-miR-488-3p	AK095203.1	7mer-1a	1075	1081	0.001	0.003	0.026	0.015	0.042	0.013	0	CCAUUAAACUCAGGUCUUUCAAA	||||||	CUGGUUCUUUAUCGGAAAGUU
hsa-miR-6124	AK095203.1	7mer-1a	500	506	0.001	-0.002	0.005	0.041	0.042	0.013	0	GUCAAUAUUUUCCCAUUUUCCAA	||||||	AGGAGGGGGAAGGAAAAGGG
hsa-miR-510-3p	AK095203.1	7mer-1a	107	113	-0.006	0.02	-0.038	0.035	0.078	0.015	33	UAUUGUACUCCCCCC--UUUCAAAG	|||| ||||||	AGGUGAGAAUCUCCAAAGUUA
hsa-miR-590-3p	AK095203.1	7mer-1a	1765	1771	-0.002	-0.055	-0.049	0.062	0.134	0.016	50	AGUAAUAAAAGUAUAAAAAUUAU	||||||	UGAUCGAAUAUGUAUUUUAAU
hsa-miR-129-5p	AK095203.1	7mer-1a	169	175	0.001	-0.019	-0.032	0.042	0.101	0.019	0	GCAAAGAUAAUACGACAAAAAAU	||||||	CGUUCGGGUCUGGCGUUUUUC
hsa-miR-548ao-5p	AK095203.1	7mer-m8	992	998	-0.007	0.043	0.048	-0.004	0.06	0.02	0	AUCUAACUCCAGAGCUUACUUCC	|||||||	ACGUUUUUGGCAUCAAUGAAGA
hsa-miR-548ax	AK095203.1	7mer-m8	992	998	-0.007	0.043	0.048	-0.004	0.06	0.02	0	AUCUAACUCCAGAGCUUACUUCC	|||||||	ACCGUUUUGGCGUUAAUGAAGA
hsa-miR-3646	AK095203.1	7mer-1a	1353	1359	0.008	-0.027	-0.004	0.046	0.074	0.023	0	CUGUAAUAUUUUUUGUCAUUUAG	||||||	ACCCGACCCGAGUAAAGUAAAA
hsa-miR-3148	AK095203.1	7mer-1a	500	506	0.004	-0.002	0.005	0.05	0.042	0.025	0	GUCAAUAUUUUCCCAUUUUCCAA	||||||	UUCGUGUGUGGUCAAAAAAGGU
hsa-miR-5011-5p	AK095203.1	7mer-m8	1267	1273	0.012	-0.041	0.01	0.04	0.127	0.028	0	AAAUGUCUUUCCGGUUAUAUAUC	|||||||	CUCACGUACCGACAUAUAUAU
hsa-miR-548a-3p	AK095203.1	7mer-1a	337	343	0.001	-0.006	-0.013	0.038	0.082	0.028	0	UGUUUUCAUUUUCUUAGUUUUAC	||||||	CGUUUUCAUUAACGGUCAAAAC
hsa-miR-548ar-3p	AK095203.1	7mer-1a	337	343	0.001	-0.006	-0.013	0.038	0.082	0.028	0	UGUUUUCAUUUUCUUAGUUUUAC	||||||	CGUUUUUAUUGACGUCAAAAU
hsa-miR-5582-3p	AK095203.1	7mer-1a	337	343	0.001	-0.006	-0.013	0.038	0.082	0.028	0	UGUUUUCAUUUUCUUAGUUUUAC	||||||	GGAUCCGUGUGAAUUUCAAAAU
hsa-miR-4263	AK095203.1	7mer-1a	1123	1129	0.001	-0.014	0.021	0.026	0.07	0.03	0	GAAAAAGAUAAUUGUUUAGAAAA	||||||	CCGGUUCCGUGAAUCUUA
hsa-miR-302c-5p	AK095203.1	7mer-1a	1187	1193	0.001	-0.01	0.014	0.028	0.072	0.031	0	GAUGCCAUGGUUCUCUGUUAAAU	||||||	GUCGUCCAUGGGGGUACAAUUU
hsa-miR-548e-3p	AK095203.1	7mer-1a	337	343	0.004	-0.006	-0.013	0.038	0.082	0.031	0	UGUUUUCAUUUUCUUAGUUUUAC	||||||	ACGUUUUCAUCAGAGUCAAAAA
hsa-miR-576-5p	AK095203.1	7mer-1a	1123	1129	0.001	-0.014	0.021	0.027	0.07	0.031	0	GAAAAAGAUAAUUGUUUAGAAAA	||||||	UUUCUGCACCUCUUUAAUCUUA
hsa-miR-1277-5p	AK095203.1	7mer-1a	1422	1428	-0.02	-0.012	-0.012	0.039	0.112	0.033	0	GUACAGGGAUAUAUC--UAUAUUAG	|||||| ||||||	UAUGCAUGUAUAUAUAUAUAUAAA
hsa-miR-548aa	AK095203.1	7mer-m8	679	685	0.003	0.024	0.034	0.034	0.058	0.033	0	UCUCAGCAAACUGCCUGGUUUUG	|||||||	ACCACGUUUUCAUUAACACCAAAAA
hsa-miR-548ap-3p	AK095203.1	7mer-m8	679	685	0.003	0.024	0.034	0.034	0.058	0.033	0	UCUCAGCAAACUGCCUGGUUUUG	|||||||	UUUUCAUUAACACCAAAAA
hsa-miR-548t-3p	AK095203.1	7mer-m8	679	685	0.003	0.024	0.034	0.034	0.058	0.033	0	UCUCAGCAAACUGCCUGGUUUUG	|||||||	ACCACGUUUUCAUUAACACCAAAAA
hsa-miR-5692a	AK095203.1	7mer-m8	116	122	0.012	-0.022	-0.045	0.061	0.148	0.034	33	CCCCCCUUUCAAAGCAUUAUUUU	|||||||	UGUGGGUGACACCAUAAUAAAC
hsa-miR-548az-3p	AK095203.1	7mer-1a	337	343	0.008	-0.006	-0.013	0.038	0.082	0.035	0	UGUUUUCAUUUUCUUAGUUUUAC	||||||	CGUUUUCACUAACGUCAAAAA
hsa-miR-548f-3p	AK095203.1	7mer-1a	337	343	0.008	-0.006	-0.013	0.038	0.082	0.035	0	UGUUUUCAUUUUCUUAGUUUUAC	||||||	UUUUCAUUAAUGUCAAAAA
hsa-miR-4719	AK095203.1	7mer-1a	871	877	0.001	-0.008	0.045	0.029	0.044	0.037	0	UGAAGAUCCACUAAGUUUGUGAC	||||||	GGACGUAUAAUAUCUAAACACU
hsa-miR-3133	AK095203.1	7mer-1a	800	806	0.001	-0.041	0.038	0.036	0.079	0.039	0	CAGAUUGAUACAUUUUUCUUUAA	||||||	UAACCCAAAAUUCUCAAGAAAU
hsa-miR-6508-5p	AK095203.1	7mer-m8	1091	1097	0.021	0.025	0.034	0.015	0.064	0.039	0	UUUCAAAUGAAAGAGUUUCUAGC	|||||||	CCACCCAGUACGUAAAGAUCU
hsa-miR-8067	AK095203.1	7mer-m8	1091	1097	0.021	0.025	0.034	0.015	0.064	0.039	0	UUUCAAAUGAAAGAGUUUCUAGC	|||||||||	CUGAUUCAAAUGUCAAAGAUCC
hsa-miR-4775	AK095203.1	7mer-m8	366	372	0.012	-0.048	-0.01	0.056	0.152	0.042	33	AUCUCCAUGUUUGCAAAAAUUAC	|||||||	UCACUGGCUUUGUUUUUUAAUU
hsa-miR-889-3p	AK095203.1	7mer-1a	529	535	0.008	-0.024	0.008	0.017	0.112	0.047	0	CCAUCUCUAACAUAAAUAUUAAU	||||||	UGUUACCAACAGGCUAUAAUU
hsa-miR-618	AK095203.1	7mer-m8	932	938	0.021	0.053	0.057	-0.007	0.045	0.049	0	GACAUUUUCUGCCAGUAGAGUUC	|||||||||	UGAGUCUUCCUGUUCAUCUCAAA
hsa-miR-5696	AK095203.1	7mer-1a	1080	1086	-0.006	-0.013	0.026	0.044	0.074	0.051	0	AAACUCAGGUCUUUCAAAUGAAA	|||| ||||||	CCGUAGUCUGAUGAAUUUACUC
hsa-miR-186-5p	AK095203.1	7mer-1a	800	806	0.008	-0.041	0.038	0.042	0.079	0.052	0	CAGAUUGAUACAUUUUUCUUUAA	||||||	UCGGGUUUUCCUCUUAAGAAAC
hsa-miR-495-3p	AK095203.1	7mer-1a	1330	1336	-0.002	0.011	-0.002	0.038	0.081	0.052	0	AGCACCACUUUUGCUUUUGUUAG	||||||	UUCUUCACGUGGUACAAACAAA
hsa-miR-5692a	AK095203.1	8mer-1a	301	308	-0.008	0.008	-0.038	0.099	0.238	0.052	0	UAACACCAGGUCUUCAUUAUUUA	|||||||	UGUGGGUGACACCAUAAUAAAC
hsa-miR-5688	AK095203.1	7mer-1a	1330	1336	0.001	0.011	-0.002	0.038	0.081	0.055	0	AGCACCACUUUUGCUUUUGUUAG	||||||	CGACAAAAUGUCCACAAACAAU
hsa-miR-3121-3p	AK095203.1	7mer-1a	1047	1053	-0.002	-0.011	0.029	0.026	0.088	0.056	0	CAUUUUUAUAUGAGCCUAUUUAU	||||||	ACAGGAAACGGAUGAGAUAAAU
hsa-miR-510-3p	AK095203.1	7mer-1a	1076	1082	-0.006	-0.003	0.026	0.035	0.078	0.056	0	CAUUAAACUCAGGUC--UUUCAAAU	|||| ||||||	AGGUGAGAAUCUCCAAAGUUA
hsa-miR-7-1-3p	AK095203.1	7mer-1a	1330	1336	-0.002	0.011	-0.002	0.042	0.081	0.056	50	AGCACCACUUUUGCUUUUGUUAG	||||||	AUACCGUCUGACACUAAACAAC
hsa-miR-7-2-3p	AK095203.1	7mer-1a	1330	1336	-0.002	0.011	-0.002	0.042	0.081	0.056	50	AGCACCACUUUUGCUUUUGUUAG	||||||	AAUCCAUCUGACCCUAAACAAC
hsa-miR-7-1-3p	AK095203.1	7mer-m8	1014	1020	0.012	-0.024	0.045	0.042	0.106	0.061	0	CUGUGGUGCCAAUGUAUUUGUUG	|||||||	AUACCGUCUGACACUAAACAAC
hsa-miR-7-2-3p	AK095203.1	7mer-m8	1014	1020	0.012	-0.024	0.045	0.042	0.106	0.061	0	CUGUGGUGCCAAUGUAUUUGUUG	|||||||	AAUCCAUCUGACCCUAAACAAC
hsa-miR-4282	AK095203.1	7mer-m8	1450	1456	0.003	-0.027	-0.016	0.06	0.161	0.061	50	AUCUGAUGAAUGAAGAAAUUUUC	|||||||	AGGACCUACGUUUAAAAU
hsa-miR-5692b	AK095203.1	7mer-m8	961	967	0.003	-0.034	0.053	0.024	0.136	0.062	0	UUUUUGGUGACAGCAAUAUUAUU	|||||||	UGUGGAUGACACUAUAAUAA
hsa-miR-5692c	AK095203.1	7mer-m8	961	967	0.003	-0.034	0.053	0.024	0.136	0.062	0	UUUUUGGUGACAGCAAUAUUAUU	|||||||	CAUGUGGAUGACACUAUAAUAA
hsa-miR-4735-5p	AK095203.1	7mer-1a	742	748	0.001	0	0.031	0.021	0.088	0.067	0	AAUAGUGGCCAAAGCAAUUAGAA	||||||	AUGGCUUCCACAAGUUUAAUCC
hsa-miR-4282	AK095203.1	7mer-m8	382	388	0.003	0.01	-0.008	0.06	0.161	0.106	0	AAAUUACUAUAAGUCAAAUUUUG	|||||||	AGGACCUACGUUUAAAAU
hsa-miR-4775	AK095203.1	7mer-1a	1280	1286	0.008	-0.01	0.004	0.056	0.125	0.109	0	GUUAUAUAUCUAUCUAAAUUAAC	||||||	UCACUGGCUUUGUUUUUUAAUU
hsa-miR-4795-3p	AK095203.1	7mer-m8	724	730	-0.016	0.037	0.041	0.03	0.139	0.111	0	ACAGGAAAUAAGAGG--AAUAAUAG	||| |||||||	UAGGUCUUCACCGAUUAUUAUA
hsa-miR-590-3p	AK095203.1	7mer-1a	366	372	0.001	0.001	-0.01	0.062	0.134	0.114	0	AUCUCCAUGUUUGCAAAAAUUAC	||||||	UGAUCGAAUAUGUAUUUUAAU
hsa-miR-126-5p	AK095203.1	7mer-1a	724	730	0.004	0.015	0.029	0.028	0.121	0.123	0	ACAGGAAAUAAGAGGAAUAAUAG	||||||	GCGCAUGGUUUUCAUUAUUAC
hsa-miR-3163	AK095203.1	7mer-1a	1035	1041	-0.006	-0.012	0.031	0.065	0.125	0.129	0	UGCAAUUUACUACAU---UUUUAUAU	||||| ||||||	CAGAAUGACGGGAGUAAAAUAU
hsa-miR-548c-3p	AK095203.1	7mer-1a	1033	1039	-0.002	-0.03	0.031	0.073	0.134	0.132	0	GUUGCAAUUUACUACAUUUUUAU	||||||	CGUUUUCAUUAACUCUAAAAAC
hsa-miR-4761-5p	AK095203.1	7mer-1a	3	9	too_close	too_close	too_close	too_close	too_close	too_close	NA	NNNNNNNNNNNNNNAAACCUUGAU	||||||	CCAGUCCGUACGUGUGGAACA

## Sheet: Prediction of miRNA by SSRP1
name	geneName	targetScanSites	picTarSites	RNA22Sites	PITASites	miRandaSites	CancerNum
hsa-miR-488-3p	SSRP1	0[0,0]	0[0,0]	0[0,0]	0[0,0]	1[10,88]	1
hsa-miR-708-5p	SSRP1	1[3,49]	1[3,49]	0[0,0]	1[3,49]	1[3,49]	1
hsa-miR-16-5p	SSRP1	0[0,0]	0[0,0]	0[0,0]	0[0,0]	1[7,105]	0
hsa-miR-15a-5p	SSRP1	0[0,0]	0[0,0]	0[0,0]	0[0,0]	1[7,105]	2
hsa-miR-208a-3p	SSRP1	0[0,0]	0[0,0]	0[0,0]	0[0,0]	1[10,84]	1
hsa-miR-208b-3p	SSRP1	0[0,0]	0[0,0]	0[0,0]	0[0,0]	1[10,84]	1
hsa-miR-411-5p	SSRP1	0[0,0]	0[0,0]	0[0,0]	0[0,0]	1[9,71]	2
hsa-miR-329-3p	SSRP1	0[0,0]	0[0,0]	0[0,0]	0[0,0]	1[3,3]	1
hsa-miR-539-5p	SSRP1	0[0,0]	0[0,0]	0[0,0]	0[0,0]	1[10,54]	0
hsa-miR-485-5p	SSRP1	0[0,0]	0[0,0]	1[1,16]	0[0,0]	0[0,0]	3
hsa-miR-211-5p	SSRP1	1[4,91]	1[4,91]	0[0,0]	1[4,91]	1[5,107]	5
hsa-miR-195-5p	SSRP1	0[0,0]	0[0,0]	0[0,0]	0[0,0]	1[6,82]	6
hsa-miR-497-5p	SSRP1	0[0,0]	0[0,0]	0[0,0]	0[0,0]	1[6,82]	5
hsa-miR-27a-3p	SSRP1	0[0,0]	1[4,17]	0[0,0]	0[0,0]	1[10,54]	1
hsa-miR-217	SSRP1	0[0,0]	0[0,0]	0[0,0]	0[0,0]	1[2,37]	5
hsa-miR-149-5p	SSRP1	0[0,0]	0[0,0]	0[0,0]	0[0,0]	1[3,34]	2
hsa-miR-15b-5p	SSRP1	0[0,0]	0[0,0]	0[0,0]	0[0,0]	1[7,105]	1
hsa-miR-28-5p	SSRP1	1[3,49]	0[0,0]	0[0,0]	1[3,49]	1[3,49]	1
hsa-miR-3139	SSRP1	1[3,49]	2[6,55]	0[0,0]	0[0,0]	0[0,0]	0
hsa-miR-874-3p	SSRP1	0[0,0]	0[0,0]	0[0,0]	0[0,0]	1[4,78]	2
hsa-miR-183-5p	SSRP1	0[0,0]	1[1,3]	1[2,21]	0[0,0]	1[1,3]	3
hsa-miR-491-5p	SSRP1	0[0,0]	0[0,0]	0[0,0]	0[0,0]	1[1,12]	1
hsa-miR-204-5p	SSRP1	1[4,91]	1[4,91]	0[0,0]	1[4,91]	1[5,107]	5
hsa-miR-27b-3p	SSRP1	0[0,0]	1[4,17]	0[0,0]	0[0,0]	1[10,54]	1
hsa-miR-221-3p	SSRP1	0[0,0]	0[0,0]	0[0,0]	0[0,0]	1[8,130]	1
hsa-miR-222-3p	SSRP1	0[0,0]	0[0,0]	0[0,0]	0[0,0]	1[9,136]	2
hsa-miR-362-3p	SSRP1	0[0,0]	0[0,0]	0[0,0]	0[0,0]	1[3,3]	3
hsa-miR-223-3p	SSRP1	1[4,91]	0[0,0]	0[0,0]	1[4,91]	1[5,107]	3
hsa-miR-503-5p	SSRP1	0[0,0]	0[0,0]	1[4,40]	0[0,0]	0[0,0]	0
hsa-miR-424-5p	SSRP1	0[0,0]	0[0,0]	0[0,0]	0[0,0]	1[7,105]	1
hsa-miR-509-3p	SSRP1	0[0,0]	0[0,0]	1[1,16]	0[0,0]	0[0,0]	4

## Sheet: Sequence data of miRNA
miRNAName	miRNApreName	mirSequence
hsa-miR-19b-3p	hsa-mir-19b-1/hsa-mir-19b-2	tgtgcaaatccatgcaaaactga
hsa-miR-21-5p	hsa-mir-21	tagcttatcagactgatgttga
hsa-miR-30a-5p	hsa-mir-30a	tgtaaacatcctcgactggaag
hsa-miR-3960	hsa-mir-3960	ggcggcggcggaggcggggg
hsa-miR-16-5p	hsa-mir-16-1/hsa-mir-16-2	tagcagcacgtaaatattggcg
hsa-miR-7641	hsa-mir-7641-1/hsa-mir-7641-2	ttgatctcggaagctaagc
hsa-miR-19a-3p	hsa-mir-19a	tgtgcaaatctatgcaaaactga
hsa-miR-4516	hsa-mir-4516	gggagaagggtcggggc
hsa-miR-23a-3p	hsa-mir-23a	atcacattgccagggatttcc
hsa-miR-1303	hsa-mir-1303	tttagagacggggtcttgctct
hsa-miR-4284	hsa-mir-4284	gggctcacatcaccccat
hsa-miR-31-5p	hsa-mir-31	aggcaagatgctggcatagct
hsa-miR-30d-5p	hsa-mir-30d	tgtaaacatccccgactggaag
hsa-miR-3135b	hsa-mir-3135b	ggctggagcgagtgcagtggtg
hsa-miR-18a-5p	hsa-mir-18a	taaggtgcatctagtgcagatag
hsa-miR-6087	hsa-mir-6087	tgaggcgggggggcgagc
hsa-let-7a-5p	hsa-let-7a-1/hsa-let-7a-2/hsa-let-7a-3	tgaggtagtaggttgtatagtt
hsa-miR-4279	hsa-mir-4279	ctctcctcccggcttc
hsa-miR-24-3p	hsa-mir-24-1/hsa-mir-24-2	tggctcagttcagcaggaacag
hsa-miR-7110-3p	hsa-mir-7110	tctctctcccacttccctgcag
hsa-miR-20a-5p	hsa-mir-20a	taaagtgcttatagtgcaggtag
hsa-miR-4700-5p	hsa-mir-4700	tctggggatgaggacagtgtgt
hsa-miR-17-5p	hsa-mir-17	caaagtgcttacagtgcaggtag
hsa-miR-4672	hsa-mir-4672	ttacacagctggacagaggca
hsa-let-7f-5p	hsa-let-7f-1/hsa-let-7f-2	tgaggtagtagattgtatagtt
hsa-miR-29b-3p	hsa-mir-29b-1/hsa-mir-29b-2	tagcaccatttgaaatcagtgtt
hsa-miR-30c-5p	hsa-mir-30c-2/hsa-mir-30c-1	tgtaaacatcctacactctcagc
hsa-miR-4497	hsa-mir-4497	ctccgggacggctgggc
hsa-miR-1915-3p	hsa-mir-1915	ccccagggcgacgcggcggg
hsa-miR-761	hsa-mir-761	gcagcagggtgaaactgacaca
hsa-miR-101-3p	hsa-mir-101-1/hsa-mir-101-2	tacagtactgtgataactgaa
hsa-miR-1261	hsa-mir-1261	atggataaggctttggctt
hsa-miR-23b-3p	hsa-mir-23b	atcacattgccagggattacc
hsa-miR-93-5p	hsa-mir-93	caaagtgctgttcgtgcaggtag
hsa-miR-27a-3p	hsa-mir-27a	ttcacagtggctaagttccgc
hsa-miR-3074-5p	hsa-mir-3074	gttcctgctgaactgagccag
hsa-miR-196a-5p	hsa-mir-196a-1/hsa-mir-196a-2	taggtagtttcatgttgttggg
hsa-miR-3665	hsa-mir-3665	agcaggtgcggggcggcg
hsa-miR-4508	hsa-mir-4508	gcggggctgggcgcgcg
hsa-miR-4485-5p	hsa-mir-4485	accgcctgcccagtga
hsa-miR-4706	hsa-mir-4706	agcggggaggaagtgggcgctgctt
hsa-miR-2392	hsa-mir-2392	taggatgggggtgagaggtg
hsa-miR-4792	hsa-mir-4792	cggtgagcgctcgctggc
hsa-miR-30b-5p	hsa-mir-30b	tgtaaacatcctacactcagct
hsa-miR-15b-5p	hsa-mir-15b	tagcagcacatcatggtttaca
hsa-miR-30e-5p	hsa-mir-30e	tgtaaacatccttgactggaag
hsa-let-7g-5p	hsa-let-7g	tgaggtagtagtttgtacagtt
hsa-miR-484	hsa-mir-484	tcaggctcagtcccctcccgat
hsa-miR-92b-5p	hsa-mir-92b	agggacgggacgcggtgcagtg
hsa-miR-320a	hsa-mir-320a	aaaagctgggttgagagggcga
hsa-miR-151a-5p	hsa-mir-151a	tcgaggagctcacagtctagt
hsa-miR-106b-5p	hsa-mir-106b	taaagtgctgacagtgcagat
hsa-let-7b-5p	hsa-let-7b	tgaggtagtaggttgtgtggtt
hsa-miR-4488	hsa-mir-4488	agggggcgggctccggcg
hsa-miR-26a-5p	hsa-mir-26a-1/hsa-mir-26a-2	ttcaagtaatccaggataggct
hsa-miR-7-5p	hsa-mir-7-1/hsa-mir-7-2/hsa-mir-7-3	tggaagactagtgattttgttgt
hsa-miR-4485-3p	hsa-mir-4485	taacggccgcggtaccctaa
hsa-miR-4709-5p	hsa-mir-4709	acaacagtgacttgctctccaa
hsa-miR-3196	hsa-mir-3196	cggggcggcaggggcctc
hsa-miR-103a-3p	hsa-mir-103a-2/hsa-mir-103a-1	agcagcattgtacagggctatga
hsa-miR-5100	hsa-mir-5100	ttcagatcccagcggtgcctct
hsa-miR-6078	hsa-mir-6078	ccgcctgagctagctgtgg
hsa-miR-1973	hsa-mir-1973	accgtgcaaaggtagcata
hsa-miR-103b	hsa-mir-103b-1/hsa-mir-103b-2	tcatagccctgtacaatgctgct
hsa-miR-132-3p	hsa-mir-132	taacagtctacagccatggtcg
hsa-miR-34a-5p	hsa-mir-34a	tggcagtgtcttagctggttgt
hsa-let-7i-5p	hsa-let-7i	tgaggtagtagtttgtgctgtt
hsa-miR-133a-3p	hsa-mir-133a-1/hsa-mir-133a-2	tttggtccccttcaaccagctg
hsa-miR-671-5p	hsa-mir-671	aggaagccctggaggggctggag
hsa-miR-744-5p	hsa-mir-744	tgcggggctagggctaacagca
hsa-miR-4492	hsa-mir-4492	ggggctgggcgcgcgcc
hsa-miR-191-5p	hsa-mir-191	caacggaatcccaaaagcagctg
hsa-miR-5096	hsa-mir-5096	gtttcaccatgttggtcaggc
hsa-miR-222-3p	hsa-mir-222	agctacatctggctactgggt
hsa-let-7d-5p	hsa-let-7d	agaggtagtaggttgcatagtt
hsa-miR-148a-3p	hsa-mir-148a	tcagtgcactacagaactttgt
hsa-miR-221-3p	hsa-mir-221	agctacattgtctgctgggtttc
hsa-miR-378a-3p	hsa-mir-378a	actggacttggagtcagaaggc
hsa-let-7e-5p	hsa-let-7e	tgaggtaggaggttgtatagtt
hsa-miR-92a-3p	hsa-mir-92a-1/hsa-mir-92a-2	tattgcacttgtcccggcctgt
hsa-miR-223-3p	hsa-mir-223	tgtcagtttgtcaaatacccca
hsa-miR-29a-3p	hsa-mir-29a	tagcaccatctgaaatcggtta
hsa-miR-27b-3p	hsa-mir-27b	ttcacagtggctaagttctgc
hsa-miR-425-5p	hsa-mir-425	aatgacacgatcactcccgttga
hsa-miR-181a-5p	hsa-mir-181a-2/hsa-mir-181a-1	aacattcaacgctgtcggtgagt
hsa-miR-582-5p	hsa-mir-582	ttacagttgttcaaccagttact
hsa-miR-4454	hsa-mir-4454	ggatccgagtcacggcacca
hsa-miR-590-5p	hsa-mir-590	gagcttattcataaaagtgcag
hsa-miR-563	hsa-mir-563	aggttgacatacgtttccc
hsa-miR-7843-3p	hsa-mir-7843	atgaagccttctctgccttacg
hsa-miR-185-3p	hsa-mir-185	aggggctggctttcctctggtc
hsa-miR-6126	hsa-mir-6126	gtgaaggcccggcggaga
hsa-miR-1246	hsa-mir-1246	aatggatttttggagcagg
hsa-miR-22-3p	hsa-mir-22	aagctgccagttgaagaactgt
hsa-miR-574-5p	hsa-mir-574	tgagtgtgtgtgtgtgagtgtgt
hsa-miR-619-5p	hsa-mir-619	gctgggattacaggcatgagcc
hsa-miR-125b-5p	hsa-mir-125b-1/hsa-mir-125b-2	tccctgagaccctaacttgtga
hsa-miR-374c-3p	hsa-mir-374c	cacttagcaggttgtattatat
hsa-miR-196b-5p	hsa-mir-196b	taggtagtttcctgttgttggg
hsa-miR-4802-5p	hsa-mir-4802	tatggaggttctagaccatgtt
hsa-miR-4443	hsa-mir-4443	ttggaggcgtgggtttt
hsa-miR-193a-5p	hsa-mir-193a	tgggtctttgcgggcgagatga
hsa-miR-2682-3p	hsa-mir-2682	cgcctcttcagcgctgtcttcc
hsa-miR-374b-5p	hsa-mir-374b	atataatacaacctgctaagtg
hsa-miR-423-3p	hsa-mir-423	agctcggtctgaggcccctcagt
hsa-miR-185-5p	hsa-mir-185	tggagagaaaggcagttcctga
hsa-miR-1285-5p	hsa-mir-1285-1	gatctcactttgttgcccagg
hsa-miR-1254	hsa-mir-1254-1/hsa-mir-1254-2	agcctggaagctggagcctgcagt
hsa-miR-3184-5p	hsa-mir-3184	tgaggggcctcagaccgagctttt
hsa-miR-4665-3p	hsa-mir-4665	ctcggccgcggcgcgtagcccccgcc
hsa-miR-1267	hsa-mir-1267	cctgttgaagtgtaatcccca
hsa-miR-100-5p	hsa-mir-100	aacccgtagatccgaacttgtg
hsa-miR-4459	hsa-mir-4459	ccaggaggcggaggaggtggag
hsa-miR-6723-5p	hsa-mir-6723	atagtccgagtaacgtcggggc
hsa-miR-3529-3p	hsa-mir-3529	aacaacaaaatcactagtcttcca
hsa-miR-301a-3p	hsa-mir-301a	cagtgcaatagtattgtcaaagc
hsa-miR-6789-5p	hsa-mir-6789	gtaggggcgtcccgggcgcgcggg
hsa-miR-1273f	hsa-mir-1273f	ggagatggaggttgcagtg
hsa-miR-15a-5p	hsa-mir-15a	tagcagcacataatggtttgtg
hsa-miR-1181	hsa-mir-1181	ccgtcgccgccacccgagccg
hsa-miR-1292-3p	hsa-mir-1292	tcgcgccccggctcccgttc
hsa-miR-130a-3p	hsa-mir-130a	cagtgcaatgttaaaagggcat
hsa-miR-193b-3p	hsa-mir-193b	aactggccctcaaagtcccgct
hsa-miR-219a-1-3p	hsa-mir-219a-1	agagttgagtctggacgtcccg
hsa-miR-26b-5p	hsa-mir-26b	ttcaagtaattcaggataggt
hsa-miR-4651	hsa-mir-4651	cggggtgggtgaggtcgggc
hsa-miR-96-5p	hsa-mir-96	tttggcactagcacatttttgct
hsa-miR-1273a	hsa-mir-1273a	gggcgacaaagcaagactctttctt
hsa-miR-92b-3p	hsa-mir-92b	tattgcactcgtcccggcctcc
hsa-miR-4758-3p	hsa-mir-4758	tgccccacctgctgaccaccctc
hsa-miR-622	hsa-mir-622	acagtctgctgaggttggagc
hsa-miR-181b-5p	hsa-mir-181b-1/hsa-mir-181b-2	aacattcattgctgtcggtgggt
hsa-miR-182-5p	hsa-mir-182	tttggcaatggtagaactcacact
hsa-miR-125a-5p	hsa-mir-125a	tccctgagaccctttaacctgtga
hsa-miR-1273e	hsa-mir-1273e	ttgcttgaacccaggaagtgga
hsa-miR-4634	hsa-mir-4634	cggcgcgaccggcccgggg
hsa-miR-148b-3p	hsa-mir-148b	tcagtgcatcacagaactttgt
hsa-miR-3175	hsa-mir-3175	cggggagagaacgcagtgacgt
hsa-miR-107	hsa-mir-107	agcagcattgtacagggctatca
hsa-miR-140-3p	hsa-mir-140	taccacagggtagaaccacgg
hsa-miR-1273g-3p	hsa-mir-1273g	accactgcactccagcctgag
hsa-miR-3648	hsa-mir-3648-1/hsa-mir-3648-2	agccgcggggatcgccgaggg
hsa-miR-1273d	hsa-mir-1273d	gaacccatgaggttgaggctgcagt
hsa-miR-769-5p	hsa-mir-769	tgagacctctgggttctgagct
hsa-miR-25-3p	hsa-mir-25	cattgcacttgtctcggtctga
hsa-miR-19b-1-5p	hsa-mir-19b-1	agttttgcaggtttgcatccagc
hsa-miR-652-3p	hsa-mir-652	aatggcgccactagggttgtg
hsa-miR-1180-5p	hsa-mir-1180	ggacccacccggccgggaata
hsa-miR-1908-3p	hsa-mir-1908	ccggccgccggctccgccccg
hsa-miR-98-5p	hsa-mir-98	tgaggtagtaagttgtattgtt
hsa-miR-615-5p	hsa-mir-615	gggggtccccggtgctcggatc
hsa-miR-454-3p	hsa-mir-454	tagtgcaatattgcttatagggt
hsa-miR-7156-5p	hsa-mir-7156	ttgttctcaaactggctgtcaga
hsa-miR-324-5p	hsa-mir-324	cgcatcccctagggcattggtgt
hsa-miR-6771-3p	hsa-mir-6771	caaacccctgtctacccgcag
hsa-miR-455-3p	hsa-mir-455	gcagtccatgggcatatacac
hsa-miR-4771	hsa-mir-4771-1/hsa-mir-4771-2	agcagacttgacctacaatta
hsa-miR-135b-5p	hsa-mir-135b	tatggcttttcattcctatgtga
hsa-miR-452-5p	hsa-mir-452	aactgtttgcagaggaaactga
hsa-miR-194-5p	hsa-mir-194-1/hsa-mir-194-2	tgtaacagcaactccatgtgga
hsa-miR-17-3p	hsa-mir-17	actgcagtgaaggcacttgtag
hsa-miR-4800-3p	hsa-mir-4800	catccgtccgtctgtccac
hsa-miR-10a-5p	hsa-mir-10a	taccctgtagatccgaatttgtg
hsa-miR-210-3p	hsa-mir-210	ctgtgcgtgtgacagcggctga
hsa-miR-195-3p	hsa-mir-195	ccaatattggctgtgctgctcc
hsa-miR-126-3p	hsa-mir-126	tcgtaccgtgagtaataatgcg
hsa-miR-4448	hsa-mir-4448	ggctccttggtctaggggta
hsa-miR-99a-5p	hsa-mir-99a	aacccgtagatccgatcttgtg
hsa-miR-572	hsa-mir-572	gtccgctcggcggtggccca
hsa-miR-150-5p	hsa-mir-150	tctcccaacccttgtaccagtg
hsa-miR-1307-5p	hsa-mir-1307	tcgaccggacctcgaccggct
hsa-miR-4532	hsa-mir-4532	ccccggggagcccggcg
hsa-miR-503-5p	hsa-mir-503	tagcagcgggaacagttctgcag
hsa-miR-4521	hsa-mir-4521	gctaaggaagtcctgtgctcag
hsa-miR-3141	hsa-mir-3141	gagggcgggtggaggagga
hsa-miR-4715-5p	hsa-mir-4715	aagttggctgcagttaaggtgg
hsa-miR-7-1-3p	hsa-mir-7-1	caacaaatcacagtctgccata
hsa-miR-203a-3p	hsa-mir-203a	gtgaaatgtttaggaccactag
hsa-miR-192-5p	hsa-mir-192	ctgacctatgaattgacagcc
hsa-miR-203b-5p	hsa-mir-203b	tagtggtcctaaacatttcaca
hsa-miR-483-3p	hsa-mir-483	tcactcctctcctcccgtctt
hsa-miR-6805-3p	hsa-mir-6805	ttgctctgctcccccgcccccag
hsa-miR-1307-3p	hsa-mir-1307	actcggcgtggcgtcggtcgtg
hsa-miR-183-5p	hsa-mir-183	tatggcactggtagaattcact
hsa-miR-149-3p	hsa-mir-149	agggagggacgggggctgtgc
hsa-miR-7108-5p	hsa-mir-7108	gtgtggccggcaggcgggtgg
hsa-miR-31-3p	hsa-mir-31	tgctatgccaacatattgccat
hsa-miR-1229-5p	hsa-mir-1229	gtgggtagggtttgggggagagcg
hsa-miR-675-3p	hsa-mir-675	ctgtatgccctcaccgctca
hsa-miR-4750-5p	hsa-mir-4750	ctcgggcggaggtggttgagtg
hsa-miR-3929	hsa-mir-3929	gaggctgatgtgagtagaccact
hsa-miR-224-5p	hsa-mir-224	caagtcactagtggttccgtt
hsa-miR-374a-5p	hsa-mir-374a	ttataatacaacctgataagtg
hsa-miR-4484	hsa-mir-4484	aaaaggcgggagaagcccca
hsa-miR-361-5p	hsa-mir-361	ttatcagaatctccaggggtac
hsa-miR-342-3p	hsa-mir-342	tctcacacagaaatcgcacccgt
hsa-miR-339-5p	hsa-mir-339	tccctgtcctccaggagctcacg
hsa-miR-152-3p	hsa-mir-152	tcagtgcatgacagaacttgg
hsa-miR-675-5p	hsa-mir-675	tggtgcggagagggcccacagtg
hsa-miR-3195	hsa-mir-3195	cgcgccgggcccgggtt
hsa-miR-3653-3p	hsa-mir-3653	ctaagaagttgactgaag
hsa-miR-212-3p	hsa-mir-212	taacagtctccagtcacggcc
hsa-miR-422a	hsa-mir-422a	actggacttagggtcagaaggc
hsa-miR-6084	hsa-mir-6084	ttccgccagtcggtggccgg
hsa-miR-33a-5p	hsa-mir-33a	gtgcattgtagttgcattgca
hsa-miR-128-3p	hsa-mir-128-1/hsa-mir-128-2	tcacagtgaaccggtctcttt
hsa-miR-424-5p	hsa-mir-424	cagcagcaattcatgttttgaa
hsa-miR-590-3p	hsa-mir-590	taattttatgtataagctagt
hsa-miR-1343-5p	hsa-mir-1343	tggggagcggcccccgggtggg
hsa-miR-6717-5p	hsa-mir-6717	aggcgatgtggggatgtagaga
hsa-miR-660-5p	hsa-mir-660	tacccattgcatatcggagttg
hsa-miR-935	hsa-mir-935	ccagttaccgcttccgctaccgc
hsa-miR-21-3p	hsa-mir-21	caacaccagtcgatgggctgt
hsa-miR-218-5p	hsa-mir-218-1/hsa-mir-218-2	ttgtgcttgatctaaccatgt
hsa-miR-377-5p	hsa-mir-377	agaggttgcccttggtgaattc
hsa-miR-1285-3p	hsa-mir-1285-1/hsa-mir-1285-2	tctgggcaacaaagtgagacct
hsa-miR-5695	hsa-mir-5695	actccaagaagaatctagacag
hsa-miR-197-3p	hsa-mir-197	ttcaccaccttctccacccagc
hsa-miR-589-5p	hsa-mir-589	tgagaaccacgtctgctctgag
hsa-miR-660-3p	hsa-mir-660	acctcctgtgtgcatggatta
hsa-miR-4461	hsa-mir-4461	gattgagactagtagggctaggc
hsa-miR-335-5p	hsa-mir-335	tcaagagcaataacgaaaaatgt
hsa-miR-3611	hsa-mir-3611	ttgtgaagaaagaaattctta
hsa-miR-1269b	hsa-mir-1269b	ctggactgagccatgctactgg
hsa-miR-1229-3p	hsa-mir-1229	ctctcaccactgccctcccacag
hsa-miR-671-3p	hsa-mir-671	tccggttctcagggctccacc
hsa-miR-1180-3p	hsa-mir-1180	tttccggctcgcgtgggtgtgt
hsa-miR-3615	hsa-mir-3615	tctctcggctcctcgcggctc
hsa-miR-4749-5p	hsa-mir-4749	tgcggggacaggccagggcatc
hsa-miR-296-5p	hsa-mir-296	agggccccccctcaatcctgt
hsa-miR-452-3p	hsa-mir-452	ctcatctgcaaagaagtaagtg
hsa-miR-320b	hsa-mir-320b-1/hsa-mir-320b-2	aaaagctgggttgagagggcaa
hsa-miR-4479	hsa-mir-4479	cgcgcggccgtgctcggagcag
hsa-miR-6510-5p	hsa-mir-6510	cagcaggggagagagaggagtc
hsa-miR-638	hsa-mir-638	agggatcgcgggcgggtggcggcct
hsa-miR-378b	hsa-mir-378b	actggacttggaggcagaa
hsa-miR-126-5p	hsa-mir-126	cattattacttttggtacgcg
hsa-miR-6752-3p	hsa-mir-6752	tccctgcccccatactcccag
hsa-miR-629-5p	hsa-mir-629	tgggtttacgttgggagaact
hsa-miR-4430	hsa-mir-4430	aggctggagtgagcggag
hsa-miR-6730-5p	hsa-mir-6730	agaaaggtggaggggttgtcaga
hsa-miR-6763-5p	hsa-mir-6763	ctggggagtggctggggag
hsa-let-7c-5p	hsa-let-7c	tgaggtagtaggttgtatggtt
hsa-miR-2861	hsa-mir-2861	ggggcctggcggtgggcgg
hsa-miR-423-5p	hsa-mir-423	tgaggggcagagagcgagacttt
hsa-miR-885-3p	hsa-mir-885	aggcagcggggtgtagtggata
hsa-miR-27a-5p	hsa-mir-27a	agggcttagctgcttgtgagca
hsa-miR-186-5p	hsa-mir-186	caaagaattctccttttgggct
hsa-miR-99b-5p	hsa-mir-99b	cacccgtagaaccgaccttgcg
hsa-miR-338-5p	hsa-mir-338	aacaatatcctggtgctgagtg
hsa-miR-550a-3-5p	hsa-mir-550a-3	agtgcctgagggagtaagag
hsa-miR-4664-3p	hsa-mir-4664	cttccggtctgtgagccccgtc
hsa-miR-6727-5p	hsa-mir-6727	ctcggggcaggcggctgggagcg
hsa-miR-29c-3p	hsa-mir-29c	tagcaccatttgaaatcggtta
hsa-miR-520g-5p	hsa-mir-520g	tctagaggaagcactttctgttt
hsa-miR-708-5p	hsa-mir-708	aaggagcttacaatctagctggg
hsa-miR-1290	hsa-mir-1290	tggatttttggatcaggga
hsa-miR-1972	hsa-mir-1972-1/hsa-mir-1972-2	tcaggccaggcacagtggctca
hsa-miR-4787-5p	hsa-mir-4787	gcgggggtggcggcggcatccc
hsa-miR-5095	hsa-mir-5095	ttacaggcgtgaaccaccgcg
hsa-miR-6724-5p	hsa-mir-6724-1/hsa-mir-6724-2/hsa-mir-6724-3/hsa-mir-6724-4	ctgggcccgcggcgggcgtgggg
hsa-miR-22-5p	hsa-mir-22	agttcttcagtggcaagcttta
hsa-miR-106a-5p	hsa-mir-106a	aaaagtgcttacagtgcaggtag
hsa-miR-143-3p	hsa-mir-143	tgagatgaagcactgtagctc
hsa-miR-3654	hsa-mir-3654	gactggacaagctgaggaa
hsa-miR-4419a	hsa-mir-4419a	tgagggaggagactgca
hsa-miR-6821-5p	hsa-mir-6821	gtgcgtggtggctcgaggcgggg
hsa-miR-148b-5p	hsa-mir-148b	aagttctgttatacactcaggc
hsa-miR-558	hsa-mir-558	tgagctgctgtaccaaaat
hsa-miR-24-2-5p	hsa-mir-24-2	tgcctactgagctgaaacacag
hsa-miR-181c-3p	hsa-mir-181c	aaccatcgaccgttgagtggac
hsa-miR-138-5p	hsa-mir-138-2/hsa-mir-138-1	agctggtgttgtgaatcaggccg
hsa-miR-942-5p	hsa-mir-942	tcttctctgttttggccatgtg
hsa-miR-105-5p	hsa-mir-105-1/hsa-mir-105-2	tcaaatgctcagactcctgtggt
hsa-miR-1469	hsa-mir-1469	ctcggcgcggggcgcgggctcc
hsa-miR-1909-5p	hsa-mir-1909	tgagtgccggtgcctgccctg
hsa-miR-3184-3p	hsa-mir-3184	aaagtctcgctctctgcccctca
hsa-miR-6131	hsa-mir-6131	ggctggtcagatgggagtg
hsa-miR-6730-3p	hsa-mir-6730	cctgacaccccatctgccctca
hsa-miR-181c-5p	hsa-mir-181c	aacattcaacctgtcggtgagt
hsa-miR-1304-3p	hsa-mir-1304	tctcactgtagcctcgaacccc
hsa-miR-4258	hsa-mir-4258	ccccgccaccgccttgg
hsa-miR-8085	hsa-mir-8085	tgggagagaggactgtgaggc
hsa-miR-296-3p	hsa-mir-296	gagggttgggtggaggctctcc
hsa-miR-615-3p	hsa-mir-615	tccgagcctgggtctccctctt
hsa-miR-4441	hsa-mir-4441	acagggaggagattgta
hsa-miR-6785-5p	hsa-mir-6785	tgggagggcgtggatgatggtg
hsa-miR-7704	hsa-mir-7704	cggggtcggcggcgacgtg
hsa-miR-326	hsa-mir-326	cctctgggcccttcctccag
hsa-miR-566	hsa-mir-566	gggcgcctgtgatcccaac
hsa-miR-877-5p	hsa-mir-877	gtagaggagatggcgcaggg
hsa-miR-940	hsa-mir-940	aaggcagggcccccgctcccc
hsa-miR-3182	hsa-mir-3182	gcttctgtagtgtagtc
hsa-miR-4750-3p	hsa-mir-4750	cctgacccaccccctcccgcag
hsa-let-7a-3p	hsa-let-7a-1/hsa-let-7a-3	ctatacaatctactgtctttc
hsa-let-7d-3p	hsa-let-7d	ctatacgacctgctgcctttct
hsa-miR-146a-5p	hsa-mir-146a	tgagaactgaattccatgggtt
hsa-miR-339-3p	hsa-mir-339	tgagcgcctcgacgacagagccg
hsa-miR-513a-5p	hsa-mir-513a-1/hsa-mir-513a-2	ttcacagggaggtgtcat
hsa-miR-625-3p	hsa-mir-625	gactatagaactttccccctca
hsa-miR-1260b	hsa-mir-1260b	atcccaccactgccaccat
hsa-miR-4286	hsa-mir-4286	accccactcctggtacc
hsa-miR-676-5p	hsa-mir-676	tcttcaacctcaggacttgca
hsa-miR-32-5p	hsa-mir-32	tattgcacattactaagttgca
hsa-miR-1260a	hsa-mir-1260a	atcccacctctgccacca
hsa-miR-3609	hsa-mir-3609	caaagtgatgagtaatactggctg
hsa-miR-1268b	hsa-mir-1268b	cgggcgtggtggtgggggtg
hsa-miR-4785	hsa-mir-4785	agagtcggcgacgccgccagc
hsa-miR-6507-3p	hsa-mir-6507	caaagtccttcctatttttccc
hsa-miR-6784-3p	hsa-mir-6784	tctcaccccaactctgccccag
hsa-miR-8058	hsa-mir-8058	ctggactttgatcttgccataa
hsa-miR-142-3p	hsa-mir-142	tgtagtgtttcctactttatgga
hsa-miR-365b-3p	hsa-mir-365b	taatgcccctaaaaatccttat
hsa-miR-330-3p	hsa-mir-330	gcaaagcacacggcctgcagaga
hsa-miR-497-5p	hsa-mir-497	cagcagcacactgtggtttgt
hsa-miR-4753-5p	hsa-mir-4753	caaggccaaaggaagagaacag
hsa-miR-5585-3p	hsa-mir-5585	ctgaatagctgggactacaggt
hsa-miR-6089	hsa-mir-6089-1/hsa-mir-6089-2	ggaggccggggtggggcggggcgg
hsa-miR-6756-3p	hsa-mir-6756	tccccttcctccctgcccag
hsa-miR-6869-5p	hsa-mir-6869	gtgagtagtggcgcgcggcggc
hsa-miR-7110-5p	hsa-mir-7110	tgggggtgtggggagagagag
hsa-miR-222-5p	hsa-mir-222	ctcagtagccagtgtagatcct
hsa-miR-151a-3p	hsa-mir-151a	ctagactgaagctccttgagg
hsa-miR-574-3p	hsa-mir-574	cacgctcatgcacacacccaca
hsa-miR-582-3p	hsa-mir-582	taactggttgaacaactgaacc
hsa-miR-3065-5p	hsa-mir-3065	tcaacaaaatcactgatgctgga
hsa-miR-4301	hsa-mir-4301	tcccactacttcacttgtga
hsa-miR-3656	hsa-mir-3656	ggcgggtgcgggggtgg
hsa-miR-3663-3p	hsa-mir-3663	tgagcaccacacaggccgggcgc
hsa-miR-20a-3p	hsa-mir-20a	actgcattatgagcacttaaag
hsa-miR-30a-3p	hsa-mir-30a	ctttcagtcggatgtttgcagc
hsa-miR-92a-1-5p	hsa-mir-92a-1	aggttgggatcggttgcaatgct
hsa-miR-132-5p	hsa-mir-132	accgtggctttcgattgttact
hsa-miR-200c-3p	hsa-mir-200c	taatactgccgggtaatgatgga
hsa-miR-449a	hsa-mir-449a	tggcagtgtattgttagctggt
hsa-miR-3065-3p	hsa-mir-3065	tcagcaccaggatattgttggag
hsa-miR-378c	hsa-mir-378c	actggacttggagtcagaagagtgg
hsa-miR-4523	hsa-mir-4523	gaccgagagggcctcggctgt
hsa-miR-8485	hsa-mir-8485	cacacacacacacacacgtat
hsa-miR-93-3p	hsa-mir-93	actgctgagctagcacttcccg
hsa-miR-145-5p	hsa-mir-145	gtccagttttcccaggaatccct
hsa-miR-195-5p	hsa-mir-195	tagcagcacagaaatattggc
hsa-miR-106b-3p	hsa-mir-106b	ccgcactgtgggtacttgctgc
hsa-miR-551b-3p	hsa-mir-551b	gcgacccatacttggtttcag
hsa-miR-887-3p	hsa-mir-887	gtgaacgggcgccatcccgagg
hsa-miR-1282	hsa-mir-1282	tcgtttgcctttttctgctt
hsa-miR-1910-5p	hsa-mir-1910	ccagtcctgtgcctgccgcct
hsa-miR-1914-3p	hsa-mir-1914	ggaggggtcccgcactgggagg
hsa-miR-4285	hsa-mir-4285	gcggcgagtccgactcat
hsa-miR-378e	hsa-mir-378e	actggacttggagtcagga
hsa-miR-4472	hsa-mir-4472-1/hsa-mir-4472-2	ggtggggggtgttgtttt
hsa-miR-4436b-5p	hsa-mir-4436b-1/hsa-mir-4436b-2	gtccacttctgcctgccctgcc
hsa-miR-95-3p	hsa-mir-95	ttcaacgggtatttattgagca
hsa-miR-767-5p	hsa-mir-767	tgcaccatggttgtctgagcatg
hsa-miR-1296-3p	hsa-mir-1296	gagtggggcttcgaccctaacc
hsa-miR-1323	hsa-mir-1323	tcaaaactgaggggcattttct
hsa-miR-1301-5p	hsa-mir-1301	cgctctaggcaccgcagca
hsa-miR-3135a	hsa-mir-3135a	tgcctaggctgagactgcagtg
hsa-miR-4466	hsa-mir-4466	gggtgcgggccggcgggg
hsa-miR-4763-3p	hsa-mir-4763	aggcaggggctggtgctgggcggg
hsa-miR-6731-3p	hsa-mir-6731	tctattccccactctccccag
hsa-miR-7156-3p	hsa-mir-7156	ctgcagccacttggggaactggt
hsa-let-7b-3p	hsa-let-7b	ctatacaacctactgccttccc
hsa-miR-19a-5p	hsa-mir-19a	agttttgcatagttgcactaca
hsa-miR-28-5p	hsa-mir-28	aaggagctcacagtctattgag
hsa-miR-193a-3p	hsa-mir-193a	aactggcctacaaagtcccagt
hsa-miR-338-3p	hsa-mir-338	tccagcatcagtgattttgttg
hsa-miR-625-5p	hsa-mir-625	agggggaaagttctatagtcc
hsa-miR-421	hsa-mir-421	atcaacagacattaattgggcgc
hsa-miR-762	hsa-mir-762	ggggctggggccggggccgagc
hsa-miR-1205	hsa-mir-1205	tctgcagggtttgctttgag
hsa-miR-3174	hsa-mir-3174	tagtgagttagagatgcagagcc
hsa-miR-4451	hsa-mir-4451	tggtagagctgaggaca
hsa-miR-3976	hsa-mir-3976	tatagagagcaggaagattaatgt
hsa-miR-4655-5p	hsa-mir-4655	caccggggatggcagagggtcg
hsa-miR-4707-5p	hsa-mir-4707	gccccggcgcgggcgggttctgg
hsa-miR-6886-3p	hsa-mir-6886	tgcccttctctcctcctgcct
hsa-miR-10b-5p	hsa-mir-10b	taccctgtagaaccgaatttgtg
hsa-miR-140-5p	hsa-mir-140	cagtggttttaccctatggtag
hsa-miR-9-5p	hsa-mir-9-1/hsa-mir-9-2/hsa-mir-9-3	tctttggttatctagctgtatga
hsa-miR-135b-3p	hsa-mir-135b	atgtagggctaaaagccatggg
hsa-miR-598-3p	hsa-mir-598	tacgtcatcgttgtcatcgtca
hsa-miR-600	hsa-mir-600	acttacagacaagagccttgctc
hsa-miR-151b	hsa-mir-151b	tcgaggagctcacagtct
hsa-miR-1271-3p	hsa-mir-1271	agtgcctgctatgtgccaggca
hsa-miR-4668-3p	hsa-mir-4668	gaaaatcctttttgtttttccag
hsa-miR-8077	hsa-mir-8077	ggctgagtggggttctgactcc
hsa-miR-15b-3p	hsa-mir-15b	cgaatcattatttgctgctcta
hsa-miR-124-3p	hsa-mir-124-1/hsa-mir-124-2/hsa-mir-124-3	taaggcacgcggtgaatgcc
hsa-miR-130b-3p	hsa-mir-130b	cagtgcaatgatgaaagggcat
hsa-miR-30e-3p	hsa-mir-30e	ctttcagtcggatgtttacagc
hsa-miR-181d-5p	hsa-mir-181d	aacattcattgttgtcggtgggt
hsa-miR-652-5p	hsa-mir-652	caaccctaggagagggtgccattca
hsa-miR-1249-5p	hsa-mir-1249	aggagggaggagatgggccaagtt
hsa-miR-718	hsa-mir-718	cttccgccccgccgggcgtcg
hsa-miR-4313	hsa-mir-4313	agccccctggccccaaaccc
hsa-miR-4763-5p	hsa-mir-4763	cgcctgcccagccctcctgct
hsa-miR-2467-3p	hsa-mir-2467	agcagaggcagagaggctcagg
hsa-miR-1273g-5p	hsa-mir-1273g	ggtggttgaggctgcagtaagt
hsa-miR-6850-5p	hsa-mir-6850	gtgcggaacgctggccggggcg
hsa-miR-7846-3p	hsa-mir-7846	cagcggagcctggagagaagg
hsa-miR-186-3p	hsa-mir-186	gcccaaaggtgaattttttggg
hsa-miR-571	hsa-mir-571	tgagttggccatctgagtgag
hsa-miR-607	hsa-mir-607	gttcaaatccagatctataac
hsa-miR-1538	hsa-mir-1538	cggcccgggctgctgctgttcct
hsa-miR-3916	hsa-mir-3916	aagaggaagaaatggctggttctcag
hsa-miR-4650-5p	hsa-mir-4650-1/hsa-mir-4650-2	tcaggcctctttctacctt
hsa-miR-4726-3p	hsa-mir-4726	acccaggttccctctggccgca
hsa-miR-6507-5p	hsa-mir-6507	gaagaataggagggactttgt
hsa-miR-6812-5p	hsa-mir-6812	atggggtgagatggggaggagcagc
hsa-miR-6878-5p	hsa-mir-6878	agggagaaagctagaagctgaag
hsa-miR-142-5p	hsa-mir-142	cataaagtagaaagcactact
hsa-miR-9-3p	hsa-mir-9-1/hsa-mir-9-2/hsa-mir-9-3	ataaagctagataaccgaaagt
hsa-miR-193b-5p	hsa-mir-193b	cggggttttgagggcgagatga
hsa-miR-584-5p	hsa-mir-584	ttatggtttgcctgggactgag
hsa-miR-595	hsa-mir-595	gaagtgtgccgtggtgtgtct
hsa-miR-643	hsa-mir-643	acttgtatgctagctcaggtag
hsa-miR-301b-3p	hsa-mir-301b	cagtgcaatgatattgtcaaagc
hsa-miR-1237-5p	hsa-mir-1237	cgggggcggggccgaagcgcg
hsa-miR-1304-5p	hsa-mir-1304	tttgaggctacagtgagatgtg
hsa-miR-1909-3p	hsa-mir-1909	cgcaggggccgggtgctcaccg
hsa-miR-3178	hsa-mir-3178	ggggcgcggccggatcg
hsa-miR-3619-5p	hsa-mir-3619	tcagcaggcaggctggtgcagc
hsa-miR-6125	hsa-mir-6125	gcggaaggcggagcggcgga
hsa-miR-378j	hsa-mir-378j	actggatttggagccagaa
hsa-miR-6773-5p	hsa-mir-6773	ttgggcccaggagtaaacaggat
hsa-miR-7515	hsa-mir-7515	agaagggaagatggtgac
hsa-miR-224-3p	hsa-mir-224	aaaatggtgccctagtgactaca
hsa-miR-27b-5p	hsa-mir-27b	agagcttagctgattggtgaac
hsa-miR-141-3p	hsa-mir-141	taacactgtctggtaaagatgg
hsa-miR-365a-3p	hsa-mir-365a	taatgcccctaaaaatccttat
hsa-miR-345-5p	hsa-mir-345	gctgactcctagtccagggctc
hsa-miR-345-3p	hsa-mir-345	gccctgaacgaggggtctggag
hsa-miR-18b-5p	hsa-mir-18b	taaggtgcatctagtgcagttag
hsa-miR-450a-5p	hsa-mir-450a-1/hsa-mir-450a-2	ttttgcgatgtgttcctaatat
hsa-miR-504-5p	hsa-mir-504	agaccctggtctgcactctatc
hsa-miR-505-5p	hsa-mir-505	gggagccaggaagtattgatgt
hsa-miR-589-3p	hsa-mir-589	tcagaacaaatgccggttcccaga
hsa-miR-648	hsa-mir-648	aagtgtgcagggcactggt
hsa-miR-653-3p	hsa-mir-653	ttcactggagtttgtttcaata
hsa-miR-542-3p	hsa-mir-542	tgtgacagattgataactgaaa
hsa-miR-1228-5p	hsa-mir-1228	gtgggcgggggcaggtgtgtg
hsa-miR-1248	hsa-mir-1248	accttcttgtataagcactgtgctaaa
hsa-miR-3137	hsa-mir-3137	tctgtagcctgggagcaatggggt
hsa-miR-3909	hsa-mir-3909	tgtcctctagggcctgcagtct
hsa-miR-4426	hsa-mir-4426	gaagatggacgtacttt
hsa-miR-4419b	hsa-mir-4419b	gaggctgaaggaagatgg
hsa-miR-4515	hsa-mir-4515	aggactggactcccggcagccc
hsa-miR-4713-5p	hsa-mir-4713	ttctcccactaccaggctccca
hsa-miR-6814-5p	hsa-mir-6814	tcccaagggtgagatgctgcca
hsa-miR-99a-3p	hsa-mir-99a	caagctcgcttctatgggtctg
hsa-miR-361-3p	hsa-mir-361	tcccccaggtgtgattctgattt
hsa-miR-340-5p	hsa-mir-340	ttataaagcaatgagactgatt
hsa-miR-335-3p	hsa-mir-335	tttttcattattgctcctgacc
hsa-miR-425-3p	hsa-mir-425	atcgggaatgtcgtgtccgccc
hsa-miR-505-3p	hsa-mir-505	cgtcaacacttgctggtttcct
hsa-miR-550a-3p	hsa-mir-550a-1/hsa-mir-550a-2/hsa-mir-550a-3	tgtcttactccctcaggcacat
hsa-miR-629-3p	hsa-mir-629	gttctcccaacgtaagcccagc
hsa-miR-320c	hsa-mir-320c-1/hsa-mir-320c-2	aaaagctgggttgagagggt
hsa-miR-147b	hsa-mir-147b	gtgtgcggaaatgcttctgcta
hsa-miR-877-3p	hsa-mir-877	tcctcttctccctcctcccag
hsa-miR-1305	hsa-mir-1305	ttttcaactctaatgggagaga
hsa-miR-1247-5p	hsa-mir-1247	acccgtcccgttcgtccccgga
hsa-miR-1281	hsa-mir-1281	tcgcctcctcctctccc
hsa-miR-3074-3p	hsa-mir-3074	gatatcagctcagtaggcaccg
hsa-miR-3911	hsa-mir-3911	tgtgtggatcctggaggaggca
hsa-miR-4644	hsa-mir-4644	tggagagagaaaagagacagaag
hsa-miR-4745-5p	hsa-mir-4745	tgagtggggctcccgggacggcg
hsa-miR-6817-5p	hsa-mir-6817	tctgccataggaagcttggagtgg
hsa-miR-6868-5p	hsa-mir-6868	actggcagaacactgaagcagc
hsa-miR-6894-5p	hsa-mir-6894	aggaggatggagagctgggccaga
hsa-miR-25-5p	hsa-mir-25	aggcggagacttgggcaattg
hsa-miR-29b-2-5p	hsa-mir-29b-2	ctggtttcacatggtggcttag
hsa-miR-16-2-3p	hsa-mir-16-2	ccaatattactgtgctgcttta
hsa-miR-199a-5p	hsa-mir-199a-1/hsa-mir-199a-2	cccagtgttcagactacctgttc
hsa-miR-30c-2-3p	hsa-mir-30c-2	ctgggagaaggctgtttactct
hsa-miR-219a-5p	hsa-mir-219a-1/hsa-mir-219a-2	tgattgtccaaacgcaattct
hsa-miR-125b-2-3p	hsa-mir-125b-2	tcacaagtcaggctcttgggac
hsa-miR-301a-5p	hsa-mir-301a	gctctgactttattgcactact
hsa-miR-331-5p	hsa-mir-331	ctaggtatggtcccagggatcc
hsa-miR-146b-5p	hsa-mir-146b	tgagaactgaattccataggct
hsa-miR-532-5p	hsa-mir-532	catgccttgagtgtaggaccgt
hsa-miR-577	hsa-mir-577	tagataaaatattggtacctg
hsa-miR-606	hsa-mir-606	aaactactgaaaatcaaagat
hsa-miR-649	hsa-mir-649	aaacctgtgttgttcaagagtc
hsa-miR-663a	hsa-mir-663a	aggcggggcgccgcgggaccgc
hsa-miR-941	hsa-mir-941-1/hsa-mir-941-2/hsa-mir-941-3/hsa-mir-941-4/hsa-mir-941-5	cacccggctgtgtgcacatgtgc
hsa-miR-320d	hsa-mir-320d-1/hsa-mir-320d-2	aaaagctgggttgagagga
hsa-miR-1911-3p	hsa-mir-1911	caccaggcattgtggtctcc
hsa-miR-3159	hsa-mir-3159	taggattacaagtgtcggccac
hsa-miR-3160-5p	hsa-mir-3160-1/hsa-mir-3160-2	ggctttctagtctcagctctcc
hsa-miR-3162-3p	hsa-mir-3162	tccctacccctccactcccca
hsa-miR-3194-5p	hsa-mir-3194	ggccagccaccaggagggctg
hsa-miR-3922-5p	hsa-mir-3922	tcaaggccagaggtcccacagca
hsa-miR-4449	hsa-mir-4449	cgtcccggggctgcgcgaggca
hsa-miR-4784	hsa-mir-4784	tgaggagatgctgggactga
hsa-miR-5009-3p	hsa-mir-5009	tcctaaatctgaaagtccaaaa
hsa-miR-5191	hsa-mir-5191	aggataggaagaatgaagtgct
hsa-miR-5684	hsa-mir-5684	aactctagcctgagcaacag
hsa-miR-6732-3p	hsa-mir-6732	taaccctgtcctctccctcccag
hsa-miR-6787-5p	hsa-mir-6787	tggcgggggtagagctggctgc
hsa-miR-6797-3p	hsa-mir-6797	tgcatgacccttccctccccac
hsa-miR-6816-3p	hsa-mir-6816	gaaggacctgcaccttcg
hsa-miR-6878-3p	hsa-mir-6878	ctggcctcttctttctcctag
hsa-miR-7113-5p	hsa-mir-7113	tccagggagacagtgtgtgag
hsa-miR-8082	hsa-mir-8082	tgatggagctgggaatactctg
hsa-miR-33a-3p	hsa-mir-33a	caatgtttccacagtgcatcac
hsa-miR-98-3p	hsa-mir-98	ctatacaacttactactttccc
hsa-miR-10a-3p	hsa-mir-10a	caaattcgtatctaggggaata
hsa-miR-182-3p	hsa-mir-182	tggttctagacttgccaacta
hsa-miR-127-3p	hsa-mir-127	tcggatccgtctgagcttggct
hsa-miR-29c-5p	hsa-mir-29c	tgaccgatttctcctggtgttc
hsa-miR-365a-5p	hsa-mir-365a	agggacttttgggggcagatgtg
hsa-miR-365b-5p	hsa-mir-365b	agggactttcaggggcagctgt
hsa-miR-518a-3p	hsa-mir-518a-1/hsa-mir-518a-2	gaaagcgcttccctttgctgga
hsa-miR-545-3p	hsa-mir-545	tcagcaaacatttattgtgtgc
hsa-miR-33b-5p	hsa-mir-33b	gtgcattgctgttgcattgc
hsa-miR-1224-3p	hsa-mir-1224	ccccacctcctctctcctcag
hsa-miR-1184	hsa-mir-1184-1/hsa-mir-1184-2/hsa-mir-1184-3	cctgcagcgacttgatggcttcc
hsa-miR-1287-5p	hsa-mir-1287	tgctggatcagtggttcgagtc
hsa-miR-1256	hsa-mir-1256	aggcattgacttctcactagct
hsa-miR-1277-5p	hsa-mir-1277	aaatatatatatatatgtacgtat
hsa-miR-664a-3p	hsa-mir-664a	tattcatttatccccagcctaca
hsa-miR-2110	hsa-mir-2110	ttggggaaacggccgctgagtg
hsa-miR-3140-3p	hsa-mir-3140	agcttttgggaattcaggtagt
hsa-miR-3156-5p	hsa-mir-3156-1/hsa-mir-3156-2/hsa-mir-3156-3	aaagatctggaagtgggagaca
hsa-miR-3202	hsa-mir-3202-1/hsa-mir-3202-2	tggaagggagaagagctttaat
hsa-miR-4265	hsa-mir-4265	ctgtgggctcagctctggg
hsa-miR-3607-5p	hsa-mir-3607	gcatgtgatgaagcaaatcagt
hsa-miR-3621	hsa-mir-3621	cgcgggtcggggtctgcagg
hsa-miR-3652	hsa-mir-3652	cggctggaggtgtgagga
hsa-miR-3658	hsa-mir-3658	tttaagaaaacaccatggagat
hsa-miR-3667-5p	hsa-mir-3667	aaagacccattgaggagaaggt
hsa-miR-4487	hsa-mir-4487	agagctggctgaagggcag
hsa-miR-4674	hsa-mir-4674	ctgggctcgggacgcgcggct
hsa-miR-4740-5p	hsa-mir-4740	aggactgatcctctcgggcagg
hsa-miR-4755-3p	hsa-mir-4755	agccaggctctgaagggaaagt
hsa-miR-5586-5p	hsa-mir-5586	tatccagcttgttactatatgc
hsa-miR-5787	hsa-mir-5787	gggctggggcgcggggaggt
hsa-miR-1199-5p	hsa-mir-1199	cctgagcccgggccgcgcag
hsa-miR-6754-3p	hsa-mir-6754	tcttcacctgcctctgcctgca
hsa-miR-6777-5p	hsa-mir-6777	acggggagtcaggcagtggtgga
hsa-miR-6789-3p	hsa-mir-6789	cggcgcccgtgtctcctccag
hsa-miR-6807-5p	hsa-mir-6807	gtgagccagtggaatggagagg
hsa-miR-6858-3p	hsa-mir-6858	cagccagcccctgctcacccct
hsa-miR-6887-5p	hsa-mir-6887	tggggggacagatggagaggaca
hsa-miR-7111-3p	hsa-mir-7111	atcctctcttccctcctcccag
hsa-miR-8072	hsa-mir-8072	ggcggcggggaggtaggcag
hsa-miR-28-3p	hsa-mir-28	cactagattgtgagctcctgga
hsa-miR-29a-5p	hsa-mir-29a	actgatttcttttggtgttcag
hsa-miR-196a-3p	hsa-mir-196a-2	cggcaacaagaaactgcctgag
hsa-miR-212-5p	hsa-mir-212	accttggctctagactgcttact
hsa-miR-215-5p	hsa-mir-215	atgacctatgaattgacagac
hsa-miR-122-5p	hsa-mir-122	tggagtgtgacaatggtgtttg
hsa-miR-149-5p	hsa-mir-149	tctggctccgtgtcttcactccc
hsa-miR-362-3p	hsa-mir-362	aacacacctattcaaggattca
hsa-miR-302d-3p	hsa-mir-302d	taagtgcttccatgtttgagtgt
hsa-miR-342-5p	hsa-mir-342	aggggtgctatctgtgattga
hsa-miR-323a-5p	hsa-mir-323a	aggtggtccgtggcgcgttcgc
hsa-miR-331-3p	hsa-mir-331	gcccctgggcctatcctagaa
hsa-miR-451a	hsa-mir-451a	aaaccgttaccattactgagtt
hsa-miR-410-3p	hsa-mir-410	aatataacacagatggcctgt
hsa-miR-486-5p	hsa-mir-486-1/hsa-mir-486-2	tcctgtactgagctgccccgag
hsa-miR-488-3p	hsa-mir-488	ttgaaaggctatttcttggtc
hsa-miR-526a	hsa-mir-526a-1/hsa-mir-526a-2	ctctagagggaagcactttctg
hsa-miR-500a-3p	hsa-mir-500a	atgcacctgggcaaggattctg
hsa-miR-545-5p	hsa-mir-545	tcagtaaatgtttattagatga
hsa-miR-576-3p	hsa-mir-576	aagatgtggaaaaattggaatc
hsa-miR-627-5p	hsa-mir-627	gtgagtctctaagaaaagagga
hsa-miR-933	hsa-mir-933	tgtgcgcagggagacctctccc
hsa-miR-1250-5p	hsa-mir-1250	acggtgctggatgtggccttt
hsa-miR-1253	hsa-mir-1253	agagaagaagatcagcctgca
hsa-miR-1268a	hsa-mir-1268a	cgggcgtggtggtggggg
hsa-miR-1276	hsa-mir-1276	taaagagccctgtggagaca
hsa-miR-1292-5p	hsa-mir-1292	tgggaacgggttccggcagacgctg
hsa-miR-1322	hsa-mir-1322	gatgatgctgctgatgctg
hsa-miR-3138	hsa-mir-3138	tgtggacagtgaggtagagggagt
hsa-miR-1273c	hsa-mir-1273c	ggcgacaaaacgagaccctgtc
hsa-miR-3613-5p	hsa-mir-3613	tgttgtacttttttttttgttc
hsa-miR-3646	hsa-mir-3646	aaaatgaaatgagcccagccca
hsa-miR-3912-3p	hsa-mir-3912	taacgcataatatggacatgt
hsa-miR-550b-2-5p	hsa-mir-550b-1/hsa-mir-550b-2	atgtgcctgagggagtaagaca
hsa-miR-378i	hsa-mir-378i	actggactaggagtcagaagg
hsa-miR-4639-3p	hsa-mir-4639	tcactctcaccttgctttgc
hsa-miR-4694-3p	hsa-mir-4694	caaatggacaggataacacct
hsa-miR-4738-3p	hsa-mir-4738	tgaaactggagcgcctggagga
hsa-miR-4739	hsa-mir-4739	aagggaggaggagcggaggggccct
hsa-miR-4758-5p	hsa-mir-4758	gtgagtgggagccggtggggctg
hsa-miR-4436b-3p	hsa-mir-4436b-1/hsa-mir-4436b-2	cagggcaggaagaagtggacaa
hsa-miR-4799-3p	hsa-mir-4799	actggcatgctgcatttatata
hsa-miR-5087	hsa-mir-5087	gggtttgtagctttgctggcatg
hsa-miR-5579-5p	hsa-mir-5579	tatggtactccttaagctaac
hsa-miR-6068	hsa-mir-6068	cctgcgagtctccggcggtgg
hsa-miR-892c-3p	hsa-mir-892c	cactgtttcctttctgagtgga
hsa-miR-6739-3p	hsa-mir-6739	attgttctgtctttctcccag
hsa-miR-6774-3p	hsa-mir-6774	tcgtgtccctcttgtccacag
hsa-miR-6790-3p	hsa-mir-6790	cgacctcggcgacccctcact
hsa-miR-6797-5p	hsa-mir-6797	aggagggaaggggctgagaacagga
hsa-miR-6825-3p	hsa-mir-6825	gcgctgacccgccttctccgca
hsa-miR-6834-5p	hsa-mir-6834	gtgagggactgggatttgtgg
hsa-miR-6835-5p	hsa-mir-6835	agggggtagaaagtggctgaag
hsa-miR-6872-3p	hsa-mir-6872	cccatgcctcctgccgcggtc
hsa-miR-6873-5p	hsa-mir-6873	cagagggaatacagagggcaat
hsa-miR-6882-3p	hsa-mir-6882	tgctgcctctcctcttgcctgcag
hsa-miR-7847-3p	hsa-mir-7847	cgtggaggacgaggaggaggc
hsa-let-7f-1-3p	hsa-let-7f-1	ctatacaatctattgccttccc
hsa-miR-24-1-5p	hsa-mir-24-1	tgcctactgagctgatatcagt
hsa-miR-34a-3p	hsa-mir-34a	caatcagcaagtatactgccct
hsa-miR-203a-5p	hsa-mir-203a	agtggttcttaacagttcaacagtt
hsa-miR-204-5p	hsa-mir-204	ttccctttgtcatcctatgcct
hsa-miR-205-3p	hsa-mir-205	gatttcagtggagtgaagttc
hsa-miR-221-5p	hsa-mir-221	acctggcatacaatgtagattt
hsa-miR-125b-1-3p	hsa-mir-125b-1	acgggttaggctcttgggagct
hsa-miR-125a-3p	hsa-mir-125a	acaggtgaggttcttgggagcc
hsa-miR-34b-5p	hsa-mir-34b	taggcagtgtcattagctgattg
hsa-miR-130b-5p	hsa-mir-130b	actctttccctgttgcactac
hsa-miR-491-5p	hsa-mir-491	agtggggaacccttccatgagg
hsa-miR-519a-3p	hsa-mir-519a-1/hsa-mir-519a-2	aaagtgcatccttttagagtgt
hsa-miR-564	hsa-mir-564	aggcacggtgtcagcaggc
hsa-miR-570-3p	hsa-mir-570	cgaaaacagcaattacctttgc
hsa-miR-576-5p	hsa-mir-576	attctaatttctccacgtcttt
hsa-miR-616-3p	hsa-mir-616	agtcattggagggtttgagcag
hsa-miR-624-5p	hsa-mir-624	tagtaccagtaccttgtgttca
hsa-miR-33b-3p	hsa-mir-33b	cagtgcctcggcagtgcagccc
hsa-miR-641	hsa-mir-641	aaagacataggatagagtcacctc
hsa-miR-646	hsa-mir-646	aagcagctgcctctgaggc
hsa-miR-208b-3p	hsa-mir-208b	ataagacgaacaaaaggtttgt
hsa-miR-922	hsa-mir-922	gcagcagagaataggactacgtc
hsa-miR-1207-3p	hsa-mir-1207	tcagctggccctcatttc
hsa-miR-1244	hsa-mir-1244-1/hsa-mir-1244-2/hsa-mir-1244-3/hsa-mir-1244-4	aagtagttggtttgtatgagatggtt
hsa-miR-1275	hsa-mir-1275	gtgggggagaggctgtc
hsa-miR-1252-5p	hsa-mir-1252	agaaggaaattgaattcattta
hsa-miR-1252-3p	hsa-mir-1252	caaatgagcttaatttcctttt
hsa-miR-2115-5p	hsa-mir-2115	agcttccatgactcctgatgga
hsa-miR-2681-3p	hsa-mir-2681	tatcatggagttggtaaagcac
hsa-miR-3127-3p	hsa-mir-3127	tccccttctgcaggcctgctgg
hsa-miR-3192-5p	hsa-mir-3192	tctgggaggttgtagcagtggaa
hsa-miR-4322	hsa-mir-4322	ctgtgggctcagcgcgtgggg
hsa-miR-4260	hsa-mir-4260	cttggggcatggagtccca
hsa-miR-4326	hsa-mir-4326	tgttcctctgtctcccagac
hsa-miR-4270	hsa-mir-4270	tcagggagtcaggggagggc
hsa-miR-4290	hsa-mir-4290	tgccctcctttcttccctc
hsa-miR-3610	hsa-mir-3610	gaatcggaaaggaggcgccg
hsa-miR-3612	hsa-mir-3612	aggaggcatcttgagaaatgga
hsa-miR-3682-3p	hsa-mir-3682	tgatgatacaggtggaggtag
hsa-miR-3691-3p	hsa-mir-3691	accaagtctgcgtcatcctctc
hsa-miR-3925-5p	hsa-mir-3925	aagagaactgaaagtggagcct
hsa-miR-3940-3p	hsa-mir-3940	cagcccggatcccagcccactt
hsa-miR-4445-3p	hsa-mir-4445	cacggcaaaagaaacaatcca
hsa-miR-4498	hsa-mir-4498	tgggctggcagggcaagtgctg
hsa-miR-4511	hsa-mir-4511	gaagaactgttgcatttgccct
hsa-miR-4519	hsa-mir-4519	cagcagtgcgcagggctg
hsa-miR-4525	hsa-mir-4525	ggggggatgtgcatgctggtt
hsa-miR-4535	hsa-mir-4535	gtggacctggctgggac
hsa-miR-4640-5p	hsa-mir-4640	tgggccagggagcagctggtggg
hsa-miR-4642	hsa-mir-4642	atggcatcgtcccctggtggct
hsa-miR-4655-3p	hsa-mir-4655	accctcgtcaggtccccgggg
hsa-miR-4664-5p	hsa-mir-4664	tggggtgcccactccgcaagtt
hsa-miR-4682	hsa-mir-4682	tctgagttcctggagcctggtct
hsa-miR-1343-3p	hsa-mir-1343	ctcctggggcccgcactctcgc
hsa-miR-4716-3p	hsa-mir-4716	aagggggaaggaaacatggaga
hsa-miR-4728-5p	hsa-mir-4728	tgggaggggagaggcagcaagca
hsa-miR-4742-3p	hsa-mir-4742	tctgtattctcctttgcctgcag
hsa-miR-4772-3p	hsa-mir-4772	cctgcaactttgcctgatcaga
hsa-miR-4778-5p	hsa-mir-4778	aattctgtaaaggaagaagagg
hsa-miR-4787-3p	hsa-mir-4787	gatgcgccgcccactgccccgcgc
hsa-miR-5188	hsa-mir-5188	aatcggacccatttaaaccggag
hsa-miR-5189-5p	hsa-mir-5189	tctgggcacaggcggatggacagg
hsa-miR-4524b-5p	hsa-mir-4524b	atagcagcataagcctgtctc
hsa-miR-664b-5p	hsa-mir-664b	tgggctaagggagatgattgggta
hsa-miR-5680	hsa-mir-5680	gagaaatgctggactaatctgc
hsa-miR-5685	hsa-mir-5685	acagcccagcagttatcacggg
hsa-miR-5696	hsa-mir-5696	ctcatttaagtagtctgatgcc
hsa-miR-6073	hsa-mir-6073	ggtagtgagttatcagctac
hsa-miR-6085	hsa-mir-6085	aaggggctgggggagcaca
hsa-miR-6129	hsa-mir-6129	tgagggagttgggtgtata
hsa-miR-6499-5p	hsa-mir-6499	tcgggcgcaagagcactgcagt
hsa-miR-6511b-5p	hsa-mir-6511b-1/hsa-mir-6511b-2	ctgcaggcagaagtggggctgaca
hsa-miR-6718-5p	hsa-mir-6718	tagtggtcagagggcttatga
hsa-miR-6720-5p	hsa-mir-6720	ttccagccctggtaggcgccgcg
hsa-miR-6720-3p	hsa-mir-6720	cgcgcctgcaggaactggtaga
hsa-miR-6734-3p	hsa-mir-6734	cccttccctcactcttctctcag
hsa-miR-6736-5p	hsa-mir-6736	ctgggtgagggcatctgtggt
hsa-miR-6743-5p	hsa-mir-6743	aaggggcagggacgggtggccc
hsa-miR-6743-3p	hsa-mir-6743	agccgctcttctccctgcccaca
hsa-miR-6744-3p	hsa-mir-6744	gggcctctcttgtcatcctgcag
hsa-miR-6751-5p	hsa-mir-6751	ttgggggtgaggttggtgtctgg
hsa-miR-6760-3p	hsa-mir-6760	acactgtccccttctccccag
hsa-miR-6772-5p	hsa-mir-6772	tgggtgtaggctggagctgagg
hsa-miR-6799-5p	hsa-mir-6799	ggggaggtgtgcagggctgg
hsa-miR-6810-5p	hsa-mir-6810	atggggacagggatcagcatggc
hsa-miR-6816-5p	hsa-mir-6816	tggggcggggcaggtccctgc
hsa-miR-6829-5p	hsa-mir-6829	tgggctgctgagaaggggca
hsa-miR-6829-3p	hsa-mir-6829	tgcctcctccgtggcctcag
hsa-miR-6833-3p	hsa-mir-6833	tttctctctccacttcctcag
hsa-miR-6853-5p	hsa-mir-6853	agcgtgggatgtccatgaagtcag
hsa-miR-6890-3p	hsa-mir-6890	ccactgcctatgccccacag
hsa-miR-7151-5p	hsa-mir-7151	gatccatctctgcctgtattggc
hsa-miR-7158-5p	hsa-mir-7158	ggctcaatctctggtcctgcagcc
hsa-miR-1273h-3p	hsa-mir-1273h	ctgcagactcgacctcccaggc
hsa-miR-6516-3p	hsa-mir-6516	atcatgtatgatactgcaaaca
hsa-miR-8061	hsa-mir-8061	cttagattagaggatattgtt
hsa-miR-8071	hsa-mir-8071-1/hsa-mir-8071-2	cggtggactggagtgggtgg
hsa-miR-23a-5p	hsa-mir-23a	ggggttcctggggatgggattt
hsa-miR-26b-3p	hsa-mir-26b	cctgttctccattacttggctc
hsa-miR-92a-2-5p	hsa-mir-92a-2	gggtggggatttgttgcattac
hsa-miR-198	hsa-mir-198	ggtccagaggggagataggttc
hsa-miR-181a-2-3p	hsa-mir-181a-2	accactgaccgttgactgtacc
hsa-miR-183-3p	hsa-mir-183	gtgaattaccgaagggccataa
hsa-miR-30b-3p	hsa-mir-30b	ctgggaggtggatgtttacttc
hsa-miR-128-1-5p	hsa-mir-128-1	cggggccgtagcactgtctgaga
hsa-miR-144-5p	hsa-mir-144	ggatatcatcatatactgtaag
hsa-miR-153-3p	hsa-mir-153-1/hsa-mir-153-2	ttgcatagtcacaaaagtgatc
hsa-miR-129-2-3p	hsa-mir-129-2	aagcccttaccccaaaaagcat
hsa-miR-194-3p	hsa-mir-194-2	ccagtggggctgctgttatctg
hsa-miR-362-5p	hsa-mir-362	aatccttggaacctaggtgtgagt
hsa-miR-372-3p	hsa-mir-372	aaagtgctgcgacatttgagcgt
hsa-miR-378a-5p	hsa-mir-378a	ctcctgactccaggtcctgtgt
hsa-miR-328-5p	hsa-mir-328	gggggggcaggaggggctcaggg
hsa-miR-324-3p	hsa-mir-324	actgccccaggtgctgctgg
hsa-miR-424-3p	hsa-mir-424	caaaacgtgaggcgctgctat
hsa-miR-492	hsa-mir-492	aggacctgcgggacaagattctt
hsa-miR-432-5p	hsa-mir-432	tcttggagtaggtcattgggtgg
hsa-miR-494-3p	hsa-mir-494	tgaaacatacacgggaaacctc
hsa-miR-502-5p	hsa-mir-502	atccttgctatctgggtgcta
hsa-miR-502-3p	hsa-mir-502	aatgcacctgggcaaggattca
hsa-miR-508-5p	hsa-mir-508	tactccagagggcgtcactcatg
hsa-miR-552-3p	hsa-mir-552	aacaggtgactggttagacaa
hsa-miR-556-3p	hsa-mir-556	atattaccattagctcatcttt
hsa-miR-593-5p	hsa-mir-593	aggcaccagccaggcattgctcagc
hsa-miR-598-5p	hsa-mir-598	gcggtgatcccgatggtgtgagc
hsa-miR-601	hsa-mir-601	tggtctaggattgttggaggag
hsa-miR-612	hsa-mir-612	gctgggcagggcttctgagctcctt
hsa-miR-627-3p	hsa-mir-627	tcttttctttgagactcact
hsa-miR-634	hsa-mir-634	aaccagcaccccaactttggac
hsa-miR-651-5p	hsa-mir-651	tttaggataagcttgacttttg
hsa-miR-654-5p	hsa-mir-654	tggtgggccgcagaacatgtgc
hsa-miR-655-5p	hsa-mir-655	agaggttatccgtgttatgttc
hsa-miR-659-5p	hsa-mir-659	aggaccttccctgaaccaagga
hsa-miR-542-5p	hsa-mir-542	tcggggatcatcatgtcacgaga
hsa-miR-758-3p	hsa-mir-758	tttgtgacctggtccactaacc
hsa-miR-767-3p	hsa-mir-767	tctgctcataccccatggtttct
hsa-miR-1271-5p	hsa-mir-1271	cttggcacctagcaagcactca
hsa-miR-1301-3p	hsa-mir-1301	ttgcagctgcctgggagtgacttc
hsa-miR-769-3p	hsa-mir-769	ctgggatctccggggtcttggtt
hsa-miR-378d	hsa-mir-378d-2/hsa-mir-378d-1	actggacttggagtcagaaa
hsa-miR-1298-3p	hsa-mir-1298	catctgggcaactgactgaac
hsa-miR-764	hsa-mir-764	gcaggtgctcacttgtcctcct
hsa-miR-759	hsa-mir-759	gcagagtgcaaacaattttgac
hsa-miR-876-3p	hsa-mir-876	tggtggtttacaaagtaattca
hsa-miR-744-3p	hsa-mir-744	ctgttgccactaacctcaacct
hsa-miR-873-5p	hsa-mir-873	gcaggaacttgtgagtctcct
hsa-miR-374b-3p	hsa-mir-374b	cttagcaggttgtattatcatt
hsa-miR-760	hsa-mir-760	cggctctgggtctgtgggga
hsa-miR-937-5p	hsa-mir-937	gtgagtcagggtggggctgg
hsa-miR-939-5p	hsa-mir-939	tggggagctgaggctctgggggtg
hsa-miR-1202	hsa-mir-1202	gtgccagctgcagtgggggag
hsa-miR-548e-3p	hsa-mir-548e	aaaaactgagactacttttgca
hsa-miR-1287-3p	hsa-mir-1287	ctctagccacagatgcagtgat
hsa-miR-1289	hsa-mir-1289-1/hsa-mir-1289-2	tggagtccaggaatctgcatttt
hsa-miR-548k	hsa-mir-548k	aaaagtacttgcggattttgct
hsa-miR-1247-3p	hsa-mir-1247	ccccgggaacgtcgagactggagc
hsa-miR-1270	hsa-mir-1270	ctggagatatggaagagctgtgt
hsa-miR-1277-3p	hsa-mir-1277	tacgtagatatatatgtatttt
hsa-miR-1255b-5p	hsa-mir-1255b-1/hsa-mir-1255b-2	cggatgagcaaagaaagtggtt
hsa-miR-1470	hsa-mir-1470	gccctccgcccgtgcaccccg
hsa-miR-1539	hsa-mir-1539	tcctgcgcgtcccagatgccc
hsa-miR-2278	hsa-mir-2278	gagagcagtgtgtgttgcctgg
hsa-miR-3129-3p	hsa-mir-3129	aaactaatctctacactgctgc
hsa-miR-3131	hsa-mir-3131	tcgaggactggtggaagggcctt
hsa-miR-3144-5p	hsa-mir-3144	aggggaccaaagagatatatag
hsa-miR-3157-3p	hsa-mir-3157	ctgccctagtctagctgaagct
hsa-miR-3171	hsa-mir-3171	agatgtatggaatctgtatatatc
hsa-miR-3183	hsa-mir-3183	gcctctctcggagtcgctcgga
hsa-miR-3198	hsa-mir-3198-1/hsa-mir-3198-2	gtggagtcctggggaatggaga
hsa-miR-3200-5p	hsa-mir-3200	aatctgagaaggcgcacaaggt
hsa-miR-3201	hsa-mir-3201	gggatatgaagaaaaat
hsa-miR-4307	hsa-mir-4307	aatgttttttcctgtttcc
hsa-miR-4321	hsa-mir-4321	ttagcggtggaccgccctgcg
hsa-miR-4263	hsa-mir-4263	attctaagtgccttggcc
hsa-miR-4280	hsa-mir-4280	gagtgtagttctgagcagagc
hsa-miR-4292	hsa-mir-4292	cccctgggccggccttgg
hsa-miR-4291	hsa-mir-4291	ttcagcaggaacagct
hsa-miR-500b-5p	hsa-mir-500b	aatccttgctacctgggt
hsa-miR-3606-5p	hsa-mir-3606	ttagtgaaggctattttaatt
hsa-miR-3650	hsa-mir-3650	aggtgtgtctgtagagtcc
hsa-miR-3661	hsa-mir-3661	tgacctgggactcggacagctg
hsa-miR-3692-3p	hsa-mir-3692	gttccacactgacactgcagaagt
hsa-miR-3907	hsa-mir-3907	aggtgctccaggctggctcaca
hsa-miR-3913-3p	hsa-mir-3913-1/hsa-mir-3913-2	agacatcaagatcagtcccaaa
hsa-miR-3915	hsa-mir-3915	ttgaggaaaagatggtcttatt
hsa-miR-3917	hsa-mir-3917	gctcggactgagcaggtggg
hsa-miR-3918	hsa-mir-3918	acagggccgcagatggagact
hsa-miR-3920	hsa-mir-3920	actgattatcttaactctctga
hsa-miR-3934-3p	hsa-mir-3934	tgctcaggttgcacagctggga
hsa-miR-3935	hsa-mir-3935	tgtagatacgagcaccagccac
hsa-miR-3944-5p	hsa-mir-3944	tgtgcagcaggccaaccgaga
hsa-miR-374c-5p	hsa-mir-374c	ataatacaacctgctaagtgct
hsa-miR-642b-3p	hsa-mir-642b	agacacatttggagagggaccc
hsa-miR-4417	hsa-mir-4417	ggtgggcttcccggaggg
hsa-miR-4425	hsa-mir-4425	tgttgggattcagcaggaccat
hsa-miR-4434	hsa-mir-4434	aggagaagtaaagtagaa
hsa-miR-4437	hsa-mir-4437	tgggctcagggtacaaaggtt
hsa-miR-548ae-3p	hsa-mir-548ae-1/hsa-mir-548ae-2	caaaaactgcaattactttca
hsa-miR-4463	hsa-mir-4463	gagactggggtggggcc
hsa-miR-4517	hsa-mir-4517	aaatatgatgaaactcacagctgag
hsa-miR-4522	hsa-mir-4522	tgactctgcctgtaggccggt
hsa-miR-4538	hsa-mir-4538	gagcttggatgagctgggctga
hsa-miR-4656	hsa-mir-4656	tgggctgagggcaggaggcctgt
hsa-miR-4659b-3p	hsa-mir-4659b	tttcttcttagacatggcagct
hsa-miR-4687-5p	hsa-mir-4687	cagccctcctcccgcacccaaa
hsa-miR-203b-3p	hsa-mir-203b	ttgaactgttaagaaccactgga
hsa-miR-4725-3p	hsa-mir-4725	tggggaaggcgtcagtgtcggg
hsa-miR-4742-5p	hsa-mir-4742	tcaggcaaagggatatttacaga
hsa-miR-4746-5p	hsa-mir-4746	ccggtcccaggagaacctgcaga
hsa-miR-4764-5p	hsa-mir-4764	tggatgtggaaggagttatct
hsa-miR-4782-5p	hsa-mir-4782	ttctggatatgaagacaatcaa
hsa-miR-4786-3p	hsa-mir-4786	tgaagccagctctggtctgggc
hsa-miR-4793-5p	hsa-mir-4793	acatcctgctccacagggcagagg
hsa-miR-4797-5p	hsa-mir-4797	gacagagtgccacttactgaa
hsa-miR-5001-3p	hsa-mir-5001	ttctgcctctgtccaggtcctt
hsa-miR-5002-5p	hsa-mir-5002	aatttggtttctgaggcacttagt
hsa-miR-5006-5p	hsa-mir-5006	ttgccagggcaggaggtggaa
hsa-miR-5682	hsa-mir-5682	gtagcaccttgcaggataaggt
hsa-miR-5689	hsa-mir-5689	agcatacacctgtagtcctaga
hsa-miR-5691	hsa-mir-5691	ttgctctgagctccgagaaagc
hsa-miR-5698	hsa-mir-5698	tgggggagtgcagtgattgtgg
hsa-miR-6069	hsa-mir-6069	gggctagggcctgctgccccc
hsa-miR-6072	hsa-mir-6072	tcctcatcacactgcaccttag
hsa-miR-6083	hsa-mir-6083	cttatatcagaggctgtggg
hsa-miR-6127	hsa-mir-6127	tgagggagtgggtgggagg
hsa-miR-6499-3p	hsa-mir-6499	agcagtgtttgttttgcccaca
hsa-miR-6511b-3p	hsa-mir-6511b-1/hsa-mir-6511b-2	cctcaccaccccttctgcctgca
hsa-miR-6735-3p	hsa-mir-6735	aggcctgtggctcctccctcag
hsa-miR-6742-5p	hsa-mir-6742	agtggggtgggacccagctgtt
hsa-miR-6747-5p	hsa-mir-6747	aggggtgtggaaagaggcagaaca
hsa-miR-6756-5p	hsa-mir-6756	agggtggggctggaggtggggct
hsa-miR-6764-5p	hsa-mir-6764	tcccagggtctggtcagagttg
hsa-miR-6769a-3p	hsa-mir-6769a	gagcccctctctgctctccag
hsa-miR-6776-3p	hsa-mir-6776	caaccaccactgtctctccccag
hsa-miR-6798-5p	hsa-mir-6798	ccagggggatgggcgagcttggg
hsa-miR-6798-3p	hsa-mir-6798	ctaccccccatccccctgtag
hsa-miR-6803-5p	hsa-mir-6803	ctgggggtggggggctgggcgt
hsa-miR-6805-5p	hsa-mir-6805	tagggggcggcttgtggagtgt
hsa-miR-6806-5p	hsa-mir-6806	tgtaggcatgaggcagggcccagg
hsa-miR-6819-5p	hsa-mir-6819	ttggggtggagggccaaggagc
hsa-miR-6820-5p	hsa-mir-6820	tgcggcagagctggggtca
hsa-miR-6826-5p	hsa-mir-6826	tcaataggaaagaggtgggacct
hsa-miR-6850-3p	hsa-mir-6850	cccggccggaacgccgcact
hsa-miR-6857-3p	hsa-mir-6857	tgactgagcttctccccacag
hsa-miR-6858-5p	hsa-mir-6858	gtgaggaggggctggcagggac
hsa-miR-6859-5p	hsa-mir-6859-1/hsa-mir-6859-2/hsa-mir-6859-3/hsa-mir-6859-4	gagaggaacatgggctcaggaca
hsa-miR-6861-5p	hsa-mir-6861	actgggtaggtggggctccagg
hsa-miR-6870-5p	hsa-mir-6870	tgggggagatgggggttga
hsa-miR-6877-5p	hsa-mir-6877	agggccgaagggtggaagctgc
hsa-miR-6877-3p	hsa-mir-6877	cagcctctgcccttggcctcc
hsa-miR-6879-5p	hsa-mir-6879	cagggcagggaaggtgggagag
hsa-miR-6883-5p	hsa-mir-6883	agggagggtgtggtatggatgt
hsa-miR-7106-3p	hsa-mir-7106	agctccctgaatccctgtcccag
hsa-miR-7162-3p	hsa-mir-7162	tctgaggtggaacagcagc
hsa-miR-8052	hsa-mir-8052	cgggactgtagagggcatgagc
hsa-let-7c-3p	hsa-let-7c	ctgtacaaccttctagctttcc
hsa-miR-32-3p	hsa-mir-32	caatttagtgtgtgtgatattt
hsa-miR-29b-1-5p	hsa-mir-29b-1	gctggtttcatatggtggtttaga
hsa-miR-199a-3p	hsa-mir-199a-1/hsa-mir-199a-2	acagtagtctgcacattggtta
hsa-miR-139-5p	hsa-mir-139	tctacagtgcacgtgtctccagt
hsa-miR-139-3p	hsa-mir-139	tggagacgcggccctgttggagt
hsa-miR-204-3p	hsa-mir-204	gctgggaaggcaaagggacgt
hsa-miR-210-5p	hsa-mir-210	agcccctgcccaccgcacactg
hsa-miR-216a-5p	hsa-mir-216a	taatctcagctggcaactgtga
hsa-miR-200b-5p	hsa-mir-200b	catcttactgggcagcattgga
hsa-let-7i-3p	hsa-let-7i	ctgcgcaagctactgccttgct
hsa-miR-23b-5p	hsa-mir-23b	tgggttcctggcatgctgattt
hsa-miR-124-5p	hsa-mir-124-1/hsa-mir-124-2/hsa-mir-124-3	cgtgttcacagcggaccttgat
hsa-miR-135a-5p	hsa-mir-135a-1/hsa-mir-135a-2	tatggctttttattcctatgtga
hsa-miR-141-5p	hsa-mir-141	catcttccagtacagtgttgga
hsa-miR-191-3p	hsa-mir-191	gctgcgcttggatttcgtcccc
hsa-miR-188-3p	hsa-mir-188	ctcccacatgcagggtttgca
hsa-miR-190a-5p	hsa-mir-190a	tgatatgtttgatatattaggt
hsa-miR-1-5p	hsa-mir-1-1	acatacttctttatatgcccat
hsa-miR-30c-1-3p	hsa-mir-30c-1	ctgggagagggttgtttactcc
hsa-miR-99b-3p	hsa-mir-99b	caagctcgtgtctgtgggtccg
hsa-miR-370-5p	hsa-mir-370	caggtcacgtctctgcagttac
hsa-miR-371a-5p	hsa-mir-371a	actcaaactgtgggggcact
hsa-miR-328-3p	hsa-mir-328	ctggccctctctgcccttccgt
hsa-miR-196b-3p	hsa-mir-196b	tcgacagcacgacactgccttc
hsa-miR-431-5p	hsa-mir-431	tgtcttgcaggccgtcatgca
hsa-miR-433-5p	hsa-mir-433	tacggtgagcctgtcattattc
hsa-miR-483-5p	hsa-mir-483	aagacgggaggaaagaagggag
hsa-miR-490-5p	hsa-mir-490	ccatggatctccaggtgggt
hsa-miR-490-3p	hsa-mir-490	caacctggaggactccatgctg
hsa-miR-511-5p	hsa-mir-511	gtgtcttttgctctgcagtca
hsa-miR-202-3p	hsa-mir-202	agaggtatagggcatgggaa
hsa-miR-495-3p	hsa-mir-495	aaacaaacatggtgcacttctt
hsa-miR-497-3p	hsa-mir-497	caaaccacactgtggtgttaga
hsa-miR-515-5p	hsa-mir-515-1/hsa-mir-515-2	ttctccaaaagaaagcactttctg
hsa-miR-519e-5p	hsa-mir-519e	ttctccaaaagggagcactttc
hsa-miR-526b-5p	hsa-mir-526b	ctcttgagggaagcactttctgt
hsa-miR-518f-3p	hsa-mir-518f	gaaagcgcttctctttagagg
hsa-miR-517a-3p	hsa-mir-517a	atcgtgcatccctttagagtgt
hsa-miR-519d-3p	hsa-mir-519d	caaagtgcctccctttagagtg
hsa-miR-521	hsa-mir-521-2/hsa-mir-521-1	aacgcacttccctttagagtgt
hsa-miR-516b-3p	hsa-mir-516b-2/hsa-mir-516b-1	tgcttcctttcagagggt
hsa-miR-522-3p	hsa-mir-522	aaaatggttccctttagagtgt
hsa-miR-500a-5p	hsa-mir-500a	taatccttgctacctgggtgaga
hsa-miR-501-3p	hsa-mir-501	aatgcacccgggcaaggattct
hsa-miR-503-3p	hsa-mir-503	ggggtattgtttccgctgccagg
hsa-miR-506-3p	hsa-mir-506	taaggcacccttctgagtaga
hsa-miR-455-5p	hsa-mir-455	tatgtgcctttggactacatcg
hsa-miR-487b-5p	hsa-mir-487b	gtggttatccctgtcctgttcg
hsa-miR-578	hsa-mir-578	cttcttgtgctctaggattgt
hsa-miR-579-5p	hsa-mir-579	tcgcggtttgtgccagatgacg
hsa-miR-580-3p	hsa-mir-580	ttgagaatgatgaatcattagg
hsa-miR-548a-3p	hsa-mir-548a-1/hsa-mir-548a-2/hsa-mir-548a-3	caaaactggcaattacttttgc
hsa-miR-548b-3p	hsa-mir-548b	caagaacctcagttgcttttgt
hsa-miR-550a-5p	hsa-mir-550a-1/hsa-mir-550a-2	agtgcctgagggagtaagagccc
hsa-miR-592	hsa-mir-592	ttgtgtcaatatgcgatgatgt
hsa-miR-596	hsa-mir-596	aagcctgcccggctcctcggg
hsa-miR-608	hsa-mir-608	aggggtggtgttgggacagctccgt
hsa-miR-621	hsa-mir-621	ggctagcaacagcgcttacct
hsa-miR-624-3p	hsa-mir-624	cacaaggtattggtattacct
hsa-miR-626	hsa-mir-626	agctgtctgaaaatgtctt
hsa-miR-628-5p	hsa-mir-628	atgctgacatatttactagagg
hsa-miR-642a-3p	hsa-mir-642a	agacacatttggagagggaacc
hsa-miR-647	hsa-mir-647	gtggctgcactcacttccttc
hsa-miR-548d-5p	hsa-mir-548d-1/hsa-mir-548d-2	aaaagtaattgtggtttttgcc
hsa-miR-662	hsa-mir-662	tcccacgttgtggcccagcag
hsa-miR-449b-5p	hsa-mir-449b	aggcagtgtattgttagctggc
hsa-miR-659-3p	hsa-mir-659	cttggttcagggagggtcccca
hsa-miR-668-3p	hsa-mir-668	tgtcactcggctcggcccactac
hsa-miR-1296-5p	hsa-mir-1296	ttagggccctggctccatctcc
hsa-miR-766-3p	hsa-mir-766	actccagccccacagcctcagc
hsa-miR-802	hsa-mir-802	cagtaacaaagattcatccttgt
hsa-miR-2113	hsa-mir-2113	atttgtgcttggctctgtcac
hsa-miR-770-5p	hsa-mir-770	tccagtaccacgtgtcagggcca
hsa-miR-450b-3p	hsa-mir-450b	ttgggatcattttgcatccata
hsa-miR-190b	hsa-mir-190b	tgatatgtttgatattgggtt
hsa-miR-873-3p	hsa-mir-873	ggagactgatgagttcccggga
hsa-miR-543	hsa-mir-543	aaacattcgcggtgcacttctt
hsa-miR-934	hsa-mir-934	tgtctactactggagacactgg
hsa-miR-1178-5p	hsa-mir-1178	cagggtcagctgagcatg
hsa-miR-1225-5p	hsa-mir-1225	gtgggtacggcccagtgggggg
hsa-miR-1225-3p	hsa-mir-1225	tgagcccctgtgccgcccccag
hsa-miR-1227-5p	hsa-mir-1227	gtggggccaggcggtgg
hsa-miR-1233-5p	hsa-mir-1233-1/hsa-mir-1233-2	agtgggaggccagggcacggca
hsa-miR-1236-3p	hsa-mir-1236	cctcttccccttgtctctccag
hsa-miR-1237-3p	hsa-mir-1237	tccttctgctccgtcccccag
hsa-miR-1238-3p	hsa-mir-1238	cttcctcgtctgtctgcccc
hsa-miR-1286	hsa-mir-1286	tgcaggaccaagatgagccct
hsa-miR-1302	hsa-mir-1302-1/hsa-mir-1302-2/hsa-mir-1302-3/hsa-mir-1302-4/hsa-mir-1302-5/hsa-mir-1302-6/hsa-mir-1302-7/hsa-mir-1302-8/hsa-mir-1302-9/hsa-mir-1302-10/hsa-mir-1302-11	ttgggacatacttatgctaaa
hsa-miR-1243	hsa-mir-1243	aactggatcaattataggagtg
hsa-miR-1257	hsa-mir-1257	agtgaatgatgggttctgacc
hsa-miR-548h-3p	hsa-mir-548h-4	caaaaaccgcaattacttttgca
hsa-miR-302f	hsa-mir-302f	taattgcttccatgttt
hsa-miR-1288-3p	hsa-mir-1288	tggactgccctgatctggaga
hsa-miR-1255b-2-3p	hsa-mir-1255b-2	aaccactttctttgctcatcca
hsa-miR-1306-3p	hsa-mir-1306	acgttggctctggtggtg
hsa-miR-1537-5p	hsa-mir-1537	agctgtaattagtcagttttct
hsa-miR-1908-5p	hsa-mir-1908	cggcggggacggcgattggtc
hsa-miR-1911-5p	hsa-mir-1911	tgagtaccgccatgtctgttggg
hsa-miR-1913	hsa-mir-1913	tctgccccctccgctgctgcca
hsa-miR-2054	hsa-mir-2054	ctgtaatataaatttaatttatt
hsa-miR-2116-5p	hsa-mir-2116	ggttcttagcataggaggtct
hsa-miR-2277-3p	hsa-mir-2277	tgacagcgccctgcctggctc
hsa-miR-2909	hsa-mir-2909	gttagggccaacatctcttgg
hsa-miR-3117-3p	hsa-mir-3117	ataggactcatatagtgccag
hsa-miR-3119	hsa-mir-3119-1/hsa-mir-3119-2	tggcttttaactttgatggc
hsa-miR-548s	hsa-mir-548s	atggccaaaactgcagttatttt
hsa-miR-3136-5p	hsa-mir-3136	ctgactgaataggtagggtcatt
hsa-miR-3146	hsa-mir-3146	catgctaggatagaaagaatgg
hsa-miR-3149	hsa-mir-3149	tttgtatggatatgtgtgtgtat
hsa-miR-3151-3p	hsa-mir-3151	cctgatcccacagcccacct
hsa-miR-3154	hsa-mir-3154	cagaaggggagttgggagcaga
hsa-miR-3158-5p	hsa-mir-3158-1/hsa-mir-3158-2	cctgcagagaggaagcccttc
hsa-miR-3162-5p	hsa-mir-3162	ttagggagtagaagggtggggag
hsa-miR-3177-3p	hsa-mir-3177	tgcacggcactggggacacgt
hsa-miR-3179	hsa-mir-3179-1/hsa-mir-3179-2/hsa-mir-3179-3/hsa-mir-3179-4	agaaggggtgaaatttaaacgt
hsa-miR-3180-5p	hsa-mir-3180-1/hsa-mir-3180-2/hsa-mir-3180-3	cttccagacgctccgccccacgtcg
hsa-miR-320e	hsa-mir-320e	aaagctgggttgagaagg
hsa-miR-3190-3p	hsa-mir-3190	tgtggaaggtagacggccagaga
hsa-miR-3192-3p	hsa-mir-3192	ctctgatcgccctctcagctc
hsa-miR-4303	hsa-mir-4303	ttctgagctgaggacag
hsa-miR-4306	hsa-mir-4306	tggagagaaaggcagta
hsa-miR-4318	hsa-mir-4318	cactgtgggtacatgct
hsa-miR-4323	hsa-mir-4323	cagccccacagcctcaga
hsa-miR-4257	hsa-mir-4257	ccagaggtggggactgag
hsa-miR-4251	hsa-mir-4251	cctgagaaaagggccaa
hsa-miR-4267	hsa-mir-4267	tccagctcggtggcac
hsa-miR-4269	hsa-mir-4269	gcaggcacagacagccctggc
hsa-miR-4264	hsa-mir-4264	actcagtcatggtcatt
hsa-miR-4281	hsa-mir-4281	gggtcccggggagggggg
hsa-miR-4277	hsa-mir-4277	gcagttctgagcacagtacac
hsa-miR-4287	hsa-mir-4287	tctcccttgagggcacttt
hsa-miR-4289	hsa-mir-4289	gcattgtgcagggctatca
hsa-miR-3613-3p	hsa-mir-3613	acaaaaaaaaaagcccaacccttc
hsa-miR-3618	hsa-mir-3618	tgtctacattaatgaaaagagc
hsa-miR-3619-3p	hsa-mir-3619	gggaccatcctgcctgctgtgg
hsa-miR-3622a-3p	hsa-mir-3622a	tcacctgacctcccatgcctgt
hsa-miR-3622b-5p	hsa-mir-3622b	aggcatgggaggtcaggtga
hsa-miR-3655	hsa-mir-3655	gcttgtcgctgcggtgttgct
hsa-miR-3667-3p	hsa-mir-3667	accttcctctccatgggtcttt
hsa-miR-3675-3p	hsa-mir-3675	catctctaaggaactcccccaa
hsa-miR-3679-5p	hsa-mir-3679	tgaggatatggcagggaagggga
hsa-miR-3680-3p	hsa-mir-3680-1/hsa-mir-3680-2	ttttgcatgaccctgggagtagg
hsa-miR-3685	hsa-mir-3685	tttcctaccctacctgaagact
hsa-miR-3686	hsa-mir-3686	atctgtaagagaaagtaaatga
hsa-miR-3688-5p	hsa-mir-3688-1/hsa-mir-3688-2	agtggcaaagtctttccatat
hsa-miR-3691-5p	hsa-mir-3691	agtggatgatggagactcggtac
hsa-miR-3692-5p	hsa-mir-3692	cctgctggtcaggagtggatactg
hsa-miR-3180	hsa-mir-3180-4/hsa-mir-3180-5	tggggcggagcttccggag
hsa-miR-3908	hsa-mir-3908	gagcaatgtaggtagactgttt
hsa-miR-3914	hsa-mir-3914-1/hsa-mir-3914-2	aaggaaccagaaaatgagaagt
hsa-miR-3928-3p	hsa-mir-3928	ggaggaaccttggagcttcggc
hsa-miR-3934-5p	hsa-mir-3934	tcaggtgtggaaactgaggcag
hsa-miR-3941	hsa-mir-3941	ttacacacaactgaggatcata
hsa-miR-3942-5p	hsa-mir-3942	aagcaatactgttacctgaaat
hsa-miR-3944-3p	hsa-mir-3944	ttcgggctggcctgctgctccgg
hsa-miR-548aa	hsa-mir-548aa-1/hsa-mir-548aa-2	aaaaaccacaattacttttgcacca
hsa-miR-548ab	hsa-mir-548ab	aaaagtaattgtggattttgct
hsa-miR-4435	hsa-mir-4435-1/hsa-mir-4435-2	atggccagagctcacacagagg
hsa-miR-4452	hsa-mir-4452	ttgaattcttggccttaagtgat
hsa-miR-4467	hsa-mir-4467	tggcggcggtagttatgggctt
hsa-miR-4477b	hsa-mir-4477b	attaaggacatttgtgattgat
hsa-miR-3689f	hsa-mir-3689f	tgtgatatcgtgcttcctggga
hsa-miR-3155b	hsa-mir-3155b	ccaggctctgcagtggga
hsa-miR-4482-3p	hsa-mir-4482	tttctatttctcagtggggctc
hsa-miR-4496	hsa-mir-4496	gaggaaactgaagctgagaggg
hsa-miR-4502	hsa-mir-4502	gctgatgatgatggtgctgaag
hsa-miR-4505	hsa-mir-4505	aggctgggctgggacgga
hsa-miR-4512	hsa-mir-4512	cagggcctcactgtatcgccca
hsa-miR-4524a-3p	hsa-mir-4524a	tgagacaggcttatgctgctat
hsa-miR-4531	hsa-mir-4531	atggagaaggcttctga
hsa-miR-3972	hsa-mir-3972	ctgccagccccgttccagggca
hsa-miR-4640-3p	hsa-mir-4640	caccccctgtttcctggcccac
hsa-miR-4658	hsa-mir-4658	gtgagtgtggatcctggaggaat
hsa-miR-4659a-5p	hsa-mir-4659a	ctgccatgtctaagaagaaaac
hsa-miR-4666a-3p	hsa-mir-4666a	catacaatctgacatgtattt
hsa-miR-4667-5p	hsa-mir-4667	actggggagcagaaggagaacc
hsa-miR-4668-5p	hsa-mir-4668	agggaaaaaaaaaaggatttgtc
hsa-miR-219b-5p	hsa-mir-219b	agatgtccagccacaattctcg
hsa-miR-4671-3p	hsa-mir-4671	ttagtgcatagtctttggtct
hsa-miR-4677-3p	hsa-mir-4677	tctgtgagaccaaagaactact
hsa-miR-4678	hsa-mir-4678	aaggtattgttcagacttatga
hsa-miR-4680-5p	hsa-mir-4680	agaactcttgcagtcttagatgt
hsa-miR-4687-3p	hsa-mir-4687	tggctgttggagggggcaggc
hsa-miR-4694-5p	hsa-mir-4694	aggtgttatcctatccatttgc
hsa-miR-4695-3p	hsa-mir-4695	tgatctcaccgctgcctccttc
hsa-miR-4712-5p	hsa-mir-4712	tccagtacaggtctctcatttc
hsa-miR-4716-5p	hsa-mir-4716	tccatgtttccttcccccttct
hsa-miR-4722-3p	hsa-mir-4722	acctgccagcacctccctgcag
hsa-miR-4726-5p	hsa-mir-4726	agggccagaggagcctggagtgg
hsa-miR-4729	hsa-mir-4729	tcatttatctgttgggaagcta
hsa-miR-4731-5p	hsa-mir-4731	tgctgggggccacatgagtgtg
hsa-miR-3591-3p	hsa-mir-3591	aaacaccattgtcacactccac
hsa-miR-4757-3p	hsa-mir-4757	catgacgtcacagaggcttcgc
hsa-miR-4761-5p	hsa-mir-4761	acaaggtgtgcatgcctgacc
hsa-miR-4766-3p	hsa-mir-4766	atagcaattgctcttttggaa
hsa-miR-4769-3p	hsa-mir-4769	tctgccatcctccctcccctac
hsa-miR-4773	hsa-mir-4773-1/hsa-mir-4773-2	cagaacaggagcatagaaaggc
hsa-miR-4775	hsa-mir-4775	ttaattttttgtttcggtcact
hsa-miR-4780	hsa-mir-4780	acccttgagcctgatccctagc
hsa-miR-4782-3p	hsa-mir-4782	tgattgtcttcatatctagaac
hsa-miR-2467-5p	hsa-mir-2467	tgaggctctgttagccttggctc
hsa-miR-4791	hsa-mir-4791	tggatatgatgactgaaa
hsa-miR-4800-5p	hsa-mir-4800	agtggaccgaggaaggaagga
hsa-miR-4999-3p	hsa-mir-4999	tcactacctgacaatacagt
hsa-miR-5002-3p	hsa-mir-5002	tgactgcctcactgaccactt
hsa-miR-5006-3p	hsa-mir-5006	tttccctttccatcctggcag
hsa-miR-5008-5p	hsa-mir-5008	tgaggcccttggggcacagtgg
hsa-miR-5186	hsa-mir-5186	agagattggtagaaatcaggt
hsa-miR-5187-5p	hsa-mir-5187	tgggatgagggattgaagtgga
hsa-miR-5190	hsa-mir-5190	ccagtgactgagctggagcca
hsa-miR-5193	hsa-mir-5193	tcctcctctacctcatcccagt
hsa-miR-5195-5p	hsa-mir-5195	aacccctaaggcaactggatgg
hsa-miR-5196-5p	hsa-mir-5196	agggaaggggacgagggttggg
hsa-miR-5196-3p	hsa-mir-5196	tcatcctcgtctccctcccag
hsa-miR-5572	hsa-mir-5572	gttggggtgcaggggtctgct
hsa-miR-5584-3p	hsa-mir-5584	tagttcttccctttgcccaatt
hsa-miR-5591-3p	hsa-mir-5591	atacccatagcttagctccca
hsa-miR-5692c	hsa-mir-5692c-1/hsa-mir-5692c-2	aataatatcacagtaggtgtac
hsa-miR-4666b	hsa-mir-4666b	ttgcatgtcagattgtaattccc
hsa-miR-5693	hsa-mir-5693	gcagtggctctgaaatgaactc
hsa-miR-5699-3p	hsa-mir-5699	tcctgtctttccttgttggagc
hsa-miR-6071	hsa-mir-6071	ttctgctgccggccaaggc
hsa-miR-6077	hsa-mir-6077	gggaagagctgtacggccttc
hsa-miR-6088	hsa-mir-6088	agagatgaagcgggggggcg
hsa-miR-6090	hsa-mir-6090	ggggagcgaggggcggggc
hsa-miR-6128	hsa-mir-6128	actggaattggagtcaaaa
hsa-miR-6500-3p	hsa-mir-6500	acacttgttgggatgacctgc
hsa-miR-6503-5p	hsa-mir-6503	aggtctgcattcaaatccccaga
hsa-miR-6504-5p	hsa-mir-6504	tctggctgtgctgtaatgcag
hsa-miR-6505-5p	hsa-mir-6505	ttggaataggggatatctcagc
hsa-miR-6506-5p	hsa-mir-6506	actgggatgtcactgaatatggt
hsa-miR-6511a-3p	hsa-mir-6511a-1/hsa-mir-6511a-2/hsa-mir-6511a-3/hsa-mir-6511a-4	cctcaccatcccttctgcctgc
hsa-miR-6512-5p	hsa-mir-6512	taccattagaagagctggaaga
hsa-miR-6514-3p	hsa-mir-6514	ctgcctgttcttccactccag
hsa-miR-6722-3p	hsa-mir-6722	tgcaggggtcgggtgggccagg
hsa-miR-892c-5p	hsa-mir-892c	tattcagaaaggtgccagtca
hsa-miR-6726-3p	hsa-mir-6726	ctcgccctgtctcccgctag
hsa-miR-6727-3p	hsa-mir-6727	tcctgccacctcctccgcag
hsa-miR-6729-5p	hsa-mir-6729	tgggcgagggcggctgagcggc
hsa-miR-6734-5p	hsa-mir-6734	ttgaggggagaatgaggtggaga
hsa-miR-6739-5p	hsa-mir-6739	tgggaaagagaaagaacaagta
hsa-miR-6740-5p	hsa-mir-6740	agtttgggatggagagaggaga
hsa-miR-6742-3p	hsa-mir-6742	acctgggttgtcccctctag
hsa-miR-6746-5p	hsa-mir-6746	ccgggagaaggaggtggcctgg
hsa-miR-6747-3p	hsa-mir-6747	tcctgccttcctctgcaccag
hsa-miR-6757-5p	hsa-mir-6757	tagggatgggaggccaggatga
hsa-miR-6757-3p	hsa-mir-6757	aacactggccttgctatcccca
hsa-miR-6762-5p	hsa-mir-6762	cggggccatggagcagcctgtgt
hsa-miR-6762-3p	hsa-mir-6762	tggctgcttcccttggtctccag
hsa-miR-6767-5p	hsa-mir-6767	tcgcagacagggacacatggaga
hsa-miR-6770-3p	hsa-mir-6770-1/hsa-mir-6770-2/hsa-mir-6770-3	ctggcggctgtgtcttcacag
hsa-miR-6775-5p	hsa-mir-6775	tcggggcatgggggagggaggctgg
hsa-miR-6778-5p	hsa-mir-6778	agtgggaggacaggaggcaggt
hsa-miR-6783-3p	hsa-mir-6783	ttcctgggcttctcctctgtag
hsa-miR-6786-5p	hsa-mir-6786	gcggtggggccggaggggcgt
hsa-miR-6787-3p	hsa-mir-6787	tctcagctgctgccctctccag
hsa-miR-6788-5p	hsa-mir-6788	ctgggagaagagtggtgaaga
hsa-miR-6794-5p	hsa-mir-6794	cagggggactgggggtgagc
hsa-miR-6794-3p	hsa-mir-6794	ctcactctcagtccctccct
hsa-miR-6795-5p	hsa-mir-6795	tggggggacaggatgagaggctgt
hsa-miR-6809-3p	hsa-mir-6809	cttctcttctctccttcccag
hsa-miR-6818-5p	hsa-mir-6818	ttgtgtgagtacagagagcatc
hsa-miR-6820-3p	hsa-mir-6820	tgtgacttctcccctgccacag
hsa-miR-6827-3p	hsa-mir-6827	accgtctcttctgttccccag
hsa-miR-6831-3p	hsa-mir-6831	tgactaactcccactctacag
hsa-miR-6836-5p	hsa-mir-6836	cgcagggccctggcgcaggcat
hsa-miR-6836-3p	hsa-mir-6836	atgcctcccccggccccgcag
hsa-miR-6839-5p	hsa-mir-6839	tctggattgaagagacgaccca
hsa-miR-6841-5p	hsa-mir-6841	tagggtactcagagcaagttgt
hsa-miR-6841-3p	hsa-mir-6841	accttgcatctgcatccccag
hsa-miR-6847-5p	hsa-mir-6847	acagaggacagtggagtgtgagc
hsa-miR-6848-5p	hsa-mir-6848	tgggggctgggatgggccatggt
hsa-miR-6855-3p	hsa-mir-6855	agactgaccttcaaccccacag
hsa-miR-6861-3p	hsa-mir-6861	tggacctctcctccccag
hsa-miR-6865-5p	hsa-mir-6865	taggtggcagaggagggacttca
hsa-miR-6869-3p	hsa-mir-6869	cgccgcgcgcatcggctcagc
hsa-miR-6884-5p	hsa-mir-6884	agaggctgagaaggtgatgttg
hsa-miR-6885-5p	hsa-mir-6885	aggggggcactgcgcaagcaaagcc
hsa-miR-6888-5p	hsa-mir-6888	aaggagatgctcaggcagat
hsa-miR-6889-3p	hsa-mir-6889	tctgtgcccctacttcccag
hsa-miR-6891-5p	hsa-mir-6891	taaggagggggatgagggg
hsa-miR-6895-5p	hsa-mir-6895	cagggccaggcacagagtaag
hsa-miR-7161-5p	hsa-mir-7161	taaagactgtagaggcaactggt
hsa-miR-7702	hsa-mir-7702	cttagactgccagactccctga
hsa-miR-7705	hsa-mir-7705	aatagctcagaatgtcagttctg
hsa-miR-7843-5p	hsa-mir-7843	gagggcagagccagcttcctga
hsa-miR-1273h-5p	hsa-mir-1273h	ctgggaggtcaaggctgcagt
hsa-miR-7854-3p	hsa-mir-7854	tgaggtgaccgcagatgggaa
hsa-miR-7977	hsa-mir-7977	ttcccagccaacgcacca
hsa-miR-8053	hsa-mir-8053	tggcgattttggaactcaatggca
hsa-miR-8057	hsa-mir-8057	gtggctctgtagtaagatgga
hsa-miR-8064	hsa-mir-8064	agcacactgagcgagcggac
hsa-miR-8076	hsa-mir-8076	tatatggacttttctgatacaatg
hsa-let-7f-2-3p	hsa-let-7f-2	ctatacagtctactgtctttcc
hsa-miR-15a-3p	hsa-mir-15a	caggccatattgtgctgcctca
hsa-miR-16-1-3p	hsa-mir-16-1	ccagtattaactgtgctgctga
hsa-miR-18a-3p	hsa-mir-18a	actgccctaagtgctccttctgg
hsa-miR-95-5p	hsa-mir-95	tcaataaatgtctgttgaatt
hsa-miR-96-3p	hsa-mir-96	aatcatgtgcagtgccaatatg
hsa-miR-100-3p	hsa-mir-100	caagcttgtatctataggtatg
hsa-miR-129-1-3p	hsa-mir-129-1	aagcccttaccccaaaaagtat
hsa-miR-147a	hsa-mir-147a	gtgtgtggaaatgcttctgc
hsa-miR-181b-3p	hsa-mir-181b-1	ctcactgaacaatgaatgcaa
hsa-miR-187-5p	hsa-mir-187	ggctacaacacaggacccgggc
hsa-miR-214-3p	hsa-mir-214	acagcaggcacagacaggcagt
hsa-miR-200b-3p	hsa-mir-200b	taatactgcctggtaatgatga
hsa-miR-130a-5p	hsa-mir-130a	ttcacattgtgctactgtctgc
hsa-miR-135a-3p	hsa-mir-135a-1	tatagggattggagccgtggcg
hsa-miR-138-2-3p	hsa-mir-138-2	gctatttcacgacaccagggtt
hsa-miR-144-3p	hsa-mir-144	tacagtatagatgatgtact
hsa-miR-153-5p	hsa-mir-153-2	tcatttttgtgatgttgcagct
hsa-miR-134-5p	hsa-mir-134	tgtgactggttgaccagagggg
hsa-miR-136-5p	hsa-mir-136	actccatttgttttgatgatgga
hsa-miR-136-3p	hsa-mir-136	catcatcgtctcaaatgagtct
hsa-miR-138-1-3p	hsa-mir-138-1	gctacttcacaacaccagggcc
hsa-miR-146a-3p	hsa-mir-146a	cctctgaaattcagttcttcag
hsa-miR-184	hsa-mir-184	tggacggagaactgataagggt
hsa-miR-188-5p	hsa-mir-188	catcccttgcatggtggaggg
hsa-miR-206	hsa-mir-206	tggaatgtaaggaagtgtgtgg
hsa-miR-155-5p	hsa-mir-155	ttaatgctaatcgtgataggggt
hsa-miR-200a-5p	hsa-mir-200a	catcttaccggacagtgctgga
hsa-miR-200a-3p	hsa-mir-200a	taacactgtctggtaacgatgt
hsa-miR-34c-5p	hsa-mir-34c	aggcagtgtagttagctgattgc
hsa-miR-299-5p	hsa-mir-299	tggtttaccgtcccacatacat
hsa-miR-299-3p	hsa-mir-299	tatgtgggatggtaaaccgctt
hsa-miR-363-3p	hsa-mir-363	aattgcacggtatccatctgta
hsa-miR-302b-5p	hsa-mir-302b	actttaacatggaagtgctttc
hsa-miR-302c-5p	hsa-mir-302c	tttaacatgggggtacctgctg
hsa-miR-376c-5p	hsa-mir-376c	ggtggatattccttctatgtt
hsa-miR-376c-3p	hsa-mir-376c	aacatagaggaaattccacgt
hsa-miR-371a-3p	hsa-mir-371a	aagtgccgccatcttttgagtgt
hsa-miR-374a-3p	hsa-mir-374a	cttatcagattgtattgtaatt
hsa-miR-375	hsa-mir-375	tttgttcgttcggctcgcgtga
hsa-miR-376a-3p	hsa-mir-376a-1/hsa-mir-376a-2	atcatagaggaaaatccacgt
hsa-miR-340-3p	hsa-mir-340	tccgtctcagttactttatagc
hsa-miR-330-5p	hsa-mir-330	tctctgggcctgtgtcttaggc
hsa-miR-337-3p	hsa-mir-337	ctcctatatgatgcctttcttc
hsa-miR-20b-5p	hsa-mir-20b	caaagtgctcatagtgcaggtag
hsa-miR-20b-3p	hsa-mir-20b	actgtagtatgggcacttccag
hsa-miR-448	hsa-mir-448	ttgcatatgtaggatgtcccat
hsa-miR-429	hsa-mir-429	taatactgtctggtaaaaccgt
hsa-miR-329-5p	hsa-mir-329-1/hsa-mir-329-2	gaggttttctgggtttctgtttc
hsa-miR-329-3p	hsa-mir-329-1/hsa-mir-329-2	aacacacctggttaacctcttt
hsa-miR-409-5p	hsa-mir-409	aggttacccgagcaactttgcat
hsa-miR-376b-5p	hsa-mir-376b	cgtggatattccttctatgttt
hsa-miR-376b-3p	hsa-mir-376b	atcatagaggaaaatccatgtt
hsa-miR-486-3p	hsa-mir-486-1/hsa-mir-486-2	cggggcagctcagtacaggat
hsa-miR-487a-3p	hsa-mir-487a	aatcatacagggacatccagtt
hsa-miR-488-5p	hsa-mir-488	cccagataatggcactctcaa
hsa-miR-493-5p	hsa-mir-493	ttgtacatggtaggctttcatt
hsa-miR-493-3p	hsa-mir-493	tgaaggtctactgtgtgccagg
hsa-miR-496	hsa-mir-496	tgagtattacatggccaatctc
hsa-miR-181d-3p	hsa-mir-181d	ccaccgggggatgaatgtcac
hsa-miR-498	hsa-mir-498	tttcaagccagggggcgtttttc
hsa-miR-520f-5p	hsa-mir-520f	cctctaaagggaagcgctttct
hsa-miR-519c-3p	hsa-mir-519c	aaagtgcatctttttagaggat
hsa-miR-520a-3p	hsa-mir-520a	aaagtgcttccctttggactgt
hsa-miR-525-3p	hsa-mir-525	gaaggcgcttccctttagagcg
hsa-miR-520d-5p	hsa-mir-520d	ctacaaagggaagccctttc
hsa-miR-517b-3p	hsa-mir-517b	atcgtgcatccctttagagtgt
hsa-miR-518e-3p	hsa-mir-518e	aaagcgcttcccttcagagtg
hsa-miR-518a-5p	hsa-mir-518a-1/hsa-mir-518a-2	ctgcaaagggaagccctttc
hsa-miR-520h	hsa-mir-520h	acaaagtgcttccctttagagt
hsa-miR-527	hsa-mir-527	ctgcaaagggaagccctttc
hsa-miR-499a-5p	hsa-mir-499a	ttaagacttgcagtgatgttt
hsa-miR-499a-3p	hsa-mir-499a	aacatcacagcaagtctgtgct
hsa-miR-450a-2-3p	hsa-mir-450a-2	attggggacattttgcattcat
hsa-miR-504-3p	hsa-mir-504	gggagtgcagggcagggtttc
hsa-miR-509-5p	hsa-mir-509-1/hsa-mir-509-2	tactgcagacagtggcaatca
hsa-miR-532-3p	hsa-mir-532	cctcccacacccaaggcttgca
hsa-miR-544a	hsa-mir-544a	attctgcatttttagcaagttc
hsa-miR-551a	hsa-mir-551a	gcgacccactcttggtttcca
hsa-miR-556-5p	hsa-mir-556	gatgagctcattgtaatatgag
hsa-miR-557	hsa-mir-557	gtttgcacgggtgggccttgtct
hsa-miR-559	hsa-mir-559	taaagtaaatatgcaccaaaa
hsa-miR-561-5p	hsa-mir-561	atcaaggatcttaaactttgcc
hsa-miR-568	hsa-mir-568	atgtataaatgtatacacac
hsa-miR-583	hsa-mir-583	caaagaggaaggtcccattac
hsa-miR-585-3p	hsa-mir-585	tgggcgtatctgtatgcta
hsa-miR-586	hsa-mir-586	tatgcattgtatttttaggtcc
hsa-miR-587	hsa-mir-587	tttccataggtgatgagtcac
hsa-miR-548b-5p	hsa-mir-548b	aaaagtaattgtggttttggcc
hsa-miR-588	hsa-mir-588	ttggccacaatgggttagaac
hsa-miR-597-5p	hsa-mir-597	tgtgtcactcgatgaccactgt
hsa-miR-605-3p	hsa-mir-605	agaaggcactatgagatttaga
hsa-miR-609	hsa-mir-609	agggtgtttctctcatctct
hsa-miR-613	hsa-mir-613	aggaatgttccttctttgcc
hsa-miR-616-5p	hsa-mir-616	actcaaaacccttcagtgactt
hsa-miR-617	hsa-mir-617	agacttcccatttgaaggtggc
hsa-miR-620	hsa-mir-620	atggagatagatatagaaat
hsa-miR-623	hsa-mir-623	atcccttgcaggggctgttgggt
hsa-miR-628-3p	hsa-mir-628	tctagtaagagtggcagtcga
hsa-miR-640	hsa-mir-640	atgatccaggaacctgcctct
hsa-miR-644a	hsa-mir-644a	agtgtggctttcttagagc
hsa-miR-645	hsa-mir-645	tctaggctggtactgctga
hsa-miR-651-3p	hsa-mir-651	aaaggaaagtgtatcctaaaag
hsa-miR-411-3p	hsa-mir-411	tatgtaacacggtccactaacc
hsa-miR-656-3p	hsa-mir-656	aatattatacagtcaacctct
hsa-miR-657	hsa-mir-657	ggcaggttctcaccctctctagg
hsa-miR-1224-5p	hsa-mir-1224	gtgaggactcgggaggtgg
hsa-miR-1468-3p	hsa-mir-1468	agcaaaataagcaaatggaaaa
hsa-miR-454-5p	hsa-mir-454	accctatcaatattgtctctgc
hsa-miR-766-5p	hsa-mir-766	aggaggaattggtgctggtctt
hsa-miR-1185-1-3p	hsa-mir-1185-1	atatacagggggagactcttat
hsa-miR-670-5p	hsa-mir-670	gtccctgagtgtatgtggtg
hsa-miR-1298-5p	hsa-mir-1298	ttcattcggctgtccagatgta
hsa-miR-765	hsa-mir-765	tggaggagaaggaaggtgatg
hsa-miR-298	hsa-mir-298	agcagaagcagggaggttctccca
hsa-miR-890	hsa-mir-890	tacttggaaaggcatcagttg
hsa-miR-888-3p	hsa-mir-888	gactgacacctctttgggtgaa
hsa-miR-216b-5p	hsa-mir-216b	aaatctctgcaggcaaatgtga
hsa-miR-208b-5p	hsa-mir-208b	aagctttttgctcgaattatgt
hsa-miR-920	hsa-mir-920	ggggagctgtggaagcagta
hsa-miR-921	hsa-mir-921	ctagtgagggacagaaccaggattc
hsa-miR-924	hsa-mir-924	agagtcttgtgatgtcttgc
hsa-miR-936	hsa-mir-936	acagtagagggaggaatcgcag
hsa-miR-938	hsa-mir-938	tgcccttaaaggtgaacccagt
hsa-miR-942-3p	hsa-mir-942	cacatggccgaaacagagaagt
hsa-miR-1179	hsa-mir-1179	aagcattctttcattggttgg
hsa-miR-1183	hsa-mir-1183	cactgtaggtgatggtgagagtgggca
hsa-miR-1226-5p	hsa-mir-1226	gtgagggcatgcaggcctggatgggg
hsa-miR-1231	hsa-mir-1231	gtgtctgggcggacagctgc
hsa-miR-1200	hsa-mir-1200	ctcctgagccattctgagcctc
hsa-miR-1203	hsa-mir-1203	cccggagccaggatgcagctc
hsa-miR-663b	hsa-mir-663b	ggtggcccggccgtgcctgagg
hsa-miR-1204	hsa-mir-1204	tcgtggcctggtctccattat
hsa-miR-1208	hsa-mir-1208	tcactgttcagacaggcgga
hsa-miR-548e-5p	hsa-mir-548e	caaaagcaatcgcggtttttgc
hsa-miR-548j-5p	hsa-mir-548j	aaaagtaattgcggtctttggt
hsa-miR-548f-3p	hsa-mir-548f-1/hsa-mir-548f-2/hsa-mir-548f-3/hsa-mir-548f-4/hsa-mir-548f-5	aaaaactgtaattactttt
hsa-miR-548g-3p	hsa-mir-548g	aaaactgtaattacttttgtac
hsa-miR-1262	hsa-mir-1262	atgggtgaatttgtagaaggat
hsa-miR-1265	hsa-mir-1265	caggatgtggtcaagtgttgtt
hsa-miR-1266-5p	hsa-mir-1266	cctcagggctgtagaacagggct
hsa-miR-1269a	hsa-mir-1269a	ctggactgagccgtgctactgg
hsa-miR-302e	hsa-mir-302e	taagtgcttccatgctt
hsa-miR-548p	hsa-mir-548p	tagcaaaaactgcagttacttt
hsa-miR-548i	hsa-mir-548i-1/hsa-mir-548i-2/hsa-mir-548i-3/hsa-mir-548i-4	aaaagtaattgcggattttgcc
hsa-miR-1279	hsa-mir-1279	tcatattgcttctttct
hsa-miR-664a-5p	hsa-mir-664a	actggctagggaaaatgattggat
hsa-miR-1827	hsa-mir-1827	tgaggcagtagattgaat
hsa-miR-1910-3p	hsa-mir-1910	gaggcagaagcaggatgaca
hsa-miR-1914-5p	hsa-mir-1914	ccctgtgcccggcccacttctg
hsa-miR-1976	hsa-mir-1976	cctcctgccctccttgctgt
hsa-miR-2052	hsa-mir-2052	tgttttgataacagtaatgt
hsa-miR-2053	hsa-mir-2053	gtgttaattaaacctctatttac
hsa-miR-2115-3p	hsa-mir-2115	catcagaattcatggaggctag
hsa-miR-2276-3p	hsa-mir-2276	tctgcaagtgtcagaggcgagg
hsa-miR-2277-5p	hsa-mir-2277	agcgcgggctgagcgctgccagtc
hsa-miR-3116	hsa-mir-3116-1/hsa-mir-3116-2	tgcctggaacatagtagggact
hsa-miR-3120-5p	hsa-mir-3120	cctgtctgtgcctgctgtaca
hsa-miR-3120-3p	hsa-mir-3120	cacagcaagtgtagacaggca
hsa-miR-3121-5p	hsa-mir-3121	tcctttgcctattctatttaag
hsa-miR-3122	hsa-mir-3122	gttgggacaagaggacggtctt
hsa-miR-3124-5p	hsa-mir-3124	ttcgcgggcgaaggcaaagtc
hsa-miR-3125	hsa-mir-3125	tagaggaagctgtggagaga
hsa-miR-3127-5p	hsa-mir-3127	atcagggcttgtggaatgggaag
hsa-miR-3129-5p	hsa-mir-3129	gcagtagtgtagagattggttt
hsa-miR-3133	hsa-mir-3133	taaagaactcttaaaacccaat
hsa-miR-3134	hsa-mir-3134	tgatggataaaagactacatatt
hsa-miR-466	hsa-mir-466	atacacatacacgcaacacacat
hsa-miR-3136-3p	hsa-mir-3136	tggcccaacctattcagttagt
hsa-miR-548t-3p	hsa-mir-548t	aaaaaccacaattacttttgcacca
hsa-miR-3142	hsa-mir-3142	aaggcctttctgaaccttcaga
hsa-miR-548u	hsa-mir-548u	caaagactgcaattacttttgcg
hsa-miR-3147	hsa-mir-3147	ggttgggcagtgaggagggtgtga
hsa-miR-548v	hsa-mir-548v	agctacagttacttttgcacca
hsa-miR-3158-3p	hsa-mir-3158-1/hsa-mir-3158-2	aagggcttcctctctgcaggac
hsa-miR-3161	hsa-mir-3161	ctgataagaacagaggcccagat
hsa-miR-3163	hsa-mir-3163	tataaaatgagggcagtaagac
hsa-miR-3166	hsa-mir-3166	cgcagacaatgcctactggccta
hsa-miR-3173-5p	hsa-mir-3173	tgccctgcctgttttctccttt
hsa-miR-3173-3p	hsa-mir-3173	aaaggaggaaataggcaggcca
hsa-miR-323b-5p	hsa-mir-323b	aggttgtccgtggtgagttcgca
hsa-miR-323b-3p	hsa-mir-323b	cccaatacacggtcgacctctt
hsa-miR-3176	hsa-mir-3176	actggcctgggactaccgg
hsa-miR-3177-5p	hsa-mir-3177	tgtgtacacacgtgccaggcgct
hsa-miR-3180-3p	hsa-mir-3180-1/hsa-mir-3180-2/hsa-mir-3180-3	tggggcggagcttccggaggcc
hsa-miR-3186-5p	hsa-mir-3186	caggcgtctgtctacgtggctt
hsa-miR-3187-5p	hsa-mir-3187	cctgggcagcgtgtggctgaagg
hsa-miR-3188	hsa-mir-3188	agaggctttgtgcggatacgggg
hsa-miR-3200-3p	hsa-mir-3200	caccttgcgctactcaggtctg
hsa-miR-4295	hsa-mir-4295	cagtgcaatgttttcctt
hsa-miR-4296	hsa-mir-4296	atgtgggctcaggctca
hsa-miR-4298	hsa-mir-4298	ctgggacaggaggaggaggcag
hsa-miR-4300	hsa-mir-4300	tgggagctggactacttc
hsa-miR-4304	hsa-mir-4304	ccggcatgtccagggca
hsa-miR-4310	hsa-mir-4310	gcagcattcatgtccc
hsa-miR-4311	hsa-mir-4311	gaaagagagctgagtgtg
hsa-miR-4259	hsa-mir-4259	cagttgggtctaggggtcagga
hsa-miR-4254	hsa-mir-4254	gcctggagctactccaccatctc
hsa-miR-4274	hsa-mir-4274	cagcagtccctccccctg
hsa-miR-4282	hsa-mir-4282	taaaatttgcatccagga
hsa-miR-4328	hsa-mir-4328	ccagttttcccaggatt
hsa-miR-3607-3p	hsa-mir-3607	actgtaaacgctttctgatg
hsa-miR-3614-3p	hsa-mir-3614	tagccttcagatcttggtgtttt
hsa-miR-23c	hsa-mir-23c	atcacattgccagtgattaccc
hsa-miR-3620-5p	hsa-mir-3620	gtgggctgggctgggctgggcc
hsa-miR-3620-3p	hsa-mir-3620	tcaccctgcatcccgcacccag
hsa-miR-3622a-5p	hsa-mir-3622a	caggcacgggagctcaggtgag
hsa-miR-3649	hsa-mir-3649	agggacctgagtgtctaag
hsa-miR-3651	hsa-mir-3651	catagcccggtcgctggtacatga
hsa-miR-3653-5p	hsa-mir-3653	cctcctgatgattcttcttc
hsa-miR-3662	hsa-mir-3662	gaaaatgatgagtagtgactgatg
hsa-miR-3664-3p	hsa-mir-3664	tctcaggagtaaagacagagtt
hsa-miR-3670	hsa-mir-3670-1/hsa-mir-3670-2/hsa-mir-3670-3/hsa-mir-3670-4	agagctcacagctgtccttctcta
hsa-miR-3677-5p	hsa-mir-3677	cagtggccagagccctgcagtg
hsa-miR-3678-3p	hsa-mir-3678	ctgcagagtttgtacggaccgg
hsa-miR-3679-3p	hsa-mir-3679	cttccccccagtaatcttcatc
hsa-miR-3681-5p	hsa-mir-3681	tagtggatgatgcactctgtgc
hsa-miR-3687	hsa-mir-3687-1/hsa-mir-3687-2	cccggacaggcgttcgtgcgacgt
hsa-miR-3688-3p	hsa-mir-3688-1/hsa-mir-3688-2	tatggaaagactttgccactct
hsa-miR-3690	hsa-mir-3690-1/hsa-mir-3690-2	acctggacccagcgtagacaaag
hsa-miR-3912-5p	hsa-mir-3912	atgtccatattatgggttagt
hsa-miR-3913-5p	hsa-mir-3913-1/hsa-mir-3913-2	tttgggactgatcttgatgtct
hsa-miR-3921	hsa-mir-3921	tctctgagtaccatatgccttgt
hsa-miR-3925-3p	hsa-mir-3925	actccagttttagttctcttg
hsa-miR-3937	hsa-mir-3937	acaggcggctgtagcaatggggg
hsa-miR-3938	hsa-mir-3938	aattcccttgtagataacccgg
hsa-miR-548y	hsa-mir-548y	aaaagtaatcactgtttttgcc
hsa-miR-3945	hsa-mir-3945	agggcataggagagggttgatat
hsa-miR-642b-5p	hsa-mir-642b	ggttccctctccaaatgtgtct
hsa-miR-550b-3p	hsa-mir-550b-1/hsa-mir-550b-2	tcttactccctcaggcactg
hsa-miR-548z	hsa-mir-548z	caaaaaccgcaattacttttgca
hsa-miR-548o-5p	hsa-mir-548o-2	aaaagtaattgcggtttttgcc
hsa-miR-378f	hsa-mir-378f	actggacttggagccagaag
hsa-miR-4422	hsa-mir-4422	aaaagcatcaggaagtaccca
hsa-miR-378g	hsa-mir-378g	actgggcttggagtcagaag
hsa-miR-4424	hsa-mir-4424	agagttaactcaaaatggacta
hsa-miR-4427	hsa-mir-4427	tctgaatagagtctgaagagt
hsa-miR-4428	hsa-mir-4428	caaggagacgggaacatggagc
hsa-miR-4429	hsa-mir-4429	aaaagctgggctgagaggcg
hsa-miR-4440	hsa-mir-4440	tgtcgtggggcttgctggcttg
hsa-miR-4444	hsa-mir-4444-1/hsa-mir-4444-2	ctcgagttggaagaggcg
hsa-miR-4445-5p	hsa-mir-4445	agattgtttcttttgccgtgca
hsa-miR-4446-5p	hsa-mir-4446	atttccctgccattcccttggc
hsa-miR-4446-3p	hsa-mir-4446	cagggctggcagtgacatgggt
hsa-miR-4447	hsa-mir-4447	ggtgggggctgttgttt
hsa-miR-548ag	hsa-mir-548ag-1/hsa-mir-548ag-2	aaaggtaattgtggtttctgc
hsa-miR-4455	hsa-mir-4455	agggtgtgtgtgttttt
hsa-miR-4458	hsa-mir-4458	agaggtaggtgtggaagaa
hsa-miR-4460	hsa-mir-4460	atagtggttgtgaatttacctt
hsa-miR-4465	hsa-mir-4465	ctcaagtagtctgaccagggga
hsa-miR-4468	hsa-mir-4468	agagcagaaggatgagat
hsa-miR-4469	hsa-mir-4469	gctccctctagggtcgctcgga
hsa-miR-4473	hsa-mir-4473	ctagtgctctccgttacaagta
hsa-miR-4474-3p	hsa-mir-4474	ttgtggctggtcatgaggctaa
hsa-miR-3689e	hsa-mir-3689e	tgtgatatcatggttcctggga
hsa-miR-4480	hsa-mir-4480	agccaagtggaagttacttta
hsa-miR-4482-5p	hsa-mir-4482	aacccagtgggctatggaaatg
hsa-miR-4489	hsa-mir-4489	tggggctagtgatgcaggacg
hsa-miR-548al	hsa-mir-548al	aacggcaatgacttttgtacca
hsa-miR-4493	hsa-mir-4493	agaaggcctttccatctctgt
hsa-miR-4494	hsa-mir-4494	ccagactgtggctgaccagagg
hsa-miR-4499	hsa-mir-4499	aagactgagaggaggga
hsa-miR-4514	hsa-mir-4514	acaggcaggattggggaa
hsa-miR-4527	hsa-mir-4527	tggtctgcaaagagatgactgt
hsa-miR-4528	hsa-mir-4528	tcattatatgtatgatctggac
hsa-miR-4530	hsa-mir-4530	cccagcaggacgggagcg
hsa-miR-4533	hsa-mir-4533	tggaaggaggttgccggacgct
hsa-miR-548am-5p	hsa-mir-548am	aaaagtaattgcggtttttgcc
hsa-miR-548an	hsa-mir-548an	aaaaggcattgtggtttttg
hsa-miR-4539	hsa-mir-4539	gctgaactgggctgagctgggc
hsa-miR-3977	hsa-mir-3977	gtgcttcatcgtaattaacctta
hsa-miR-4635	hsa-mir-4635	tcttgaagtcagaacccgcaa
hsa-miR-4636	hsa-mir-4636	aactcgtgttcaaagcctttag
hsa-miR-4638-3p	hsa-mir-4638	cctggacaccgctcagccggccg
hsa-miR-4641	hsa-mir-4641	tgcccatgccatacttttgcctca
hsa-miR-4645-3p	hsa-mir-4645	agacagtagttcttgcctggtt
hsa-miR-4647	hsa-mir-4647	gaagatggtgctgtgctgaggaa
hsa-miR-4653-5p	hsa-mir-4653	tctctgagcaaggcttaacacc
hsa-miR-4653-3p	hsa-mir-4653	tggagttaagggttgcttggaga
hsa-miR-4659a-3p	hsa-mir-4659a	tttcttcttagacatggcaacg
hsa-miR-4661-5p	hsa-mir-4661	aactagctctgtggatcctgac
hsa-miR-4663	hsa-mir-4663	agctgagctccatggacgtgcagt
hsa-miR-4665-5p	hsa-mir-4665	ctgggggacgcgtgagcgcgagc
hsa-miR-219b-3p	hsa-mir-219b	agaattgcgtttggacaatcagt
hsa-miR-4670-3p	hsa-mir-4670	tgaagttacatcatggtcgctt
hsa-miR-4673	hsa-mir-4673	tccaggcaggagccggactgga
hsa-miR-4677-5p	hsa-mir-4677	ttgttctttggtctttcagcca
hsa-miR-4681	hsa-mir-4681	aacgggaatgcaggctgtatct
hsa-miR-4688	hsa-mir-4688	taggggcagcagaggacctggg
hsa-miR-4689	hsa-mir-4689	ttgaggagacatggtgggggcc
hsa-miR-4690-3p	hsa-mir-4690	gcagcccagctgaggcctctg
hsa-miR-4693-5p	hsa-mir-4693	atactgtgaatttcactgtcaca
hsa-miR-4693-3p	hsa-mir-4693	tgagagtggaattcacagtattt
hsa-miR-4695-5p	hsa-mir-4695	caggaggcagtgggcgagcagg
hsa-miR-4697-3p	hsa-mir-4697	tgtcagtgactcctgccccttggt
hsa-miR-4698	hsa-mir-4698	tcaaaatgtagaggaagacccca
hsa-miR-4699-5p	hsa-mir-4699	agaagattgcagagtaagttcc
hsa-miR-4700-3p	hsa-mir-4700	cacaggactgactcctcaccccagtg
hsa-miR-4701-3p	hsa-mir-4701	atgggtgatgggtgtggtgt
hsa-miR-4703-5p	hsa-mir-4703	tagcaatacagtacaaatatagt
hsa-miR-4708-3p	hsa-mir-4708	agcaaggcggcatctctctgat
hsa-miR-4713-3p	hsa-mir-4713	tgggatccagacagtgggagaa
hsa-miR-4719	hsa-mir-4719	tcacaaatctataatatgcagg
hsa-miR-4720-5p	hsa-mir-4720	cctggcatatttggtataactt
hsa-miR-4720-3p	hsa-mir-4720	tgcttaagttgtaccaagtat
hsa-miR-4721	hsa-mir-4721	tgagggctccaggtgacggtgg
hsa-miR-4722-5p	hsa-mir-4722	ggcaggagggctgtgccaggttg
hsa-miR-4723-3p	hsa-mir-4723	ccctctctggctcctccccaaa
hsa-miR-4724-3p	hsa-mir-4724	gtaccttctggttcagctagt
hsa-miR-4725-5p	hsa-mir-4725	agaccctgcagccttcccacc
hsa-miR-4727-5p	hsa-mir-4727	atctgccagcttccacagtgg
hsa-miR-4730	hsa-mir-4730	ctggcggagcccattccatgcca
hsa-miR-4732-5p	hsa-mir-4732	tgtagagcagggagcaggaagct
hsa-miR-4733-5p	hsa-mir-4733	aatcccaatgctagacccggtg
hsa-miR-4734	hsa-mir-4734	gctgcgggctgcggtcagggcg
hsa-miR-4737	hsa-mir-4737	atgcgaggatgctgacagtg
hsa-miR-4738-5p	hsa-mir-4738	accagcgcgttttcagtttcat
hsa-miR-4740-3p	hsa-mir-4740	gcccgagaggatccgtccctgc
hsa-miR-4741	hsa-mir-4741	cgggctgtccggaggggtcggct
hsa-miR-4743-5p	hsa-mir-4743	tggccggatgggacaggaggcat
hsa-miR-4743-3p	hsa-mir-4743	tttctgtcttttctggtccag
hsa-miR-4748	hsa-mir-4748	gaggtttggggaggatttgct
hsa-miR-4753-3p	hsa-mir-4753	ttctctttctttagccttgtgt
hsa-miR-371b-5p	hsa-mir-371b	actcaaaagatggcggcacttt
hsa-miR-499b-5p	hsa-mir-499b	acagacttgctgtgatgttca
hsa-miR-4760-5p	hsa-mir-4760	tttagattgaacatgaagttag
hsa-miR-4762-5p	hsa-mir-4762	ccaaatcttgatcagaagcct
hsa-miR-4767	hsa-mir-4767	cgcgggcgctcctggccgccgcc
hsa-miR-4770	hsa-mir-4770	tgagatgacactgtagct
hsa-miR-4777-5p	hsa-mir-4777	ttctagatgagagatatatata
hsa-miR-4777-3p	hsa-mir-4777	atacctcatctagaatgctgta
hsa-miR-4781-5p	hsa-mir-4781	tagcggggattccaatattgg
hsa-miR-4783-5p	hsa-mir-4783	ggcgcgcccagctcccgggct
hsa-miR-4783-3p	hsa-mir-4783	ccccggtgttggggcgcgtctgc
hsa-miR-1245b-3p	hsa-mir-1245b	tcagatgatctaaaggcctata
hsa-miR-4788	hsa-mir-4788	ttacggaccagctaagggaggc
hsa-miR-4793-3p	hsa-mir-4793	tctgcactgtgagttggctggct
hsa-miR-4794	hsa-mir-4794	tctggctatctcacgagactgt
hsa-miR-4795-5p	hsa-mir-4795	agaagtggctaataatattga
hsa-miR-4796-3p	hsa-mir-4796	taaagtggcagagtatagacac
hsa-miR-4797-3p	hsa-mir-4797	tctcagtaagtggcactctgt
hsa-miR-4798-3p	hsa-mir-4798	aactcacgaagtataccgaagt
hsa-miR-4801	hsa-mir-4801	tacacaagaaaaccaaggctca
hsa-miR-5000-5p	hsa-mir-5000	cagttcagaagtgttcctgagt
hsa-miR-5000-3p	hsa-mir-5000	tcaggacacttctgaacttgga
hsa-miR-5001-5p	hsa-mir-5001	agggctggactcagcggcggagct
hsa-miR-5003-5p	hsa-mir-5003	tcacaacaaccttgcagggtaga
hsa-miR-5007-3p	hsa-mir-5007	atcatatgaaccaaactctaat
hsa-miR-548ap-5p	hsa-mir-548ap	aaaagtaattgcggtcttt
hsa-miR-5010-5p	hsa-mir-5010	agggggatggcagagcaaaatt
hsa-miR-5011-3p	hsa-mir-5011	gtgcatggctgtatatataaca
hsa-miR-5047	hsa-mir-5047	ttgcagctgcggttgtaaggt
hsa-miR-5090	hsa-mir-5090	ccggggcagattggtgtagggtg
hsa-miR-5094	hsa-mir-5094	aatcagtgaatgccttgaacct
hsa-miR-5189-3p	hsa-mir-5189	tgccaaccgtcagagcccaga
hsa-miR-5195-3p	hsa-mir-5195	atccagttctctgagggggct
hsa-miR-5197-5p	hsa-mir-5197	caatggcacaaactcattcttga
hsa-miR-4524b-3p	hsa-mir-4524b	gagacaggttcatgctgcta
hsa-miR-5571-5p	hsa-mir-5571	caattctcaaaggagcctccc
hsa-miR-5571-3p	hsa-mir-5571	gtcctaggaggctcctctg
hsa-miR-548as-5p	hsa-mir-548as	aaaagtaattgcgggttttgcc
hsa-miR-5580-5p	hsa-mir-5580	tgctggctcatttcatatgtgt
hsa-miR-5581-5p	hsa-mir-5581	agccttccaggagaaatggaga
hsa-miR-5581-3p	hsa-mir-5581	ttccatgcctcctagaagttcc
hsa-miR-548at-5p	hsa-mir-548at	aaaagttattgcggttttggct
hsa-miR-548at-3p	hsa-mir-548at	caaaaccgcagtaacttttgt
hsa-miR-5587-5p	hsa-mir-5587	atggtcacctccgggact
hsa-miR-548av-3p	hsa-mir-548av	aaaactgcagttacttttgc
hsa-miR-5681a	hsa-mir-5681a	agaaagggtggcaatacctctt
hsa-miR-5694	hsa-mir-5694	cagatcatgggactgtctcag
hsa-miR-5706	hsa-mir-5706	ttctggataacatgctgaagct
hsa-miR-1199-3p	hsa-mir-1199	tgcggccggtgctcaacctgc
hsa-miR-6076	hsa-mir-6076	agcatgacagaggagaggtgg
hsa-miR-6080	hsa-mir-6080	tctagtgcgggcgttcccg
hsa-miR-6124	hsa-mir-6124	gggaaaaggaagggggagga
hsa-miR-6132	hsa-mir-6132	agcagggctggggattgca
hsa-miR-6165	hsa-mir-6165	cagcaggaggtgaggggag
hsa-miR-6500-5p	hsa-mir-6500	aggagctatccactccaggtgtcc
hsa-miR-548az-5p	hsa-mir-548az	caaaagtgattgtggtttttgc
hsa-miR-548az-3p	hsa-mir-548az	aaaaactgcaatcacttttgc
hsa-miR-6501-5p	hsa-mir-6501	agttgccagggctgcctttggt
hsa-miR-6502-5p	hsa-mir-6502	agctctagaaagattgttgacc
hsa-miR-6503-3p	hsa-mir-6503	gggactaggatgcagacctcc
hsa-miR-6508-5p	hsa-mir-6508	tctagaaatgcatgacccacc
hsa-miR-6511a-5p	hsa-mir-6511a-1/hsa-mir-6511a-2/hsa-mir-6511a-3/hsa-mir-6511a-4	caggcagaagtggggctgacagg
hsa-miR-6512-3p	hsa-mir-6512	ttccagcccttctaatggtagg
hsa-miR-6513-5p	hsa-mir-6513	tttgggattgacgccacatgtct
hsa-miR-6513-3p	hsa-mir-6513	tcaagtgtcatctgtccctag
hsa-miR-6716-5p	hsa-mir-6716	tgggaatgggggtaagggcc
hsa-miR-6719-3p	hsa-mir-6719	tctgacatcagtgattctcctg
hsa-miR-6728-3p	hsa-mir-6728	tctctgctctgctctccccag
hsa-miR-6731-5p	hsa-mir-6731	tgggagagcagggtattgtgga
hsa-miR-6735-5p	hsa-mir-6735	cagggcagagggcacaggaatctga
hsa-miR-6736-3p	hsa-mir-6736	tcagctcctctctacccacag
hsa-miR-6740-3p	hsa-mir-6740	tgtcttctctcctcccaaacag
hsa-miR-6741-5p	hsa-mir-6741	gtgggtgctggtgggagccgtg
hsa-miR-6746-3p	hsa-mir-6746	cagccgccgcctgtctccacag
hsa-miR-6748-5p	hsa-mir-6748	tgtgggtgggaaggactggatt
hsa-miR-6751-3p	hsa-mir-6751	actgagcctctctctctccag
hsa-miR-6752-5p	hsa-mir-6752	ggggggtgtggagccagggggc
hsa-miR-6753-3p	hsa-mir-6753	tggtctgtctctgccctggcac
hsa-miR-6759-5p	hsa-mir-6759	ttgtgggtgggcagaagtctgt
hsa-miR-6760-5p	hsa-mir-6760	cagggagaaggtggaagtgcaga
hsa-miR-6763-3p	hsa-mir-6763	ctccccggcctctgcccccag
hsa-miR-6764-3p	hsa-mir-6764	tctctggtctttccttgacag
hsa-miR-6765-3p	hsa-mir-6765	tcacctggctggcccgcccag
hsa-miR-6766-3p	hsa-mir-6766	tgattgtcttcccccaccctca
hsa-miR-6769a-5p	hsa-mir-6769a	aggtgggtatggaggagccct
hsa-miR-6770-5p	hsa-mir-6770-1/hsa-mir-6770-2/hsa-mir-6770-3	tgagaaggcacagcttgcacgtga
hsa-miR-6771-5p	hsa-mir-6771	ctcgggagggcatgggccaggc
hsa-miR-6776-5p	hsa-mir-6776	tctgggtgcagtgggggtt
hsa-miR-6782-3p	hsa-mir-6782	cacctttgtgtccccatcctgca
hsa-miR-6792-5p	hsa-mir-6792	gtaagcaggggctctgggtga
hsa-miR-6799-3p	hsa-mir-6799	tgccctgcatggtgtccccacag
hsa-miR-6800-5p	hsa-mir-6800	gtaggtgacagtcaggggcgg
hsa-miR-6801-5p	hsa-mir-6801	tggtcagaggcagcaggaaatga
hsa-miR-6804-3p	hsa-mir-6804	cgcacctgcctctcacccacag
hsa-miR-6806-3p	hsa-mir-6806	tgaagctctgacattcctgcag
hsa-miR-6808-5p	hsa-mir-6808	caggcagggaggtgggaccatg
hsa-miR-6809-5p	hsa-mir-6809	tggcaaggaaagaagaggatca
hsa-miR-6811-3p	hsa-mir-6811	agcctgtgcttgtccctgcag
hsa-miR-6815-3p	hsa-mir-6815	tggcttctcttgcacacccag
hsa-miR-6818-3p	hsa-mir-6818	ttgtctcttgttcctcacacag
hsa-miR-6821-3p	hsa-mir-6821	tgacctctccgctccgcacag
hsa-miR-6822-3p	hsa-mir-6822	aggctctaactggctttccctgca
hsa-miR-6824-3p	hsa-mir-6824	tctctggtcttgccaccccag
hsa-miR-6825-5p	hsa-mir-6825	tggggaggtgtggagtcagcat
hsa-miR-6826-3p	hsa-mir-6826	ctcccctctctttcctgttcag
hsa-miR-6827-5p	hsa-mir-6827	tgggagccatgagggtctgtgc
hsa-miR-6830-5p	hsa-mir-6830	ccaaggaaggaggctggacatc
hsa-miR-6832-5p	hsa-mir-6832	agtagagaggaaaagttagggtc
hsa-miR-6832-3p	hsa-mir-6832	accctttttctctttcccag
hsa-miR-6833-5p	hsa-mir-6833	gtgtggaagatgggaggagaaa
hsa-miR-6835-3p	hsa-mir-6835	aaaagcacttttctgtctcccag
hsa-miR-6780b-3p	hsa-mir-6780b	tcccttgtctcctttccctag
hsa-miR-6837-5p	hsa-mir-6837	accagggccagcagggaatgt
hsa-miR-6843-3p	hsa-mir-6843	atggtctcctgttctctgcag
hsa-miR-6845-5p	hsa-mir-6845	cggggccagagcagagagc
hsa-miR-6846-3p	hsa-mir-6846	tgaccccttctgtctccctag
hsa-miR-6848-3p	hsa-mir-6848	gtggtctcttggcccccag
hsa-miR-6849-5p	hsa-mir-6849	gagtggataggggagtgtgtgga
hsa-miR-6852-5p	hsa-mir-6852	ccctggggttctgaggacatg
hsa-miR-6854-5p	hsa-mir-6854	aagctcaggtttgagaactgctga
hsa-miR-6856-3p	hsa-mir-6856	tacagccctgtgatctttccag
hsa-miR-6857-5p	hsa-mir-6857	ttggggattgggtcaggccagt
hsa-miR-6860	hsa-mir-6860	actgggcagggctgtggtgagt
hsa-miR-6864-5p	hsa-mir-6864	ttgaagggacaagtcagatatgcc
hsa-miR-6864-3p	hsa-mir-6864	gtgagacttctctcccttcag
hsa-miR-6867-5p	hsa-mir-6867	tgtgtgtgtagaggaagaaggga
hsa-miR-6868-3p	hsa-mir-6868	ttccttctgttgtctgtgcag
hsa-miR-6870-3p	hsa-mir-6870	gctcatccccatctcctttcag
hsa-miR-6872-5p	hsa-mir-6872	tctcgcatcaggaggcaagg
hsa-miR-6873-3p	hsa-mir-6873	ttctctctgtctttctctctcag
hsa-miR-6875-5p	hsa-mir-6875	tgagggacccaggacaggaga
hsa-miR-6876-5p	hsa-mir-6876	caggaaggagacaggcagttca
hsa-miR-6879-3p	hsa-mir-6879	tgtcacccgctccttgcccag
hsa-miR-6880-5p	hsa-mir-6880	tggtggaggaagagggcagctc
hsa-miR-6881-5p	hsa-mir-6881	tggggtaaggataggagggtca
hsa-miR-6881-3p	hsa-mir-6881	atcctctttcgtccttcccact
hsa-miR-6882-5p	hsa-mir-6882	tacaagtcaggagctgaagcag
hsa-miR-6883-3p	hsa-mir-6883	ttccctatctcactctcctcag
hsa-miR-6886-5p	hsa-mir-6886	cccgcaggtgagatgagggct
hsa-miR-6891-3p	hsa-mir-6891	ccctcatcttcccctcctttc
hsa-miR-6892-3p	hsa-mir-6892	tccctctcccaccccttgcag
hsa-miR-6893-3p	hsa-mir-6893	ccctgctgccttcacctgccag
hsa-miR-7108-3p	hsa-mir-7108	acccgcccgtctccccacag
hsa-miR-7109-5p	hsa-mir-7109	ctggggggaggagaccctgct
hsa-miR-7109-3p	hsa-mir-7109	caagcctctcctgcccttccag
hsa-miR-7112-5p	hsa-mir-7112	acgggcagggcagtgcaccctg
hsa-miR-7113-3p	hsa-mir-7113	cctccctgcccgcctctctgcag
hsa-miR-7114-5p	hsa-mir-7114	tctgtggagtggggtgcctgt
hsa-miR-7153-5p	hsa-mir-7153	tgagaactgacaaatgtggtagg
hsa-miR-7155-5p	hsa-mir-7155	tctggggtcttgggccatc
hsa-miR-7157-3p	hsa-mir-7157	tctgtgctactggatgaagagt
hsa-miR-7158-3p	hsa-mir-7158	ctgaactagagattgggccca
hsa-miR-7159-3p	hsa-mir-7159	tttctatgttagttggaag
hsa-miR-7160-5p	hsa-mir-7160	tgctgaggtccgggctgtgcc
hsa-miR-7703	hsa-mir-7703	ttgcactctggccttctcccagg
hsa-miR-7849-3p	hsa-mir-7849	gacaattgttgatcttgggcct
hsa-miR-7851-3p	hsa-mir-7851	tacctgggagactgaggttgga
hsa-miR-7853-5p	hsa-mir-7853	tcaaatgcagatcctgacttc
hsa-miR-7975	hsa-mir-7975	atcctagtcacggcacca
hsa-miR-8056	hsa-mir-8056	cgtggattgtctggatgcat
hsa-miR-8060	hsa-mir-8060	ccatgaagcagtgggtaggaggac
hsa-miR-8063	hsa-mir-8063	tcaaaatcaggagtcggggctt
hsa-miR-8065	hsa-mir-8065	tgtaggaacagttgaattttggct
hsa-miR-8066	hsa-mir-8066	caatgtgatcttttggatgta
hsa-miR-8069	hsa-mir-8069-1/hsa-mir-8069-2	ggatggttgggggcggtcggcgt
hsa-miR-8073	hsa-mir-8073	acctggcagcagggagcgtcgt
hsa-miR-8074	hsa-mir-8074	ctatggcgagactggcatgtactc
hsa-miR-8084	hsa-mir-8084	gaatactaagtaaaaaatcagta
hsa-miR-8088	hsa-mir-8088	cctcggtactggaaaggggta
hsa-miR-8089	hsa-mir-8089	cctggggacaggggattggggcag
hsa-miR-9500	hsa-mir-9500	aagggaagatggtgaccac
hsa-let-7a-2-3p	hsa-let-7a-2	ctgtacagcctcctagctttcc
hsa-let-7e-3p	hsa-let-7e	ctatacggcctcctagctttcc
hsa-miR-19b-2-5p	hsa-mir-19b-2	agttttgcaggtttgcatttca
hsa-miR-26a-1-3p	hsa-mir-26a-1	cctattcttggttacttgcacg
hsa-miR-101-5p	hsa-mir-101-1	cagttatcacagtgctgatgct
hsa-miR-103a-2-5p	hsa-mir-103a-2	agcttctttacagtgctgccttg
hsa-miR-105-3p	hsa-mir-105-1/hsa-mir-105-2	acggatgtttgagcatgtgcta
hsa-miR-106a-3p	hsa-mir-106a	ctgcaatgtaagcacttcttac
hsa-miR-192-3p	hsa-mir-192	ctgccaattccataggtcacag
hsa-miR-197-5p	hsa-mir-197	cgggtagagagggcagtgggagg
hsa-miR-208a-5p	hsa-mir-208a	gagcttttggcccgggttatac
hsa-miR-208a-3p	hsa-mir-208a	ataagacgagcaaaaagcttgt
hsa-miR-129-5p	hsa-mir-129-1/hsa-mir-129-2	ctttttgcggtctgggcttgc
hsa-miR-148a-5p	hsa-mir-148a	aaagttctgagacactccgact
hsa-miR-30d-3p	hsa-mir-30d	ctttcagtcagatgtttgctgc
hsa-miR-7-2-3p	hsa-mir-7-2	caacaaatcccagtctacctaa
hsa-miR-10b-3p	hsa-mir-10b	acagattcgattctaggggaat
hsa-miR-187-3p	hsa-mir-187	tcgtgtcttgtgttgcagccgg
hsa-miR-199b-5p	hsa-mir-199b	cccagtgtttagactatctgttc
hsa-miR-199b-3p	hsa-mir-199b	acagtagtctgcacattggtta
hsa-miR-205-5p	hsa-mir-205	tccttcattccaccggagtctg
hsa-miR-211-5p	hsa-mir-211	ttccctttgtcatccttcgcct
hsa-miR-211-3p	hsa-mir-211	gcagggacagcaaaggggtgc
hsa-miR-181a-3p	hsa-mir-181a-1	accatcgaccgttgattgtacc
hsa-miR-214-5p	hsa-mir-214	tgcctgtctacacttgctgtgc
hsa-miR-215-3p	hsa-mir-215	tctgtcatttctttaggccaata
hsa-miR-216a-3p	hsa-mir-216a	tcacagtggtctctgggattat
hsa-miR-217	hsa-mir-217	tactgcatcaggaactgattgga
hsa-miR-218-1-3p	hsa-mir-218-1	atggttccgtcaagcaccatgg
hsa-miR-218-2-3p	hsa-mir-218-2	catggttctgtcaagcaccgcg
hsa-miR-223-5p	hsa-mir-223	cgtgtatttgacaagctgagtt
hsa-let-7g-3p	hsa-let-7g	ctgtacaggccactgccttgc
hsa-miR-1-3p	hsa-mir-1-2/hsa-mir-1-1	tggaatgtaaagaagtatgtat
hsa-miR-122-3p	hsa-mir-122	aacgccattatcacactaaata
hsa-miR-133a-5p	hsa-mir-133a-1/hsa-mir-133a-2	agctggtaaaatggaaccaaat
hsa-miR-137	hsa-mir-137	ttattgcttaagaatacgcgtag
hsa-miR-143-5p	hsa-mir-143	ggtgcagtgctgcatctctggt
hsa-miR-145-3p	hsa-mir-145	ggattcctggaaatactgttct
hsa-miR-152-5p	hsa-mir-152	aggttctgtgatacactccgact
hsa-miR-127-5p	hsa-mir-127	ctgaagctcagagggctctgat
hsa-miR-134-3p	hsa-mir-134	cctgtgggccacctagtcaccaa
hsa-miR-150-3p	hsa-mir-150	ctggtacaggcctgggggacag
hsa-miR-154-5p	hsa-mir-154	taggttatccgtgttgccttcg
hsa-miR-154-3p	hsa-mir-154	aatcatacacggttgacctatt
hsa-miR-190a-3p	hsa-mir-190a	ctatatatcaaacatattcct
hsa-miR-200c-5p	hsa-mir-200c	cgtcttacccagcagtgtttgg
hsa-miR-155-3p	hsa-mir-155	ctcctacatattagcattaaca
hsa-miR-181b-2-3p	hsa-mir-181b-2	ctcactgatcaatgaatgca
hsa-miR-128-2-5p	hsa-mir-128-2	gggggccgatacactgtacgaga
hsa-miR-302a-5p	hsa-mir-302a	acttaaacgtggatgtacttgct
hsa-miR-302a-3p	hsa-mir-302a	taagtgcttccatgttttggtga
hsa-miR-219a-2-3p	hsa-mir-219a-2	agaattgtggctggacatctgt
hsa-miR-34b-3p	hsa-mir-34b	caatcactaactccactgccat
hsa-miR-34c-3p	hsa-mir-34c	aatcactaaccacacggccagg
hsa-miR-26a-2-3p	hsa-mir-26a-2	cctattcttgattacttgtttc
hsa-miR-363-5p	hsa-mir-363	cgggtggatcacgatgcaattt
hsa-miR-302b-3p	hsa-mir-302b	taagtgcttccatgttttagtag
hsa-miR-302c-3p	hsa-mir-302c	taagtgcttccatgtttcagtgg
hsa-miR-302d-5p	hsa-mir-302d	actttaacatggaggcacttgc
hsa-miR-367-5p	hsa-mir-367	actgttgctaatatgcaactct
hsa-miR-367-3p	hsa-mir-367	aattgcactttagcaatggtga
hsa-miR-369-5p	hsa-mir-369	agatcgaccgtgttatattcgc
hsa-miR-369-3p	hsa-mir-369	aataatacatggttgatcttt
hsa-miR-370-3p	hsa-mir-370	gcctgctggggtggaacctggt
hsa-miR-372-5p	hsa-mir-372	cctcaaatgtggagcactattct
hsa-miR-373-5p	hsa-mir-373	actcaaaatgggggcgctttcc
hsa-miR-373-3p	hsa-mir-373	gaagtgcttcgattttggggtgt
hsa-miR-376a-5p	hsa-mir-376a-1	gtagattctccttctatgagta
hsa-miR-377-3p	hsa-mir-377	atcacacaaaggcaacttttgt
hsa-miR-379-5p	hsa-mir-379	tggtagactatggaacgtagg
hsa-miR-379-3p	hsa-mir-379	tatgtaacatggtccactaact
hsa-miR-380-5p	hsa-mir-380	tggttgaccatagaacatgcgc
hsa-miR-380-3p	hsa-mir-380	tatgtaatatggtccacatctt
hsa-miR-381-5p	hsa-mir-381	agcgaggttgccctttgtatat
hsa-miR-381-3p	hsa-mir-381	tatacaagggcaagctctctgt
hsa-miR-382-5p	hsa-mir-382	gaagttgttcgtggtggattcg
hsa-miR-382-3p	hsa-mir-382	aatcattcacggacaacactt
hsa-miR-383-5p	hsa-mir-383	agatcagaaggtgattgtggct
hsa-miR-383-3p	hsa-mir-383	acagcactgcctggtcaga
hsa-miR-337-5p	hsa-mir-337	gaacggcttcatacaggagtt
hsa-miR-323a-3p	hsa-mir-323a	cacattacacggtcgacctct
hsa-miR-133b	hsa-mir-133b	tttggtccccttcaaccagcta
hsa-miR-325	hsa-mir-325	cctagtaggtgtccagtaagtgt
hsa-miR-346	hsa-mir-346	tgtctgcccgcatgcctgcctct
hsa-miR-384	hsa-mir-384	attcctagaaattgttcata
hsa-miR-18b-3p	hsa-mir-18b	tgccctaaatgccccttctggc
hsa-miR-450a-1-3p	hsa-mir-450a-1	attgggaacattttgcatgtat
hsa-miR-431-3p	hsa-mir-431	caggtcgtcttgcagggcttct
hsa-miR-433-3p	hsa-mir-433	atcatgatgggctcctcggtgt
hsa-miR-409-3p	hsa-mir-409	gaatgttgctcggtgaacccct
hsa-miR-412-5p	hsa-mir-412	tggtcgaccagttggaaagtaat
hsa-miR-412-3p	hsa-mir-412	acttcacctggtccactagccgt
hsa-miR-410-5p	hsa-mir-410	aggttgtctgtgatgagttcg
hsa-miR-485-5p	hsa-mir-485	agaggctggccgtgatgaattc
hsa-miR-485-3p	hsa-mir-485	gtcatacacggctctcctctct
hsa-miR-487a-5p	hsa-mir-487a	gtggttatccctgctgtgttcg
hsa-miR-489-5p	hsa-mir-489	ggtcgtatgtgtgacgccattt
hsa-miR-489-3p	hsa-mir-489	gtgacatcacatatacggcagc
hsa-miR-491-3p	hsa-mir-491	cttatgcaagattcccttctac
hsa-miR-511-3p	hsa-mir-511	aatgtgtagcaaaagacaga
hsa-miR-146b-3p	hsa-mir-146b	tgccctgtggactcagttctgg
hsa-miR-202-5p	hsa-mir-202	ttcctatgcatatacttctttg
hsa-miR-432-3p	hsa-mir-432	ctggatggctcctccatgtct
hsa-miR-494-5p	hsa-mir-494	aggttgtccgtgttgtcttctct
hsa-miR-495-5p	hsa-mir-495	gaagttgcccatgttattttcg
hsa-miR-512-5p	hsa-mir-512-1/hsa-mir-512-2	cactcagccttgagggcactttc
hsa-miR-512-3p	hsa-mir-512-1/hsa-mir-512-2	aagtgctgtcatagctgaggtc
hsa-miR-520e	hsa-mir-520e	aaagtgcttcctttttgaggg
hsa-miR-515-3p	hsa-mir-515-1/hsa-mir-515-2	gagtgccttcttttggagcgtt
hsa-miR-519e-3p	hsa-mir-519e	aagtgcctccttttagagtgtt
hsa-miR-520f-3p	hsa-mir-520f	aagtgcttccttttagagggtt
hsa-miR-519c-5p	hsa-mir-519c	ctctagagggaagcgctttctg
hsa-miR-520a-5p	hsa-mir-520a	ctccagagggaagtactttct
hsa-miR-526b-3p	hsa-mir-526b	gaaagtgcttccttttagaggc
hsa-miR-519b-5p	hsa-mir-519b	ctctagagggaagcgctttctg
hsa-miR-519b-3p	hsa-mir-519b	aaagtgcatccttttagaggtt
hsa-miR-525-5p	hsa-mir-525	ctccagagggatgcactttct
hsa-miR-523-5p	hsa-mir-523	ctctagagggaagcgctttctg
hsa-miR-523-3p	hsa-mir-523	gaacgcgcttccctatagagggt
hsa-miR-518f-5p	hsa-mir-518f	ctctagagggaagcactttctc
hsa-miR-520b	hsa-mir-520b	aaagtgcttccttttagaggg
hsa-miR-518b	hsa-mir-518b	caaagcgctcccctttagaggt
hsa-miR-520c-5p	hsa-mir-520c	ctctagagggaagcactttctg
hsa-miR-520c-3p	hsa-mir-520c	aaagtgcttccttttagagggt
hsa-miR-518c-5p	hsa-mir-518c	tctctggagggaagcactttctg
hsa-miR-518c-3p	hsa-mir-518c	caaagcgcttctctttagagtgt
hsa-miR-524-5p	hsa-mir-524	ctacaaagggaagcactttctc
hsa-miR-524-3p	hsa-mir-524	gaaggcgcttccctttggagt
hsa-miR-517-5p	hsa-mir-517a/hsa-mir-517b/hsa-mir-517c	cctctagatggaagcactgtct
hsa-miR-519d-5p	hsa-mir-519d	cctccaaagggaagcgctttctgtt
hsa-miR-520d-3p	hsa-mir-520d	aaagtgcttctctttggtgggt
hsa-miR-520g-3p	hsa-mir-520g	acaaagtgcttccctttagagtgt
hsa-miR-516b-5p	hsa-mir-516b-2/hsa-mir-516b-1	atctggaggtaagaagcacttt
hsa-miR-518e-5p	hsa-mir-518e	ctctagagggaagcgctttctg
hsa-miR-518d-5p	hsa-mir-518d	ctctagagggaagcactttctg
hsa-miR-518d-3p	hsa-mir-518d	caaagcgcttccctttggagc
hsa-miR-517c-3p	hsa-mir-517c	atcgtgcatccttttagagtgt
hsa-miR-522-5p	hsa-mir-522	ctctagagggaagcgctttctg
hsa-miR-519a-5p	hsa-mir-519a-1	ctctagagggaagcgctttctg
hsa-miR-516a-5p	hsa-mir-516a-1/hsa-mir-516a-2	ttctcgaggaaagaagcactttc
hsa-miR-516a-3p	hsa-mir-516a-1/hsa-mir-516a-2	tgcttcctttcagagggt
hsa-miR-501-5p	hsa-mir-501	aatcctttgtccctgggtgaga
hsa-miR-513a-3p	hsa-mir-513a-1/hsa-mir-513a-2	taaatttcacctttctgagaagg
hsa-miR-506-5p	hsa-mir-506	tattcaggaaggtgttacttaa
hsa-miR-507	hsa-mir-507	ttttgcaccttttggagtgaa
hsa-miR-508-3p	hsa-mir-508	tgattgtagccttttggagtaga
hsa-miR-509-3p	hsa-mir-509-1/hsa-mir-509-2/hsa-mir-509-3	tgattggtacgtctgtgggtag
hsa-miR-510-5p	hsa-mir-510	tactcaggagagtggcaatcac
hsa-miR-510-3p	hsa-mir-510	attgaaacctctaagagtgga
hsa-miR-514a-5p	hsa-mir-514a-1/hsa-mir-514a-2/hsa-mir-514a-3	tactctggagagtgacaatcatg
hsa-miR-514a-3p	hsa-mir-514a-1/hsa-mir-514a-2/hsa-mir-514a-3	attgacacttctgtgagtaga
hsa-miR-539-5p	hsa-mir-539	ggagaaattatccttggtgtgt
hsa-miR-539-3p	hsa-mir-539	atcatacaaggacaatttcttt
hsa-miR-376a-2-5p	hsa-mir-376a-2	ggtagattttccttctatggt
hsa-miR-487b-3p	hsa-mir-487b	aatcgtacagggtcatccactt
hsa-miR-552-5p	hsa-mir-552	gtttaaccttttgcctgttgg
hsa-miR-553	hsa-mir-553	aaaacggtgagattttgtttt
hsa-miR-554	hsa-mir-554	gctagtcctgactcagccagt
hsa-miR-555	hsa-mir-555	agggtaagctgaacctctgat
hsa-miR-561-3p	hsa-mir-561	caaagtttaagatccttgaagt
hsa-miR-562	hsa-mir-562	aaagtagctgtaccatttgc
hsa-miR-567	hsa-mir-567	agtatgttcttccaggacagaac
hsa-miR-551b-5p	hsa-mir-551b	gaaatcaagcgtgggtgagacc
hsa-miR-569	hsa-mir-569	agttaatgaatcctggaaagt
hsa-miR-570-5p	hsa-mir-570	aaaggtaattgcagtttttccc
hsa-miR-573	hsa-mir-573	ctgaagtgatgtgtaactgatcag
hsa-miR-575	hsa-mir-575	gagccagttggacaggagc
hsa-miR-579-3p	hsa-mir-579	ttcatttggtataaaccgcgatt
hsa-miR-580-5p	hsa-mir-580	taatgattcatcagactcagat
hsa-miR-581	hsa-mir-581	tcttgtgttctctagatcagt
hsa-miR-584-3p	hsa-mir-584	tcagttccaggccaaccaggct
hsa-miR-585-5p	hsa-mir-585	ctagcacacagatacgcccaga
hsa-miR-591	hsa-mir-591	agaccatgggttctcattgt
hsa-miR-593-3p	hsa-mir-593	tgtctctgctggggtttct
hsa-miR-597-3p	hsa-mir-597	tggttctcttgtggctcaagcgt
hsa-miR-599	hsa-mir-599	gttgtgtcagtttatcaaac
hsa-miR-548a-5p	hsa-mir-548a-3	aaaagtaattgcgagttttacc
hsa-miR-602	hsa-mir-602	gacacgggcgacagctgcggccc
hsa-miR-603	hsa-mir-603	cacacactgcaattacttttgc
hsa-miR-604	hsa-mir-604	aggctgcggaattcaggac
hsa-miR-605-5p	hsa-mir-605	taaatcccatggtgccttctcct
hsa-miR-610	hsa-mir-610	tgagctaaatgtgtgctggga
hsa-miR-611	hsa-mir-611	gcgaggacccctcggggtctgac
hsa-miR-614	hsa-mir-614	gaacgcctgttcttgccaggtgg
hsa-miR-548c-5p	hsa-mir-548c	aaaagtaattgcggtttttgcc
hsa-miR-548c-3p	hsa-mir-548c	caaaaatctcaattacttttgc
hsa-miR-618	hsa-mir-618	aaactctacttgtccttctgagt
hsa-miR-619-3p	hsa-mir-619	gacctggacatgtttgtgcccagt
hsa-miR-630	hsa-mir-630	agtattctgtaccagggaaggt
hsa-miR-631	hsa-mir-631	agacctggcccagacctcagc
hsa-miR-632	hsa-mir-632	gtgtctgcttcctgtggga
hsa-miR-633	hsa-mir-633	ctaatagtatctaccacaataaa
hsa-miR-635	hsa-mir-635	acttgggcactgaaacaatgtcc
hsa-miR-636	hsa-mir-636	tgtgcttgctcgtcccgcccgca
hsa-miR-637	hsa-mir-637	actgggggctttcgggctctgcgt
hsa-miR-639	hsa-mir-639	atcgctgcggttgcgagcgctgt
hsa-miR-642a-5p	hsa-mir-642a	gtccctctccaaatgtgtcttg
hsa-miR-650	hsa-mir-650	aggaggcagcgctctcaggac
hsa-miR-548d-3p	hsa-mir-548d-1/hsa-mir-548d-2	caaaaaccacagtttcttttgc
hsa-miR-661	hsa-mir-661	tgcctgggtctctggcctgcgcgt
hsa-miR-449b-3p	hsa-mir-449b	cagccacaactaccctgccact
hsa-miR-653-5p	hsa-mir-653	gtgttgaaacaatctctactg
hsa-miR-411-5p	hsa-mir-411	tagtagaccgtatagcgtacg
hsa-miR-654-3p	hsa-mir-654	tatgtctgctgaccatcacctt
hsa-miR-655-3p	hsa-mir-655	ataatacatggttaacctcttt
hsa-miR-656-5p	hsa-mir-656	aggttgcctgtgaggtgttca
hsa-miR-549a	hsa-mir-549a	tgacaactatggatgagctct
hsa-miR-658	hsa-mir-658	ggcggagggaagtaggtccgttggt
hsa-miR-758-5p	hsa-mir-758	gatggttgaccagagagcacac
hsa-miR-1264	hsa-mir-1264	caagtcttatttgagcacctgtt
hsa-miR-668-5p	hsa-mir-668	tgcgcctcgggtgagcatg
hsa-miR-1468-5p	hsa-mir-1468	ctccgtttgcctgtttcgctg
hsa-miR-1185-5p	hsa-mir-1185-2/hsa-mir-1185-1	agaggataccctttgtatgtt
hsa-miR-1185-2-3p	hsa-mir-1185-2	atatacagggggagactctcat
hsa-miR-449c-5p	hsa-mir-449c	taggcagtgtattgctagcggctgt
hsa-miR-449c-3p	hsa-mir-449c	ttgctagttgcactcctctctgt
hsa-miR-1283	hsa-mir-1283-1/hsa-mir-1283-2	tctacaaaggaaagcgctttct
hsa-miR-670-3p	hsa-mir-670	tttcctcatattcattcagga
hsa-miR-891a-5p	hsa-mir-891a	tgcaacgaacctgagccactga
hsa-miR-891a-3p	hsa-mir-891a	agtggcacatgtttgttgtgag
hsa-miR-300	hsa-mir-300	tatacaagggcagactctctct
hsa-miR-892a	hsa-mir-892a	cactgtgtcctttctgcgtag
hsa-miR-450b-5p	hsa-mir-450b	ttttgcaatatgttcctgaata
hsa-miR-874-5p	hsa-mir-874	cggccccacgcaccagggtaaga
hsa-miR-874-3p	hsa-mir-874	ctgccctggcccgagggaccga
hsa-miR-891b	hsa-mir-891b	tgcaacttacctgagtcattga
hsa-miR-888-5p	hsa-mir-888	tactcaaaaagctgtcagtca
hsa-miR-892b	hsa-mir-892b	cactggctcctttctgggtaga
hsa-miR-541-5p	hsa-mir-541	aaaggattctgctgtcggtcccact
hsa-miR-541-3p	hsa-mir-541	tggtgggcacagaatctggact
hsa-miR-889-5p	hsa-mir-889	aatggctgtccgtagtatggtc
hsa-miR-889-3p	hsa-mir-889	ttaatatcggacaaccattgt
hsa-miR-875-5p	hsa-mir-875	tatacctcagttttatcaggtg
hsa-miR-875-3p	hsa-mir-875	cctggaaacactgaggttgtg
hsa-miR-876-5p	hsa-mir-876	tggatttctttgtgaatcacca
hsa-miR-708-3p	hsa-mir-708	caactagactgtgagcttctag
hsa-miR-885-5p	hsa-mir-885	tccattacactaccctgcctct
hsa-miR-887-5p	hsa-mir-887	cttgggagccctgttagactc
hsa-miR-665	hsa-mir-665	accaggaggctgaggcccct
hsa-miR-301b-5p	hsa-mir-301b	gctctgacgaggttgcactact
hsa-miR-216b-3p	hsa-mir-216b	acacacttacccgtagagattcta
hsa-miR-509-3-5p	hsa-mir-509-3	tactgcagacgtggcaatcatg
hsa-miR-937-3p	hsa-mir-937	atccgcgctctgactctctgcc
hsa-miR-939-3p	hsa-mir-939	ccctgggcctctgctccccag
hsa-miR-943	hsa-mir-943	ctgactgttgccgtcctccag
hsa-miR-944	hsa-mir-944	aaattattgtacatcggatgag
hsa-miR-297	hsa-mir-297	atgtatgtgtgcatgtgcatg
hsa-miR-1178-3p	hsa-mir-1178	ttgctcactgttcttccctag
hsa-miR-1182	hsa-mir-1182	gagggtcttgggagggatgtgac
hsa-miR-1226-3p	hsa-mir-1226	tcaccagccctgtgttccctag
hsa-miR-1227-3p	hsa-mir-1227	cgtgccacccttttccccag
hsa-miR-1228-3p	hsa-mir-1228	tcacacctgcctcgcccccc
hsa-miR-1233-3p	hsa-mir-1233-1/hsa-mir-1233-2	tgagccctgtcctcccgcag
hsa-miR-1234-3p	hsa-mir-1234	tcggcctgaccacccaccccac
hsa-miR-1236-5p	hsa-mir-1236	tgagtgacaggggaaatgggga
hsa-miR-1238-5p	hsa-mir-1238	gtgagtgggagccccagtgtgtg
hsa-miR-1206	hsa-mir-1206	tgttcatgtagatgtttaagc
hsa-miR-1207-5p	hsa-mir-1207	tggcagggaggctgggagggg
hsa-miR-548j-3p	hsa-mir-548j	caaaaactgcattacttttgc
hsa-miR-1291	hsa-mir-1291	tggccctgactgaagaccagcagt
hsa-miR-1293	hsa-mir-1293	tgggtggtctggagatttgtgc
hsa-miR-1294	hsa-mir-1294	tgtgaggttggcattgttgtct
hsa-miR-1295a	hsa-mir-1295a	ttaggccgcagatctgggtga
hsa-miR-1297	hsa-mir-1297	ttcaagtaattcaggtg
hsa-miR-1299	hsa-mir-1299	ttctggaattctgtgtgaggga
hsa-miR-548l	hsa-mir-548l	aaaagtatttgcgggttttgtc
hsa-miR-548f-5p	hsa-mir-548f-1	tgcaaaagtaatcacagttttt
hsa-miR-1245a	hsa-mir-1245a	aagtgatctaaaggcctacat
hsa-miR-1249-3p	hsa-mir-1249	acgcccttcccccccttcttca
hsa-miR-1250-3p	hsa-mir-1250	acattttccagcccattca
hsa-miR-1251-5p	hsa-mir-1251	actctagctgccaaaggcgct
hsa-miR-1251-3p	hsa-mir-1251	cgctttgctcagccagtgtag
hsa-miR-1255a	hsa-mir-1255a	aggatgagcaaagaaagtagatt
hsa-miR-1258	hsa-mir-1258	agttaggattaggtcgtggaa
hsa-miR-548g-5p	hsa-mir-548g	tgcaaaagtaattgcagtttttg
hsa-miR-1263	hsa-mir-1263	atggtaccctggcatactgagt
hsa-miR-548n	hsa-mir-548n	caaaagtaattgtggattttgt
hsa-miR-548m	hsa-mir-548m	caaaggtatttgtggtttttg
hsa-miR-548o-3p	hsa-mir-548o/hsa-mir-548o-2	ccaaaactgcagttacttttgc
hsa-miR-1266-3p	hsa-mir-1266	ccctgttctatgccctgaggga
hsa-miR-1272	hsa-mir-1272	gatgatgatggcagcaaattctgaaa
hsa-miR-548h-5p	hsa-mir-548h-1/hsa-mir-548h-2/hsa-mir-548h-3/hsa-mir-548h-4/hsa-mir-548h-5	aaaagtaatcgcggtttttgtc
hsa-miR-1278	hsa-mir-1278	tagtactgtgcatatcatctat
hsa-miR-1284	hsa-mir-1284	tctatacagaccctggcttttc
hsa-miR-1288-5p	hsa-mir-1288	gcagatcaggactgtaactcacc
hsa-miR-1306-5p	hsa-mir-1306	ccacctcccctgcaaacgtcca
hsa-miR-513b-5p	hsa-mir-513b	ttcacaaggaggtgtcatttat
hsa-miR-513b-3p	hsa-mir-513b	aaatgtcacctttttgagagga
hsa-miR-513c-5p	hsa-mir-513c	ttctcaaggaggtgtcgtttat
hsa-miR-513c-3p	hsa-mir-513c	taaatttcacctttctgagaaga
hsa-miR-1321	hsa-mir-1321	cagggaggtgaatgtgat
hsa-miR-1197	hsa-mir-1197	taggacacatggtctacttct
hsa-miR-1324	hsa-mir-1324	ccagacagaattctatgcactttc
hsa-miR-1471	hsa-mir-1471	gcccgcgtgtggagccaggtgt
hsa-miR-1537-3p	hsa-mir-1537	aaaaccgtctagttacagttgt
hsa-miR-1825	hsa-mir-1825	tccagtgccctcctctcc
hsa-miR-1912	hsa-mir-1912	tacccagagcatgcagtgtgaa
hsa-miR-1915-5p	hsa-mir-1915	accttgccttgctgcccgggcc
hsa-miR-2114-5p	hsa-mir-2114	tagtcccttccttgaagcggtc
hsa-miR-2114-3p	hsa-mir-2114	cgagcctcaagcaagggactt
hsa-miR-2116-3p	hsa-mir-2116	cctcccatgccaagaactccc
hsa-miR-2117	hsa-mir-2117	tgttctctttgccaaggacag
hsa-miR-548q	hsa-mir-548q	gctggtgcaaaagtaatggcgg
hsa-miR-2276-5p	hsa-mir-2276	gccctctgtcaccttgcagacg
hsa-miR-2681-5p	hsa-mir-2681	gttttaccacctccaggagact
hsa-miR-2682-5p	hsa-mir-2682	caggcagtgactgttcagacgtc
hsa-miR-711	hsa-mir-711	gggacccagggagagacgtaag
hsa-miR-3115	hsa-mir-3115	atatgggtttactagttggt
hsa-miR-3117-5p	hsa-mir-3117	agacactatacgagtcatat
hsa-miR-3118	hsa-mir-3118-1/hsa-mir-3118-2/hsa-mir-3118-3/hsa-mir-3118-4	tgtgactgcattatgaaaattct
hsa-miR-3121-3p	hsa-mir-3121	taaatagagtaggcaaaggaca
hsa-miR-3123	hsa-mir-3123	cagagaattgtttaatc
hsa-miR-3124-3p	hsa-mir-3124	actttcctcactcccgtgaagt
hsa-miR-3126-5p	hsa-mir-3126	tgagggacagatgccagaagca
hsa-miR-3126-3p	hsa-mir-3126	catctggcatccgtcacacaga
hsa-miR-3128	hsa-mir-3128	tctggcaagtaaaaaactctcat
hsa-miR-3130-5p	hsa-mir-3130-1/hsa-mir-3130-2	tacccagtctccggtgcagcc
hsa-miR-3130-3p	hsa-mir-3130-1/hsa-mir-3130-2	gctgcaccggagactgggtaa
hsa-miR-3132	hsa-mir-3132	tgggtagagaaggagctcagagga
hsa-miR-544b	hsa-mir-544b	acctgaggttgtgcatttctaa
hsa-miR-3139	hsa-mir-3139	taggagctcaacagatgcctgtt
hsa-miR-3140-5p	hsa-mir-3140	acctgaattaccaaaagcttt
hsa-miR-548t-5p	hsa-mir-548t	caaaagtgatcgtggtttttg
hsa-miR-3143	hsa-mir-3143	ataacattgtaaagcgcttctttcg
hsa-miR-3144-3p	hsa-mir-3144	atatacctgttcggtctcttta
hsa-miR-3145-5p	hsa-mir-3145	aactccaaacactcaaaactca
hsa-miR-3145-3p	hsa-mir-3145	agatattttgagtgtttggaattg
hsa-miR-3148	hsa-mir-3148	tggaaaaaactggtgtgtgctt
hsa-miR-3150a-5p	hsa-mir-3150a	caacctcgacgatctcctcagc
hsa-miR-3150a-3p	hsa-mir-3150a	ctggggagatcctcgaggttgg
hsa-miR-3151-5p	hsa-mir-3151	ggtggggcaatgggatcaggt
hsa-miR-3152-5p	hsa-mir-3152	attgcctctgttctaacacaag
hsa-miR-3152-3p	hsa-mir-3152	tgtgttagaataggggcaataa
hsa-miR-3153	hsa-mir-3153	ggggaaagcgagtagggacattt
hsa-miR-3155a	hsa-mir-3155a	ccaggctctgcagtgggaact
hsa-miR-3156-3p	hsa-mir-3156-1/hsa-mir-3156-2	ctcccacttccagatctttct
hsa-miR-3157-5p	hsa-mir-3157	ttcagccaggctagtgcagtct
hsa-miR-3160-3p	hsa-mir-3160-1/hsa-mir-3160-2	agagctgagactagaaagccca
hsa-miR-3164	hsa-mir-3164	tgtgactttaagggaaatggcg
hsa-miR-3165	hsa-mir-3165	aggtggatgcaatgtgacctca
hsa-miR-3167	hsa-mir-3167	aggatttcagaaatactggtgt
hsa-miR-3168	hsa-mir-3168	gagttctacagtcagac
hsa-miR-3169	hsa-mir-3169	taggactgtgcttggcacatag
hsa-miR-3170	hsa-mir-3170	ctggggttctgagacagacagt
hsa-miR-1193	hsa-mir-1193	gggatggtagaccggtgacgtgc
hsa-miR-548w	hsa-mir-548w	aaaagtaactgcggtttttgcct
hsa-miR-3181	hsa-mir-3181	atcgggccctcggcgccgg
hsa-miR-3185	hsa-mir-3185	agaagaaggcggtcggtctgcgg
hsa-miR-3186-3p	hsa-mir-3186	tcacgcggagagatggctttg
hsa-miR-3187-3p	hsa-mir-3187	ttggccatggggctgcgcgg
[truncated: 589 more rows]
