# Supplementary material for: Role of lncSLCO1C1 in gastric cancer progression and resistance to oxaliplatin therapy
Source: Clin Transl Med. 2022 Apr 26;12(4):e691. doi: 10.1002/ctm2.691 (PMC9043116; doi:10.1002/ctm2.691)
Supplement: Supplementary file 14 — Data S2. The primers for RACE assay and copy number assays. [file CTM2-12-e691-s002.xlsx]

## Sheet: 工作表1
RACE	Primer name	Primer sequence		Primers of Copy Number Assay
5'RACE	rSLCO2-R1	GGATTGCAACGGAAAGATTTGTTCTGGTA		mir-204-5p-RT:	GTCGTATCCAGTGCAGGGTCCGAGGTATTCGCACTGGATACGACAGGCAT
	rSLCO2-R2	TGAGAGCCAAACCAGGTCTTATCTAAATGAC		mir-211-5p-RT：	GTCGTATCCAGTGCAGGGTCCGAGGTATTCGCACTGGATACGACAGGCGA
3'RACE	rSLCO2 -F1	GGTTTCCTTGATAAAAGCACCACTTTTGCT		miR-F	TCGGGCTTCCCTTTGTCATC
	rSLCO2 -F2	GACCTGGTTTGGCTCTCAATAAAAGATGAAG		miR-Q-R	GGGTCCGAGGTATTCGCACT
