# Supplementary material for: Role of lncSLCO1C1 in gastric cancer progression and resistance to oxaliplatin therapy
Source: Clin Transl Med. 2022 Apr 26;12(4):e691. doi: 10.1002/ctm2.691 (PMC9043116; doi:10.1002/ctm2.691)
Supplement: Supplementary file 15 — Data S3. The specific primers of quantitative real‐time polymerase chain reaction (qRT‐PCR) assay. [file CTM2-12-e691-s015.xlsx]

## Sheet: Sheet1
Gene name	Forward primer (5'->3')	Reverse primer (5'->3')
lncSLCO1C1	GGGATAAATAAAGGGATGAAG	GGCACCACAGGAAGTAAG
SSRP1	AAAGAGGAGTGGGATCGCAA	TCCCGAAGAGCTCTCATCAC
PDE3A	GCTCCCGAACCTCTTGTCA	GTCTGAAAAACTTCTGTACCCG
U6	AAAGCAAATCATCGGACGACC	GTACAACACATTGTTTCCTCGGA
U2	GGCTAAGATCAAGTGTAGTATCTG	AAAAGCTCAACTGAGAATAAGAA
β-actin	GGCACCCAGCACAATGAAG	CCGATCCACACGGAGTACTTG
GAPDH	GGACCTGACCTGCCGTCTAG	GTAGCCCAGGATGCCCTTGA
