# Supplementary material for: Role of lncSLCO1C1 in gastric cancer progression and resistance to oxaliplatin therapy
Source: Clin Transl Med. 2022 Apr 26;12(4):e691. doi: 10.1002/ctm2.691 (PMC9043116; doi:10.1002/ctm2.691)
Supplement: Supplementary file 16 — Data S4. The sequence of shRNAs, probes, plasmids and antisense oligonucleotides (ASOs) applied in the study. [file CTM2-12-e691-s011.xlsx]

## Sheet: Sheet1
Plasmid gene	Sequence
LncSLCO1C1	GCCACTGTGCTGGATATCTGCAGAATTCCACCACACTGGACTAGTGGATCCGAGCTCGGTACCAAACCTTGATTGTGATTTCCAGTTTTTATTTTCTCTGACGTAGTAGAAAGGAATGTTTACATTGAAAATACTTTTGTTTCTCATAAATGGATATTGTACTCCCCCCTTTCAAAGCATTATTTTACAATAATTCATGGCATTTTAAAAAATAAGGCAAAGATAATACGACAAAAAATATACATGGTTTCAAGGCAAATTCTCCAATAAGTTGGAAAATGTAAAAAGGATCAAGTGGATGCAGCCTCTACCTAAATAATTAAAATATATTTCAGTATATTTCTGAATTAACACCAGGTCTTCATTATTTAGAACTTACTAAATTGTTTTCATTTTCTT…
SSRP1	GGCCGTTTTTGGCTTTTTTGTTAGACGAAGCTTGGGCTGCAGGTCGACTCTAGAGGATCCCCGGGTACCGGTCGCCACCATGGAAGTGCAGTTAGGGCTGGGAAGGGTCTACCCTCGGCCGCCGTCCAAGACCTACCGAGGAGCTTTCCAGAATCTGTTCCAGAGCGTGCGCGAAGTGATCCAGAACCCGGGCCCCAGGCACCCAGAGGCCGCGAGCGCAGCACCTCCCGGCGCCAGTTTGCTGCTGCTGCAGCAGCAGCAGCAGCAGCAGCAGCAGCAGCAGCAGCAGCAGCAGCAGCAGCAGCAGCAGCAGCAGCAAGAGACTAGCCCCAGGCAGCAGCAGCAGCAGCAGGGTGAGGATGGTTCTCCCCAAGCCCATCGTAGAGGCCCCACAGGCTA…
PDE3A	TTAATACGACTCACTATAGGGAGACCCAAGCTGGCTAGCGTTTAAACGGGCCCTCTAGACTCGAGCGCCACCATGGCAGTGCCCGGCGACGCTGCACGAGTCAGGGACAAGCCCGTCCACAGTGGGGTGAGTCAAGCCCCCACGGCGGGCCGGGACTGCCACCATCGTGCGGACCCCGCATCGCCGCGGGACTCGGGCTGCCGTGGCTGCTGGGGAGACCTGGTGCTGCAGCCGCTCCGGAGCTCTCGGAAACTTTCCTCCGCGCTGTGCGCGGGCTCCCTGTCCTTTCTGCTGGCGCTGCTGGTGAGGCTGGTCCGCGGGGAGGTCGGCTGTGACCTGGAGCAGTGTAAGGAGGCGGCGGCGGCGGAGGAGGAGGAAGCAGCCCCGGGAGCAGAAGGG…
T7-LncSLCO1C1-FL	CTCCCAGGTCCAACTGCACCTCGGTTCTGCTAGCGTTTAAACGGGCCCTCTAGAGGATCCTAATACGACTCACTATAGGAAACCTTGATTGTGATTTCCAGTTTTTATTTTCTCTGACGTAGTAGAAAGGAATGTTTACATTGAAAATACTTTTGTTTCTCATAAATGGATATTGTACTCCCCCCTTTCAAAGCATTATTTTACAATAATTCATGGCATTTTAAAAAATAAGGCAAAGATAATACGACAAAAAATATACATGGTTTCAAGGCAAATTCTCCAATAAGTTGGAAAATGTAAAAAGGATCAAGTGGATGCAGCCTCTACCTAAATAATTAAAATATATTTCAGTATATTTCTGAATTAACACCAGGTCTTCATTATTTAGAACTTACTAAA…
T7-LncSLCO1C1-1	AAACCTTGATTGTGATTTCCAGTTTTTATTTTCTCTGACGTAGTAGAAAG1GAATGTTTACATTGAAAATACTTTTGTTTCTCATAAATGGATATTGTACTCCCCCCTTTCAAAGCATTATTTTACAATAATTCATGGCATTTTAAAAAATAAGGCAAAGATAATACGACAAAAAATATACATGGTTTCAAGGCAAATTCTCCAATAAGTTGGAAAATGTAAAAAGGATCAAGTGGATGCAGCCTCTACCTAAATAATTAAAATATATTTCAGTATATTTCTGAATTAACACCAGGTCTTC ATTATTTAGAACTTACTAAATTGTTTTCATTTTCTTAGTTTTACCTGTGTATCTCCATGTTTGCAAAAATTACTATAAGTCAAATTTTGCCAGTGAA…
T7-LncSLCO1C1-2	AACTATTTTTCTTTCCTTGCAATTAAGGGGAAAAAAGCATTTATCTTATCTTCTCATACCCCTTGCATCTAAGTACTTAGCAAAGTCAATATTTTCCCATTTTCCAAATGCGTCCATCTCTAACATAAATATTAATTGAACATAGAGCTATGTTTGGAGTGAGTGGACTGGCAGGACAGTTGGAAGTCCATCACAGTCTATTGACAGTTTCATCAAAGCTGTATAGTCCAACTAGTGGGGCAGCTTGGCTACTATGGTGG AAGTCTCAGCAAACTGCCTGGTTTTGTTTGTTTGTTTTGTTTTAAGGTACAGGAAATAAGAGGAATAATAGTGGCCAAAGCAATTAGAACATCTTCATTCCAGAACTGTGTTCAGCAATCCAGGCAGATTGATACATT…
T7-LncSLCO1C1-3	TCTTTAAAAATAAATTGCTATTACAGCTAGACGTCAATTGGGATAAATAAAGGGATGAAGATCCACTAAGTTTGTGACTTTCATACACACCCAGTACATCTCAAAGGATGCTAAGGGACATTTTCTGCCAGTAGAGTTCTCCCCCTTTTTGGTGACAGCAATATTATTATGTTCACATCTAACTCCAGAGCTTACTTCCTGTGGTGCCAATGTATTTGTTGCAATTTACTACATTTTTATATGAGCCTATTTATAGGTGCCATTAAACTCAGGTCTTTCAAATGAAAGAGTTTCTAGCCCACTTAGGGAAAAAGATAATTGTTTAGAAAACCATAAAATC AATGGTAGGAAAAGTTGGAACTGGTTACCTGGATGCCATGGTTCTCTGTTAAATAAAG…
T7-LncSLCO1C1-4	AGAGACCAGGTGTATTCTGAGTGTCATCAGTGTTATTTTCAGCATGCTAATAAATGTCTTTCCGGTTATATATCTATCTAAATTAACCTTTAAAATATTGGTTTCCTTGATAAAAGCACCACTTTTGCTTTTGTTAGCTGTAATATTTTTTGTCATTTAGATAAGACCTGGTTTGGCTCTCAATAAAAGATGAAGACAGTAGCTCTGTACAGGGATATATCTATATTAGTCTTCATCTGATGAATGAAGAAATTTTCTCATATTATGTTCAAGAAAGTATTTACTTCCTAAAAATAGAATTCCCGATTCTGTCTATTTTGGTTGAATACCAGAACAAATCTTTCCGTTGCAATCCCAGTAAAACGAAAGAAAAGGAATATCTTACAGACTGTTCATATTA
T7-LncSLCO1C1-5	GATGTATGTAGACTGTTAATTTGCAGTTTCCCCATATTTCCTGCCTATCTTACCCAGATAACTTTCTTTGAAGGTAAAAGCTGTGCAAAAGGCATGAGACTCAGGCCTACTCTTTGTTTAAATGATGGAAAAATATAAATTATTTTCTAAGTAATAAAAGTATAAAAATTATCATT
Probe name	Sequence
LncSLCO1C1	TGCCTGGATTGCTGAACACAGTTCTGGAATGAAGATGTTCTAATTGCTTTGGCCACTATTATTCCTCTTATTTCCTGTACCTTAAAACAAAACAAACAAACAAAACCAGGCAGTTTGCTGAGACTTCCACCATAGTAGCCAAGCTGCCCCACTAGTTGGACTATACAGCTTTGATGAAACTGTCAATAGACTGTGATGGACTTCCAACTGTCCTGCCA
PDE3A	CTTTTGCTAAGTCCCGTCGGCTCCTCCTTCCTGCAGCTCTTTTTCTATCACTCTTTCTTTCTCCTCGGCCGATTCTCCCCGGCACGGCCCCAGGACGGGAATCGCCATTCCCTGGGGCAGAAAGCAAAGCCTCCCCCGCCTCTGTCAATCCAATTCATGGCAAAGGATGGAAAAAAAAAAATGGACAAGGGGCTGAGAAATAAGAAG
miR-204-5P	AGGCATAGGATGACAAAGGGAA
miR-211-5P	AGGCGAAGGATGACAAAGGGAA
siRNA name	target sequence
SSRP1-RNAi-1	TGGACTTAAACTGCTTACAAAGA
SSRP1-RNAi-2	CCGAGAATCGGAGTTTGAGAAAC
SSRP1-RNAi-3	CACTGGTAAACCGCAAGATCACA
PDE3A-RNAi-1	GCACGATTATGATCATCCACTAA
PDE3A-RNAi-2	GCCTTAACTTACACTCAGA
PDE3A-RNAi-3	GCAGCTAAATACTTGGAAT
ASO-h-LncSLCO1C1-1	TGCGTCCATCTAACATAA
ASO-h-LncSLCO1C1-2	GATCCACTAAGTTTGTGACT
ASO-h-LncSLCO1C1-3	TTCACATCTAACTCCAGAGC
shRNA name	target sequence
shLncSLCO1C1-1	GCATCTAAGTACTTAGCAAAG
shLncSLCO1C1-2	ATCAGTGTTATTTTCAGCATG
shPDE3A-1	GCACGATTATGATCATCCA
shPDE3A-2	GCCTTAACTTACACTCAGA
