# Supplementary material for: Role of lncSLCO1C1 in gastric cancer progression and resistance to oxaliplatin therapy
Source: Clin Transl Med. 2022 Apr 26;12(4):e691. doi: 10.1002/ctm2.691 (PMC9043116; doi:10.1002/ctm2.691)
Supplement: Supplementary file 18 — Data S6. Mass spectrometer (MS) result of proteins which were pulled down by lncSLCO1C1 in SGC7901 and BGC823 cell. [file CTM2-12-e691-s001.xlsx]

## Sheet: Data S2
Mass Spectrometer (MS) result of proteins which were pull down by lncSLCO1C1 in SGC7901 cell
Accession	Description	Score	Coverage	# Proteins	# Unique Peptides	# Peptides	# PSMs	# AAs	MW [kDa]	calc. pI
	A2	Sequence	# PSMs	# Proteins	# Protein Groups	Protein Group Accessions	Modifications	ΔCn	IonScore	Exp Value	Charge	MH+ [Da]	ΔM [ppm]	RT [min]	# Missed Cleavages
	High	FSScGGGGGSFGAGGGFGSR	1	1	1	P04264	C4(Carbamidomethyl)	0	102.72	5.61293e-11	2	1765.73	-1.052	30.2204	0
	High	GSYGSGGSSYGSGGGSYGSGGGGGGHGSYGSGSSSGGYR	2	1	1	P04264		0	97.29	1.1209e-10	3	3312.3	-1.63081	22.9594	0
	High	QISNLQQSISDAEQR	4	1	1	P04264		0	84.32	3.10656e-08	2	1716.85	-0.461254	33.2923	0
	High	SLDLDSIIAEVK	1	1	1	P04264		0	83.78	3.28753e-08	2	1302.72	2.29977	50.2753	0
	High	GGGGGGYGSGGSSYGSGGGSYGSGGGGGGGR	1	1	1	P04264		0	71.36	4.39103e-08	2	2383.95	-2.77322	20.334	0
	High	LNDLEDALQQAK	1	1	1	P04264		0	70.55	8.10565e-07	2	1357.69	-1.17098	35.8963	0
	High	YEELQITAGR	1	2	1	P04264		0	69.77	9.75308e-07	2	1179.6	0.447988	29.2039	0
	High	THNLEPYFESFINNLR	2	1	1	P04264		0	63.61	2.91793e-06	3	1993.97	-3.08787	51.4316	0
	High	SKAEAESLYQSK	1	1	1	P04264		0	57.86	1.09667e-05	2	1340.66	-4.85877	17.0195	1
	High	SLNNQFASFIDK	2	1	1	P04264		0	51.94	5.50172e-05	2	1383.69	-1.94526	41.5308	0
	High	FLEQQNQVLQTK	1	2	2	P35908;P04264		0	51.05	7.30269e-05	2	1475.78	-0.575879	28.137	0
	High	LDNLQQEIDFLTALYQAELSQMQTQISETNVILSMDNNR	1	1	1	P04264		0	43.33	7.89676e-05	4	4527.2	-0.46861	72.5638	0
	High	SLDLDSIIAEVKAQYEDIAQK	2	1	1	P04264		0	43.32	0.000239777	3	2349.22	-1.12669	59.6382	1
	High	TNAENEFVTIK	1	1	1	P04264		0	43.08	0.000420694	2	1265.64	-0.873318	30.1096	0
	High	DYQELMNTK	1	1	1	P04264		0	42.43	0.00034003	2	1141.52	0.548243	29.1554	0
	High	TNAENEFVTIKK	3	1	1	P04264		0	41.46	0.000621612	3	1393.73	-1.83133	23.9261	1
	High	IEISELNR	1	2	2	P35908;P04264		0	39.18	0.000996446	2	973.532	1.03119	27.7568	0
	High	TLLEGEESR	1	1	1	P04264		0	39.12	0.00126748	2	1033.51	-3.46636	20.6926	0
	Medium	SLVNLGGSK	1	1	1	P04264		0	29.64	0.0148297	2	874.497	-2.91551	24.4959	0
	Medium	DYQELmNTK	1	1	1	P04264	M6(Oxidation)	0	28.52	0.0058351	2	1157.52	0.609882	20.1701	0
	Low	RVDQLK	1	1	1	P04264		0.1154	22.85	0.0651094	2	758.45	-2.73532	11.0977	1
	Low	YEDEINKR	1	11	5	P35908;P04264;P13647;P05787;P08729		0	20.12	0.0831699	2	1066.51	-2.85795	13.5949	1
	Low	SLNNQFASFIDKVR	1	1	1	P04264		0	17.84	0.110995	3	1638.86	-2.83279	43.7043	1
	Low	LDSELK	1	2	2	P04264;P35908		0	17.23	0.275336	2	704.382	-1.09292	15.0581	0
P68366	Tubulin alpha-4A chain OS=Homo sapiens GN=TUBA4A PE=1 SV=1 - [TBA4A_HUMAN]	473.908	49.33	3	4	15	25	448	49.8924	5.05908
	A2	Sequence	# PSMs	# Proteins	# Protein Groups	Protein Group Accessions	Modifications	ΔCn	IonScore	Exp Value	Charge	MH+ [Da]	ΔM [ppm]	RT [min]	# Missed Cleavages
	High	VFDYSEYWEGAR	1	1	1	P11498		0	95.73	5.47966e-10	2	1521.66	-1.96146	42.502	0
	High	IVGDLAQFMVQNGLSR	1	1	1	P11498		0	92.68	4.12726e-09	2	1747.92	3.42313	48.6936	0
	High	TVAIYSEQDTGQMHR	3	1	1	P11498		0	87.59	8.88322e-09	2	1735.8	-3.8327	23.6713	0
	High	QVGYENAGTVEFLVDR	1	1	1	P11498		0	78.81	1.02588e-07	2	1796.88	0.72722	42.3494	0
	High	AEAEAQAEELSFPR	3	1	1	P11498		0	77.63	8.5429e-08	2	1547.73	-0.565741	33.1807	0
	High	AYSEALAAFGNGALFVEK	1	1	1	P11498		0	74.38	2.35266e-07	2	1857.94	-1.48493	48.9859	0
	High	SVVEFLQGYIGVPHGGFPEPFR	1	1	1	P11498		0	70.89	4.23646e-07	3	2432.24	1.45134	54.1337	0
	High	SGEGMGIR	1	1	1	P11498		0	69.04	6.61113e-07	2	806.381	-2.06395	16.539	0
	High	DFTATFGPLDSLNTR	1	1	1	P11498		0	67.5	1.30704e-06	2	1654.8	-3.11321	46.3224	0
	High	YSLQYYMGLAEELVR	2	1	1	P11498		0	65.84	2.12402e-06	2	1834.91	1.13926	60.5	0
	High	ADFAQAcQDAGVR	1	1	1	P11498	C7(Carbamidomethyl)	0	60.56	1.67014e-06	2	1408.62	-5.78936	25.3382	0
	High	LDNASAFQGAVISPHYDSLLVK	1	1	1	P11498		0	56.4	8.59075e-06	3	2345.21	-2.17039	42.3785	0
	High	GANAVGYTNYPDNVVFK	1	1	1	P11498		0	56.1	1.74284e-05	2	1828.89	2.08054	37.4411	0
	High	PGASLPPLDLQALEK	1	1	1	P11498		0	53.14	1.79557e-05	2	1548.86	-0.593348	44.2668	0
	High	TSTAPAASPNVR	1	1	1	P11498		0	47.08	0.000165522	2	1171.61	-0.3265	14.8253	0
	High	FIGPSPEVVR	1	1	1	P11498		0	44.04	0.000297815	2	1100.61	-1.01676	29.7842	0
	High	ADEAYLIGR	1	1	1	P11498		0	43.49	0.000454429	2	1007.51	-0.977915	28.9876	0
	High	VVEIAPAAHLDPQLR	2	1	1	P11498		0	42.61	0.000194638	2	1628.91	-3.39592	33.2658	0
	High	ALAVSDLNR	1	1	1	P11498		0	38.9	0.00162319	2	958.53	-2.10912	24.7841	0
	High	ENNVDAVHPGYGFLSER	2	1	1	P11498		0	37.71	0.000991188	2	1903.89	0.623747	34.059	0
	High	VVHSYEELEENYTR	2	1	1	P11498		0	35.95	0.00101639	3	1767.82	-1.66105	30.1478	0
	High	ELIPNIPFQMLLR	1	1	1	P11498		0	35.56	0.000889508	2	1583.9	4.31174	56.8065	0
	High	FcEVAK	1	1	1	P11498	C2(Carbamidomethyl)	0	34.22	0.0021382	2	753.359	-1.12409	14.8785	0
	High	NHPGLLLMDTTFR	3	1	1	P11498		0	33.64	0.00333036	3	1514.78	-0.708276	40.2498	0
	Medium	IAPYVAHNFSK	2	1	1	P11498		0	31.03	0.00930855	2	1246.65	-2.37955	23.459	0
	Medium	LFLQGPK	1	1	1	P11498		0	30.99	0.0084791	2	802.482	0.0424098	28.3261	0
	Medium	AcTELGIR	1	1	1	P11498	C2(Carbamidomethyl)	0	30.89	0.00896175	2	919.466	-0.757346	22.322	0
	Medium	IAEEFEVELER	1	1	1	P11498		0	30.4	0.00930251	2	1363.68	0.938103	39.2393	0
	Medium	FIEKPR	1	1	1	P11498		0	30.36	0.00897438	2	789.461	-1.0212	12.4746	1
	High	TNIAFLQNVLNNQQFLAGTVDTQFIDENPELFQLR	1	1	1	P11498		0	27.37	0.00366463	3	4051.05	-2.17349	63.9166	0
	Medium	DAHQSLLATR	2	1	1	P11498		0	24.48	0.0306548	2	1111.58	-1.97174	19.7975	0
	Low	HYFIEVNSR	2	1	1	P11498		0	23.1	0.0389374	2	1164.58	-2.32651	25.824	0
	Medium	VEGRPGASLPPLDLQALEK	1	1	1	P11498		0	22.83	0.0125087	3	1990.09	-1.06557	40.7617	1
	Medium	ASPSPTDPVVPAVPIGPPPAGFR	3	1	1	P11498		0	21.31	0.0255164	2	2226.19	-0.731364	42.7401	0
	Low	SFQPDTGR	1	1	1	P11498		0	18.77	0.113492	2	907.426	-1.07052	15.8683	0
	Low	RLQELR	1	1	1	P11498		0.15	16.94	0.163865	2	814.49	0.631638	14.3207	1
	Medium	GLAPVQAYLHIPDIIK	1	1	1	P11498		0	16.14	0.0267542	3	1748.01	1.39778	47.8927	0
	Low	AIAIAAGVPVVPGTDAPITSLHEAHEFSNTYGFPIIFK	2	1	1	P11498		0	13.31	0.0909986	3	3951.05	-4.84359	52.6579	0
	Low	SLPDLGLR	1	1	1	P11498		0.2667	11.24	0.270584	2	870.504	-0.0117233	33.8966	0
	A2	Sequence	# PSMs	# Proteins	# Protein Groups	Protein Group Accessions	Modifications	ΔCn	IonScore	Exp Value	Charge	MH+ [Da]	ΔM [ppm]	RT [min]	# Missed Cleavages
	High	TVAGGAWTYNTTSAVTVK	1	1	1	P61513		0	46.51	0.000155233	2	1826.93	0.0115086	35.0448	0
	Medium	KIEISQHAK	2	1	1	P61513		0	28.31	0.0080426	3	1053.6	-2.97779	11.2537	1
	Medium	YTcSFcGK	1	1	1	P61513	C3(Carbamidomethyl); C6(Carbamidomethyl)	0	13.12	0.0316894	2	1022.41	-1.9791	19.829	0
Q16777	Histone H2A type 2-C OS=Homo sapiens GN=HIST2H2AC PE=1 SV=4 - [H2A2C_HUMAN]	249.878	49.61	5	1	4	7	129	13.9798	10.9019
	A2	Sequence	# PSMs	# Proteins	# Protein Groups	Protein Group Accessions	Modifications	ΔCn	IonScore	Exp Value	Charge	MH+ [Da]	ΔM [ppm]	RT [min]	# Missed Cleavages
	High	NYDIGAALDTIQYSK	1	1	1	Q13501		0	78.09	1.19534e-07	2	1671.82	1.35381	43.2882	0
	High	EVDPSTGELQSLQMPESEGPSSLDPSQEGPTGLK	1	1	1	Q13501		0	66.98	4.71051e-07	3	3526.63	-1.42164	43.2273	0
	High	cSVcPDYDLcSVcEGK	1	1	1	Q13501	C1(Carbamidomethyl); C4(Carbamidomethyl); C10(Carbamidomethyl); C13(Carbamidomethyl)	0	59.01	7.54339e-07	2	1948.75	-1.38587	32.7766	0
	High	PGPTAESASGPSEDPSVNFLK	3	1	1	Q13501		0	53.26	2.43112e-05	2	2086.99	-2.75668	35.7879	0
	High	SSSQPSSccSDPSKPGGNVEGATQSLAEQMR	2	1	1	Q13501	C8(Carbamidomethyl); C9(Carbamidomethyl)	0	49.22	1.19674e-05	3	3239.4	-1.07175	32.3621	1
	High	FSFccSPEPEAEAEAAAGPGPcER	2	1	1	Q13501	C4(Carbamidomethyl); C5(Carbamidomethyl); C22(Carbamidomethyl)	0	38.44	8.60135e-05	3	2626.06	-1.14536	38.2687	0
	High	LTPVSPESSSTEEK	2	1	1	Q13501		0	36.48	0.00161932	2	1490.72	-0.919405	19.1301	0
	High	DHRPPcAQEAPR	1	1	1	Q13501	C6(Carbamidomethyl)	0	30.79	0.0049604	3	1433.67	-2.83323	11.486	1
	A2	Sequence	# PSMs	# Proteins	# Protein Groups	Protein Group Accessions	Modifications	ΔCn	IonScore	Exp Value	Charge	MH+ [Da]	ΔM [ppm]	RT [min]	# Missed Cleavages
	High	SINDNIAIFTEVQK	2	1	1	Q07065		0	102.31	4.20055e-10	2	1591.83	-0.301779	42.3014	0
	High	LEGLGSSEADQDGLASTVR	1	1	1	Q07065		0	98.95	7.76837e-10	2	1904.92	-0.558869	33.3388	0
	High	VQSLQATFGTFESILR	1	1	1	Q07065		0	66.84	1.02472e-06	2	1796.96	2.1448	55.1228	0
	High	QTESLESLLSK	1	1	1	Q07065		0	63.74	4.12102e-06	2	1234.65	-1.13445	39.1935	0
	High	TAVDSLVAYSVK	1	1	1	Q07065		0	62.17	3.4584e-06	2	1252.68	0.488055	35.9816	0
	High	HSEAFEALQQK	1	1	1	Q07065		0	59.04	9.29301e-06	2	1287.63	-1.31263	22.6081	0
	High	GAHPSGGADDVAK	1	1	1	Q07065		0	56.21	1.47189e-05	3	1181.55	-2.98018	10.9476	0
	High	IETNENNLESAK	2	1	1	Q07065		0	44.33	0.000413255	2	1361.65	-6.65374	18.5968	0
	High	LALQALTEK	1	1	1	Q07065		0	40.07	0.000383764	2	986.589	0.866137	31.9977	0
	High	QREELGQGLQGVEQK	1	1	1	Q07065		0	36.61	0.001517	3	1698.87	-1.92415	23.8001	1
	High	SVGELPSTVESLQK	2	1	1	Q07065		0	33.63	0.00335971	2	1473.78	-1.6516	33.3056	0
	Low	LPPQDFLDR	1	1	1	Q07065		0	17.9	0.144341	2	1100.57	-1.78135	33.7725	0
	Low	ISEVLQK	1	1	1	Q07065		0	16.34	0.227628	2	816.478	-5.14549	18.0271	0
	Low	VASLEESEGNKQDLK	2	1	1	Q07065		0	14.93	0.289229	3	1646.82	-2.76448	18.5265	1
P54652	Heat shock-related 70 kDa protein 2 OS=Homo sapiens GN=HSPA2 PE=1 SV=1 - [HSP72_HUMAN]	187.983	6.89	6	1	4	5	639	69.9779	5.74463
	A2	Sequence	# PSMs	# Proteins	# Protein Groups	Protein Group Accessions	Modifications	ΔCn	IonScore	Exp Value	Charge	MH+ [Da]	ΔM [ppm]	RT [min]	# Missed Cleavages
	Medium	YLYTLVITDK	1	1	1	P63173		0	27.69	0.0114045	2	1228.68	-1.76443	40.9865	0
	High	QSLPPGLAVK	1	1	1	P63173		0	25.52	0.00434842	2	1009.6	-1.63105	27.8885	0
	A2	Sequence	# PSMs	# Proteins	# Protein Groups	Protein Group Accessions	Modifications	ΔCn	IonScore	Exp Value	Charge	MH+ [Da]	ΔM [ppm]	RT [min]	# Missed Cleavages
	High	KPPTFGDASVIALELLNSGYEFDEGSIIFNK	1	1	1	P36542		0	71.29	1.8947e-07	3	3371.74	9.90913	61.8568	1
	High	GLcGAIHSSIAK	1	1	1	P36542	C3(Carbamidomethyl)	0	52.12	4.48046e-05	2	1213.63	-2.84558	23.264	0
	High	THSDQFLVAFK	1	1	1	P36542		0	47.5	0.000173382	2	1292.66	-1.25364	34.0173	0
	Medium	HLLIGVSSDR	1	1	1	P36542		0	30.42	0.00617318	2	1096.61	-0.864801	24.307	0
	Low	EVMLVGIGDK	2	1	1	P36542		0	23.26	0.0505107	2	1060.57	-1.31794	33.5489	0
	A2	Sequence	# PSMs	# Proteins	# Protein Groups	Protein Group Accessions	Modifications	ΔCn	IonScore	Exp Value	Charge	MH+ [Da]	ΔM [ppm]	RT [min]	# Missed Cleavages
	High	NAFAcFDEEATGTIQEDYLR	1	2	1	P19105	C5(Carbamidomethyl)	0	81.27	1.23164e-08	2	2350.03	-1.44202	48.6521	0
	High	FTDEEVDELYR	2	2	1	P19105		0	77.31	6.31654e-08	2	1415.63	-1.26191	36.0412	0
	High	GNFNYIEFTR	1	2	1	P19105		0	46.58	0.000168136	2	1260.6	-2.84447	39.2293	0
P06899	Histone H2B type 1-J OS=Homo sapiens GN=HIST1H2BJ PE=1 SV=3 - [H2B1J_HUMAN]	127.553	40.48	8	1	5	5	126	13.8956	10.3159
	A2	Sequence	# PSMs	# Proteins	# Protein Groups	Protein Group Accessions	Modifications	ΔCn	IonScore	Exp Value	Charge	MH+ [Da]	ΔM [ppm]	RT [min]	# Missed Cleavages
	High	DPTLTDELLNILTELTQLSK	2	1	1	Q13085		0	92.49	2.25455e-09	2	2257.21	-1.23342	74.0966	0
	High	NLLVTMLIDQLcGR	2	1	1	Q13085	C12(Carbamidomethyl)	0	81.36	4.71585e-08	2	1645.88	0.0104154	61.4945	0
	High	EASFEYLQNEGER	2	2	1	Q13085		0	70.72	2.45696e-07	2	1571.69	-2.08945	32.401	0
	High	LGGIPVGVVAVETR	1	1	1	Q13085		0	67.8	2.65534e-07	2	1366.8	-2.06575	38.5044	0
	High	IGLAEEIR	1	1	1	Q13085		0	63.82	2.75944e-06	2	900.514	-1.10791	29.5727	0
	High	AIGIGAYLVR	1	2	1	Q13085		0	63.76	1.00974e-06	2	1032.62	-0.874549	40.4086	0
	High	IGSFGPQEDLLFLR	1	1	1	Q13085		0	61.38	3.78445e-06	2	1591.85	1.30156	50.3695	0
	High	GVISDILDWK	1	1	1	Q13085		0	60.22	8.6505e-06	2	1145.62	-2.02149	51.7996	0
	High	IDTGWLDR	2	1	1	Q13085		0	59.88	9.71475e-06	2	975.489	-0.107488	34.3446	0
	High	FGAYIVDGLR	1	2	1	Q13085		0	58.08	1.19031e-05	2	1110.59	-1.63559	39.3843	0
	High	ITSENPDEGFKPSSGTVQELNFR	1	2	1	Q13085		0	56.43	9.55541e-06	3	2552.23	0.893957	35.6914	1
	High	IIQQAGQVWFPDSAFK	1	1	1	Q13085		0	54.89	1.99469e-05	2	1834.95	-1.57112	45.0491	0
	High	LLETESFQMNR	1	1	1	Q13085		0	54.63	2.15219e-05	2	1367.66	-2.26076	33.0074	0
	High	VEVGTEVTDYR	2	1	1	Q13085		0	53.79	3.00838e-05	2	1267.62	-0.303589	27.6511	0
	High	VLIANNGIAAVK	1	2	1	Q13085		0	52.74	6.65135e-06	2	1182.72	-1.37956	29.888	0
	High	VNNADDFPNLFR	1	1	1	Q13085		0	48.22	9.41629e-05	2	1421.68	-1.4861	42.4381	0
	High	VSALNSVHcEHVEDEGESR	2	1	1	Q13085	C9(Carbamidomethyl)	0	46.47	3.94492e-05	3	2153.94	-3.27308	20.8726	0
	High	ATLVDHGIR	1	1	1	Q13085		0	43.18	0.000213974	2	981.547	-0.307122	17.9314	0
	High	FVVMVTPEDLK	1	2	1	Q13085		0	41.5	0.000587595	2	1277.68	-0.178111	41.2593	0
	High	ANAEYIK	1	2	1	Q13085		0	40.23	0.000957903	2	808.419	-0.606254	15.4764	0
	High	DFTVASPAEFVTR	1	2	1	Q13085		0	37.85	0.00125505	2	1439.72	1.10851	42.3592	0
	High	QVQAEVPGSPIFVMR	1	1	1	Q13085		0	36.62	0.00138285	2	1657.87	0.934985	41.5039	0
	High	LTFLVAQK	2	1	1	Q13085		0	33.81	0.000582275	2	919.56	-1.22465	33.0641	0
	High	VQQAELHTGSLPR	1	1	1	Q13085		0	33.77	0.00287535	3	1435.76	-0.488089	22.3093	0
	High	DLAEWLEK	1	1	1	Q13085		0	33.39	0.00519991	2	1003.51	-1.06711	43.7835	0
	High	IASSIVAQTAGIPTLPWSGSGLR	2	1	1	Q13085		0	33.03	0.000846153	3	2282.25	0.846615	49.3054	0
	High	TIQVENSHLILTGAGALNK	1	1	1	Q13085		0	31.14	0.001769	3	1979.09	0.387716	36.1405	0
	High	SVHSSVPLLNSK	1	1	1	Q13085		0	31.01	0.00392288	2	1267.7	-1.27882	23.8133	0
	High	RPGAALDPGcVLAK	1	1	1	Q13085	C10(Carbamidomethyl)	0	30.8	0.00507376	3	1424.77	-0.54801	27.5945	1
	Medium	TFEDFVR	1	1	1	Q13085		0	28.27	0.00737234	2	913.44	-1.53405	32.7867	0
	Medium	IIEFVPTK	1	1	1	Q13085		0	27.67	0.00666906	2	946.559	-1.42142	32.2201	0
	Medium	IQSTALR	1	1	1	Q13085		0	27.06	0.0160383	2	788.463	1.16075	15.1723	0
	Medium	EEGIGPENLR	1	1	1	Q13085		0	25.1	0.0233317	2	1113.55	-3.20322	25.9387	0
	Medium	LLLEDLVK	1	1	1	Q13085		0	24.66	0.00701058	2	942.588	1.31885	43.3121	0
	Medium	TcVFEK	1	2	1	Q13085	C2(Carbamidomethyl)	0	24.18	0.0187153	2	783.369	-2.48464	18.1361	0
	Medium	QLTEEDGVHSVIEENIK	1	1	1	Q13085		0	22.56	0.0293952	3	1939.96	1.52991	33.2494	0
	Medium	GHVIAAR	1	2	1	Q13085		0	22.41	0.0177976	2	723.424	-2.95061	11.0233	0
	Low	LDLLEEK	1	1	1	Q13085		0	22.23	0.0667229	2	859.476	-1.29209	30.1675	0
	Low	TYQAIK	1	1	1	Q13085		0	21.1	0.0492917	2	723.403	-0.632468	14.4977	0
	Low	TVELSIPADPANLDSEAK	1	1	1	Q13085		0	20.74	0.0539734	2	1869.94	-1.35586	39.3907	0
	Low	ITDIIGK	1	1	1	Q13085		0	20.54	0.0856588	2	759.46	-1.78667	22.9818	0
	Low	QVLIASHLPSYELR	2	1	1	Q13085		0	18.18	0.0524589	3	1625.9	0.27128	36.7306	0
	Low	LGTPELSTAER	1	1	1	Q13085		0	17.65	0.14774	2	1173.61	-1.69981	24.8074	0
	Low	GSVLEPEGTVEIK	1	1	1	Q13085		0	13.36	0.396733	2	1357.72	-2.88918	31.8809	0
	Low	TTVEYLIK	1	1	1	Q13085		0	13.17	0.262662	2	966.549	-1.96332	30.7472	0
	A2	Sequence	# PSMs	# Proteins	# Protein Groups	Protein Group Accessions	Modifications	ΔCn	IonScore	Exp Value	Charge	MH+ [Da]	ΔM [ppm]	RT [min]	# Missed Cleavages
	High	ETEVIDPQDLLEGR	1	1	1	P31431		0	48.44	0.000112427	2	1613.8	0.462593	43.701	0
	High	ISPVEESEDVSNK	2	1	1	P31431		0	33.57	0.00243946	2	1432.67	-4.11628	23.0817	0
	Low	AGSGSQVPTEPK	1	1	1	P31431		0	17.19	0.148969	2	1157.58	1.37798	14.9027	0
Q12797	Aspartyl/asparaginyl beta-hydroxylase OS=Homo sapiens GN=ASPH PE=1 SV=3 - [ASPH_HUMAN]	107.17	3.3	1	1	1	1	758	85.8095	5.0083
	A2	Sequence	# PSMs	# Proteins	# Protein Groups	Protein Group Accessions	Modifications	ΔCn	IonScore	Exp Value	Charge	MH+ [Da]	ΔM [ppm]	RT [min]	# Missed Cleavages
	High	NcIVLIDSTPYR	2	1	1	P62241	C2(Carbamidomethyl)	0	69.89	8.82061e-07	2	1450.74	0.647054	37.461	0
	High	ISSLLEEQFQQGK	1	1	1	P62241		0	55.21	2.07897e-05	2	1506.78	1.08207	36.0746	0
	High	LDVGNFSWGSEccTR	1	1	1	P62241	C12(Carbamidomethyl); C13(Carbamidomethyl)	0	53.61	3.48409e-06	2	1787.74	-5.42398	40.9999	0
	A2	Sequence	# PSMs	# Proteins	# Protein Groups	Protein Group Accessions	Modifications	ΔCn	IonScore	Exp Value	Charge	MH+ [Da]	ΔM [ppm]	RT [min]	# Missed Cleavages
	High	VEQLGAEGNVEESQK	1	1	1	Q9Y383		0	74.53	2.07899e-07	2	1616.77	-2.57239	21.5165	0
	High	ADYEIASK	1	2	1	Q9Y383		0	41.65	0.000547129	2	896.434	-2.51874	18.1115	0
	Medium	NSMPASSFQQQK	1	2	1	Q9Y383		0	26.56	0.011592	2	1352.63	0.548188	20.3705	0
	Low	SHLLNccPHDVLSGTR	1	1	1	Q9Y383	C6(Carbamidomethyl); C7(Carbamidomethyl)	0	20.46	0.0490226	3	1865.87	-1.09739	25.6701	0
	Low	VHDLALR	1	1	1	Q9Y383		0	13.41	0.152772	2	823.476	-2.96368	18.0521	0
	A2	Sequence	# PSMs	# Proteins	# Protein Groups	Protein Group Accessions	Modifications	ΔCn	IonScore	Exp Value	Charge	MH+ [Da]	ΔM [ppm]	RT [min]	# Missed Cleavages
	High	ALAAAGYDVEK	1	5	1	P16402		0	55.41	2.70475e-05	2	1107.57	-0.844219	24.1189	0
	High	ASGPPVSELITK	1	3	1	P16402		0	45.89	0.000139121	2	1198.67	-0.770509	31.0819	0
	Low	VAGAATPKK	3	1	1	P16402		0	19.75	0.0529627	2	842.508	-1.92426	24.6736	1
P16402	Histone H1.3 OS=Homo sapiens GN=HIST1H1D PE=1 SV=2 - [H13_HUMAN]	81.596	14.48	5	2	3	5	221	22.3363	11.019
	A2	Sequence	# PSMs	# Proteins	# Protein Groups	Protein Group Accessions	Modifications	ΔCn	IonScore	Exp Value	Charge	MH+ [Da]	ΔM [ppm]	RT [min]	# Missed Cleavages
	High	EVATNSELVQSGK	1	2	1	P02533		0	63.23	4.39685e-06	2	1361.69	-2.27044	19.6201	0
	High	VLDELTLAR	1	5	1	P02533		0	55.19	2.36099e-05	2	1029.59	-2.15512	33.8406	0
	High	VTmQNLNDR	1	7	2	P13645;P02533	M3(Oxidation)	0	49.25	0.000105182	2	1106.53	-0.560445	13.8828	0
	High	LAADDFR	1	17	3	P13645;P02533;P05783		0	34.12	0.00418238	2	807.399	-1.1433	23.2735	0
	Medium	LLEGEDAHLSSSQFSSGSQSSR	1	1	1	P02533		0	24.88	0.0128409	3	2309.07	1.19371	28.6126	0
	Low	LASYLDK	1	7	3	P13645;P02533;P35527		0	22	0.0435361	2	809.439	-1.15093	21.3796	0
	A2	Sequence	# PSMs	# Proteins	# Protein Groups	Protein Group Accessions	Modifications	ΔCn	IonScore	Exp Value	Charge	MH+ [Da]	ΔM [ppm]	RT [min]	# Missed Cleavages
	High	AVVGVVAGGGR	1	1	1	P62917		0	82.72	1.65715e-08	2	941.553	0.216429	20.0917	0
	Low	ASGNYATVISHNPETK	1	1	1	P62917		0	10.49	0.661046	3	1688.82	-0.0388695	23.0718	0
P53007	Tricarboxylate transport protein, mitochondrial OS=Homo sapiens GN=SLC25A1 PE=1 SV=2 - [TXTP_HUMAN]	59.526	9.97	1	2	3	3	311	33.991	9.89111
	A2	Sequence	# PSMs	# Proteins	# Protein Groups	Protein Group Accessions	Modifications	ΔCn	IonScore	Exp Value	Charge	MH+ [Da]	ΔM [ppm]	RT [min]	# Missed Cleavages
	High	VLNSYWVGEDSTYK	1	1	1	P61313		0	48.47	7.53834e-05	2	1660.79	2.39822	37.0595	0
	Medium	YIQELWR	1	1	1	P61313		0	25.3	0.0239048	2	1007.53	-1.56504	35.9557	0
	A2	Sequence	# PSMs	# Proteins	# Protein Groups	Protein Group Accessions	Modifications	ΔCn	IonScore	Exp Value	Charge	MH+ [Da]	ΔM [ppm]	RT [min]	# Missed Cleavages
	High	NILLTNEQLESAR	1	1	1	Q9H9B4		0	58.65	8.11927e-06	2	1500.8	-0.750661	34.5341	0
	Low	HVSPLIGR	1	1	1	Q9H9B4		0	13.32	0.309615	2	878.517	-3.7093	18.1211	0
	Low	VGIPVTDENGNR	1	1	1	Q9H9B4		0	12.98	0.319723	2	1270.64	-0.730648	23.1012	0
Q92947	Glutaryl-CoA dehydrogenase, mitochondrial OS=Homo sapiens GN=GCDH PE=1 SV=1 - [GCDH_HUMAN]	59.1445	5.94	1	1	1	2	438	48.0964	8.06006
	A2	Sequence	# PSMs	# Proteins	# Protein Groups	Protein Group Accessions	Modifications	ΔCn	IonScore	Exp Value	Charge	MH+ [Da]	ΔM [ppm]	RT [min]	# Missed Cleavages
	High	GTYQGLTATVLK	1	1	1	P53007		0	49.81	4.80571e-05	2	1251.7	1.66768	34.1377	0
	Medium	FIHDQTSPNPK	1	1	1	P53007		0	30.42	0.00617318	2	1283.63	-2.32621	14.6953	0
	Low	TQLQLDER	1	1	1	P53007		0	22.63	0.0627622	2	1002.52	-0.994417	21.9949	0
	A2	Sequence	# PSMs	# Proteins	# Protein Groups	Protein Group Accessions	Modifications	ΔCn	IonScore	Exp Value	Charge	MH+ [Da]	ΔM [ppm]	RT [min]	# Missed Cleavages
	High	NKEPPAPAQQLQPQPVAVQGPEPAR	1	1	1	Q9HC07		0	30.24	0.00288602	3	2647.4	1.11626	27.5679	1
P11166	Solute carrier family 2, facilitated glucose transporter member 1 OS=Homo sapiens GN=SLC2A1 PE=1 SV=2 - [GTR1_HUMAN]	49.31	2.03	1	1	1	1	492	54.0485	8.71924
	A2	Sequence	# PSMs	# Proteins	# Protein Groups	Protein Group Accessions	Modifications	ΔCn	IonScore	Exp Value	Charge	MH+ [Da]	ΔM [ppm]	RT [min]	# Missed Cleavages
	High	QQSEEDLLLQDFSR	1	1	1	Q9UNL2		0	77.8	8.62985e-08	2	1707.82	-1.83631	45.2585	0
	A2	Sequence	# PSMs	# Proteins	# Protein Groups	Protein Group Accessions	Modifications	ΔCn	IonScore	Exp Value	Charge	MH+ [Da]	ΔM [ppm]	RT [min]	# Missed Cleavages
	High	LVQDVANNTNEEAGDGTTTATVLAR	1	1	1	P10809		0	40.5	0.000432257	3	2560.23	-5.61051	31.8941	0
	High	VGGTSDVEVNEK	1	1	1	P10809		0	40.43	0.000670242	2	1233.6	2.43287	16.2473	0
P60866	40S ribosomal protein S20 OS=Homo sapiens GN=RPS20 PE=1 SV=1 - [RS20_HUMAN]	44.5	9.24	1	1	1	1	119	13.3643	9.93506
	A2	Sequence	# PSMs	# Proteins	# Protein Groups	Protein Group Accessions	Modifications	ΔCn	IonScore	Exp Value	Charge	MH+ [Da]	ΔM [ppm]	RT [min]	# Missed Cleavages
	Medium	ERLFAAGALGPGSGYPGAGFPFAFPGALR	1	1	1	P13631		0	23.13	0.0158082	3	2851.46	-2.46879	52.2482	1
Q16666	Gamma-interferon-inducible protein 16 OS=Homo sapiens GN=IFI16 PE=1 SV=3 - [IF16_HUMAN]	43.836	3.31	1	2	2	2	785	88.1994	9.27588
	A2	Sequence	# PSMs	# Proteins	# Protein Groups	Protein Group Accessions	Modifications	ΔCn	IonScore	Exp Value	Charge	MH+ [Da]	ΔM [ppm]	RT [min]	# Missed Cleavages
	High	VIEcSYTSADGQR	2	1	1	Q9UBM7	C4(Carbamidomethyl)	0	65.02	1.02302e-06	2	1485.66	-4.12131	20.7931	0
	High	SLDGVTNDR	2	1	1	Q9UBM7		0	32.12	0.00583074	2	976.468	-1.67979	17.816	0
	Medium	YTAAVPYR	1	1	1	Q9UBM7		0	25.17	0.0234148	2	940.485	-3.91112	23.231	0
	A2	Sequence	# PSMs	# Proteins	# Protein Groups	Protein Group Accessions	Modifications	ΔCn	IonScore	Exp Value	Charge	MH+ [Da]	ΔM [ppm]	RT [min]	# Missed Cleavages
	High	VLNTNIDGR	1	1	1	P62269		0	37.69	0.0022043	2	1001.54	-2.3349	20.6756	0
P48047	ATP synthase subunit O, mitochondrial OS=Homo sapiens GN=ATP5O PE=1 SV=1 - [ATPO_HUMAN]	42.68	4.69	1	1	1	1	213	23.2627	9.96436
	A2	Sequence	# PSMs	# Proteins	# Protein Groups	Protein Group Accessions	Modifications	ΔCn	IonScore	Exp Value	Charge	MH+ [Da]	ΔM [ppm]	RT [min]	# Missed Cleavages
	High	SIEIPRPVDGVEVPGcGK	3	1	1	P26368	C16(Carbamidomethyl)	0	41.51	0.000494422	3	1908.99	0.869615	35.3565	1
	Low	ELLTSFGPLK	1	1	1	P26368		0	19.77	0.0506106	2	1104.63	-0.276137	41.4007	0
	A2	Sequence	# PSMs	# Proteins	# Protein Groups	Protein Group Accessions	Modifications	ΔCn	IonScore	Exp Value	Charge	MH+ [Da]	ΔM [ppm]	RT [min]	# Missed Cleavages
	High	AEAGDNLGALVR	2	1	1	P49411		0	59.46	9.51216e-06	2	1185.62	-2.6257	31.1549	0
	Low	LLDAVDTYIPVPAR	1	1	1	P49411		0	15.87	0.163057	2	1542.85	-1.1755	43.0208	0
P30536	Translocator protein OS=Homo sapiens GN=TSPO PE=1 SV=2 - [TSPOA_HUMAN]	41.4278	9.47	1	1	2	3	169	18.7666	9.12939
	A2	Sequence	# PSMs	# Proteins	# Protein Groups	Protein Group Accessions	Modifications	ΔCn	IonScore	Exp Value	Charge	MH+ [Da]	ΔM [ppm]	RT [min]	# Missed Cleavages
	High	LQQQQRPEDAEDGAEGGGK	1	1	1	Q08J23		0	52.08	2.38485e-05	3	2012.93	0.729077	14.5793	1
	Medium	EGVILTNESAASTGQPDNDVTEGQR	1	1	1	Q08J23		0	24.32	0.0122043	3	2588.2	-2.63881	29.9841	0
P11310	Medium-chain specific acyl-CoA dehydrogenase, mitochondrial OS=Homo sapiens GN=ACADM PE=1 SV=1 - [ACADM_HUMAN]	41.1947	7.36	1	2	3	4	421	46.5586	8.36768
	A2	Sequence	# PSMs	# Proteins	# Protein Groups	Protein Group Accessions	Modifications	ΔCn	IonScore	Exp Value	Charge	MH+ [Da]	ΔM [ppm]	RT [min]	# Missed Cleavages
	Medium	IQEVADELQK	2	1	1	P18085		0	29.01	0.0140675	2	1172.62	0.910432	24.0797	0
	A2	Sequence	# PSMs	# Proteins	# Protein Groups	Protein Group Accessions	Modifications	ΔCn	IonScore	Exp Value	Charge	MH+ [Da]	ΔM [ppm]	RT [min]	# Missed Cleavages
	High	HGGPQYcR	1	1	1	O14684	C7(Carbamidomethyl)	0	24.83	0.0044395	2	974.423	-3.57163	11.1561	0
P11387	DNA topoisomerase 1 OS=Homo sapiens GN=TOP1 PE=1 SV=2 - [TOP1_HUMAN]	39.29	2.61	1	1	1	1	765	90.6689	9.30518
	A2	Sequence	# PSMs	# Proteins	# Protein Groups	Protein Group Accessions	Modifications	ΔCn	IonScore	Exp Value	Charge	MH+ [Da]	ΔM [ppm]	RT [min]	# Missed Cleavages
	High	STESLQANVQR	1	1	1	P26373		0	40.97	0.000859822	2	1232.62	-4.57898	18.7741	0
	A2	Sequence	# PSMs	# Proteins	# Protein Groups	Protein Group Accessions	Modifications	ΔCn	IonScore	Exp Value	Charge	MH+ [Da]	ΔM [ppm]	RT [min]	# Missed Cleavages
	High	TDASSASSFLDSDELER	2	1	1	Q14498		0	54.95	7.35746e-06	2	1829.81	0.864617	38.1124	0
	High	TGIDLGTTGR	1	1	1	Q14498		0	41.38	0.000804197	2	990.52	-1.07818	23.9328	0
P42167	Lamina-associated polypeptide 2, isoforms beta/gamma OS=Homo sapiens GN=TMPO PE=1 SV=2 - [LAP2B_HUMAN]	38.21	5.07	2	1	1	1	454	50.6395	9.37842
	A2	Sequence	# PSMs	# Proteins	# Protein Groups	Protein Group Accessions	Modifications	ΔCn	IonScore	Exp Value	Charge	MH+ [Da]	ΔM [ppm]	RT [min]	# Missed Cleavages
	High	QEDKDDLDVTELTNEDLLDQLVK	1	2	1	P42167		0	38.21	0.000717288	3	2688.32	4.3775	50.1479	1
	A2	Sequence	# PSMs	# Proteins	# Protein Groups	Protein Group Accessions	Modifications	ΔCn	IonScore	Exp Value	Charge	MH+ [Da]	ΔM [ppm]	RT [min]	# Missed Cleavages
	High	GLcAIAQAESLR	1	1	1	P23396	C3(Carbamidomethyl)	0	42.77	0.000488812	2	1288.67	0.306665	35.5278	0
Q08945	FACT complex subunit SSRP1 OS=Homo sapiens GN=SSRP1 PE=1 SV=1 - [SSRP1_HUMAN]	37.21	2.12	1	1	1	1	709	81.0244	6.87354
	A2	Sequence	# PSMs	# Proteins	# Protein Groups	Protein Group Accessions	Modifications	ΔCn	IonScore	Exp Value	Charge	MH+ [Da]	ΔM [ppm]	RT [min]	# Missed Cleavages
	Medium	LIDWGLAEFYHPGQEYNVR	1	1	1	P68400		0	28.13	0.00884439	3	2307.11	-2.62488	47.9969	0
	A2	Sequence	# PSMs	# Proteins	# Protein Groups	Protein Group Accessions	Modifications	ΔCn	IonScore	Exp Value	Charge	MH+ [Da]	ΔM [ppm]	RT [min]	# Missed Cleavages
	High	VQQTVQDLFGR	1	1	1	P38646		0	53.2	4.52305e-05	2	1290.68	-3.04975	35.7486	0
	High	TTPSVVAFTADGER	1	1	1	P38646		0	43.56	0.000359052	2	1450.71	-1.92744	32.6042	0
	Low	NTTIPTK	1	3	2	P38646;P54652		0.0714	12.73	0.776002	2	774.436	0.122985	13.1498	0
Q6NUK1	Calcium-binding mitochondrial carrier protein SCaMC-1 OS=Homo sapiens GN=SLC25A24 PE=1 SV=2 - [SCMC1_HUMAN]	35.47	2.73	1	1	1	1	477	53.3203	6.32861
	A2	Sequence	# PSMs	# Proteins	# Protein Groups	Protein Group Accessions	Modifications	ΔCn	IonScore	Exp Value	Charge	MH+ [Da]	ΔM [ppm]	RT [min]	# Missed Cleavages
	High	SFLSQGQVLK	1	1	1	P48047		0	42.68	0.000353379	2	1106.62	0.265527	32.7145	0
	A2	Sequence	# PSMs	# Proteins	# Protein Groups	Protein Group Accessions	Modifications	ΔCn	IonScore	Exp Value	Charge	MH+ [Da]	ΔM [ppm]	RT [min]	# Missed Cleavages
	High	IIEVGDTPK	1	2	1	P61619		0	45.84	0.000153763	2	971.538	-2.47297	22.5178	0
	High	AFSPTTVNTGR	1	1	1	P61619		0	37.36	0.00153351	2	1150.58	-0.663241	22.6017	0
Q07866	Kinesin light chain 1 OS=Homo sapiens GN=KLC1 PE=1 SV=2 - [KLC1_HUMAN]	34.95	5.06	1	1	1	3	573	65.2689	6.20166
	A2	Sequence	# PSMs	# Proteins	# Protein Groups	Protein Group Accessions	Modifications	ΔCn	IonScore	Exp Value	Charge	MH+ [Da]	ΔM [ppm]	RT [min]	# Missed Cleavages
	High	IGSGVER	1	1	1	P52272		0	35.88	0.00362808	2	717.388	-1.52677	11.7373	0
	Medium	VGQTIER	1	1	1	P52272		0	29.09	0.0221342	2	802.443	1.26529	12.9926	0
	Low	FESPEVAER	1	1	1	P52272		0	21.25	0.0468684	2	1063.5	-2.85123	22.6969	0
	Low	RGEIIAK	1	1	1	P52272		0.2143	11.01	0.895527	2	786.481	-2.79172	11.4765	1
	A2	Sequence	# PSMs	# Proteins	# Protein Groups	Protein Group Accessions	Modifications	ΔCn	IonScore	Exp Value	Charge	MH+ [Da]	ΔM [ppm]	RT [min]	# Missed Cleavages
	High	NQGGGLSSSGAGEGQGPK	1	1	1	P07814		0	66.82	1.01905e-06	2	1587.73	-1.43172	15.1147	0
	High	LTVAENEAETK	2	1	1	P07814		0	48.66	0.000130699	2	1204.6	-3.74355	18.1765	0
	High	TGQEYKPGNPPAEIGQNISSNSSASILESK	1	1	1	P07814		0	35.56	0.00107019	3	3103.51	-1.78089	35.3732	1
O00483	NADH dehydrogenase [ubiquinone] 1 alpha subcomplex subunit 4 OS=Homo sapiens GN=NDUFA4 PE=1 SV=1 - [NDUA4_HUMAN]	32.85	12.35	1	1	1	1	81	9.36391	9.37842
	A2	Sequence	# PSMs	# Proteins	# Protein Groups	Protein Group Accessions	Modifications	ΔCn	IonScore	Exp Value	Charge	MH+ [Da]	ΔM [ppm]	RT [min]	# Missed Cleavages
	Medium	AISSSAISR	1	1	1	Q16630		0	31.68	0.00587511	2	891.488	-2.16033	16.6443	0
	Low	GRFPGAVPGGDR	1	1	1	Q16630		0.8551	10.37	0.808133	2	1185.62	8.49581	31.3055	1
Q12888	Tumor suppressor p53-binding protein 1 OS=Homo sapiens GN=TP53BP1 PE=1 SV=2 - [TP53B_HUMAN]	32.09	0.35	1	1	1	1	1972	213.443	4.70361
	A2	Sequence	# PSMs	# Proteins	# Protein Groups	Protein Group Accessions	Modifications	ΔCn	IonScore	Exp Value	Charge	MH+ [Da]	ΔM [ppm]	RT [min]	# Missed Cleavages
	Medium	KNQQLK	1	2	1	Q9HD64		0	26.18	0.0302443	2	758.45	-2.72213	11.0977	1
Q16630	Cleavage and polyadenylation specificity factor subunit 6 OS=Homo sapiens GN=CPSF6 PE=1 SV=2 - [CPSF6_HUMAN]	31.68	3.81	1	1	2	2	551	59.1734	7.15186
	A2	Sequence	# PSMs	# Proteins	# Protein Groups	Protein Group Accessions	Modifications	ΔCn	IonScore	Exp Value	Charge	MH+ [Da]	ΔM [ppm]	RT [min]	# Missed Cleavages
	High	SGAQASSTPLSPTR	1	1	1	P02545		0	60.12	8.4629e-06	2	1359.69	-0.190151	18.1579	0
	Low	ITESEEVVSR	1	1	1	P02545		0	16.94	0.179037	2	1148.58	-2.67266	19.3062	0
Q96HS1	Serine/threonine-protein phosphatase PGAM5, mitochondrial OS=Homo sapiens GN=PGAM5 PE=1 SV=2 - [PGAM5_HUMAN]	31.42	3.11	1	1	1	1	289	31.9846	8.67529
	A2	Sequence	# PSMs	# Proteins	# Protein Groups	Protein Group Accessions	Modifications	ΔCn	IonScore	Exp Value	Charge	MH+ [Da]	ΔM [ppm]	RT [min]	# Missed Cleavages
	High	SADGSAPAGEGEGVTLQR	2	1	1	Q01650		0	57.24	7.26877e-06	2	1701.79	-6.91591	23.3945	0
	A2	Sequence	# PSMs	# Proteins	# Protein Groups	Protein Group Accessions	Modifications	ΔCn	IonScore	Exp Value	Charge	MH+ [Da]	ΔM [ppm]	RT [min]	# Missed Cleavages
	Medium	KDDEENYLDLFSHK	1	1	1	Q07666		0	29	0.00616873	3	1752.81	-1.10915	37.2374	1
P46783	40S ribosomal protein S10 OS=Homo sapiens GN=RPS10 PE=1 SV=1 - [RS10_HUMAN]	29.78	12.73	2	1	2	2	165	18.8859	10.1548
	A2	Sequence	# PSMs	# Proteins	# Protein Groups	Protein Group Accessions	Modifications	ΔCn	IonScore	Exp Value	Charge	MH+ [Da]	ΔM [ppm]	RT [min]	# Missed Cleavages
	Medium	EQAELTGLR	1	1	1	Q96HS1		0	31.42	0.00865329	2	1016.53	-2.33607	24.0931	0
P18085	ADP-ribosylation factor 4 OS=Homo sapiens GN=ARF4 PE=1 SV=3 - [ARF4_HUMAN]	29.01	5.56	1	1	1	2	180	20.4977	7.13721
	A2	Sequence	# PSMs	# Proteins	# Protein Groups	Protein Group Accessions	Modifications	ΔCn	IonScore	Exp Value	Charge	MH+ [Da]	ΔM [ppm]	RT [min]	# Missed Cleavages
	Medium	IGDLQAFQGHGAGNLAGLK	1	1	1	P08195		0	23.15	0.0249349	3	1866.98	-3.14938	36.767	0
	A2	Sequence	# PSMs	# Proteins	# Protein Groups	Protein Group Accessions	Modifications	ΔCn	IonScore	Exp Value	Charge	MH+ [Da]	ΔM [ppm]	RT [min]	# Missed Cleavages
	Medium	cMLGILNGcWILKFEWVK	2	1	1	Q99728	C1(Carbamidomethyl); C9(Carbamidomethyl)	0	24.76	0.0162085	3	2267.17	7.40974	40.0532	1
Q96LL4	Uncharacterized protein C8orf48 OS=Homo sapiens GN=C8orf48 PE=1 SV=1 - [CH048_HUMAN]	27.61	2.19	1	1	1	1	319	36.8449	8.66064
	A2	Sequence	# PSMs	# Proteins	# Protein Groups	Protein Group Accessions	Modifications	ΔCn	IonScore	Exp Value	Charge	MH+ [Da]	ΔM [ppm]	RT [min]	# Missed Cleavages
	High	VWDDGIIDPADTR	1	1	1	Q9HCC0		0	47.51	0.000100242	2	1472.7	-3.46337	38.3708	0
	A2	Sequence	# PSMs	# Proteins	# Protein Groups	Protein Group Accessions	Modifications	ΔCn	IonScore	Exp Value	Charge	MH+ [Da]	ΔM [ppm]	RT [min]	# Missed Cleavages
	Medium	NMRTTPK	1	1	1	Q96LL4		0	27.61	0.0223661	2	847.444	-1.52325	36.4588	1
P24043	Laminin subunit alpha-2 OS=Homo sapiens GN=LAMA2 PE=1 SV=4 - [LAMA2_HUMAN]	25.27	0.61	1	1	2	2	3122	343.684	6.40479
	A2	Sequence	# PSMs	# Proteins	# Protein Groups	Protein Group Accessions	Modifications	ΔCn	IonScore	Exp Value	Charge	MH+ [Da]	ΔM [ppm]	RT [min]	# Missed Cleavages
	Medium	GDEATARQALR	2	1	1	Q6PXP3		0	24.18	0.0284548	2	1187.61	0.555416	34.0788	1
	A2	Sequence	# PSMs	# Proteins	# Protein Groups	Protein Group Accessions	Modifications	ΔCn	IonScore	Exp Value	Charge	MH+ [Da]	ΔM [ppm]	RT [min]	# Missed Cleavages
	High	ADVIQATGDAIcIFR	1	1	1	Q08945	C12(Carbamidomethyl)	0	37.21	0.00155888	2	1649.83	1.58853	46.042	0
O14684	Prostaglandin E synthase OS=Homo sapiens GN=PTGES PE=1 SV=2 - [PTGES_HUMAN]	24.83	5.26	1	1	1	1	152	17.091	9.49561
	A2	Sequence	# PSMs	# Proteins	# Protein Groups	Protein Group Accessions	Modifications	ΔCn	IonScore	Exp Value	Charge	MH+ [Da]	ΔM [ppm]	RT [min]	# Missed Cleavages
	High	TFDEIASGFR	1	1	1	P11166		0	49.31	6.68151e-05	2	1142.55	1.01039	36.8693	0
	A2	Sequence	# PSMs	# Proteins	# Protein Groups	Protein Group Accessions	Modifications	ΔCn	IonScore	Exp Value	Charge	MH+ [Da]	ΔM [ppm]	RT [min]	# Missed Cleavages
	Medium	SYGVENR	1	1	1	Q8NFJ5		0	23.16	0.0173901	2	824.389	-1.44948	14.8568	0
P01859	Ig gamma-2 chain C region OS=Homo sapiens GN=IGHG2 PE=1 SV=2 - [IGHG2_HUMAN]	24.7265	2.15	4	1	1	2	326	35.8778	7.59131
	A2	Sequence	# PSMs	# Proteins	# Protein Groups	Protein Group Accessions	Modifications	ΔCn	IonScore	Exp Value	Charge	MH+ [Da]	ΔM [ppm]	RT [min]	# Missed Cleavages
	High	LSEVVGSGK	1	1	1	P11182		0	33.22	0.00438317	2	875.482	-0.972979	15.4133	0
P29475	Nitric oxide synthase, brain OS=Homo sapiens GN=NOS1 PE=1 SV=2 - [NOS1_HUMAN]	24.61	0.63	1	1	1	1	1434	160.869	7.41553
	A2	Sequence	# PSMs	# Proteins	# Protein Groups	Protein Group Accessions	Modifications	ΔCn	IonScore	Exp Value	Charge	MH+ [Da]	ΔM [ppm]	RT [min]	# Missed Cleavages
	High	NFILDQTNVSAAAQR	1	1	1	Q00839		0	78.55	1.28466e-07	2	1647.85	1.13363	35.6654	0
	A2	Sequence	# PSMs	# Proteins	# Protein Groups	Protein Group Accessions	Modifications	ΔCn	IonScore	Exp Value	Charge	MH+ [Da]	ΔM [ppm]	RT [min]	# Missed Cleavages
	High	VGSTSENITQK	1	2	1	O15523		0	48.28	0.000144136	2	1163.59	-0.77195	14.5728	0
Q8NFJ5	Retinoic acid-induced protein 3 OS=Homo sapiens GN=GPRC5A PE=1 SV=2 - [RAI3_HUMAN]	23.16	1.96	1	1	1	1	357	40.2249	8.14795
	A2	Sequence	# PSMs	# Proteins	# Protein Groups	Protein Group Accessions	Modifications	ΔCn	IonScore	Exp Value	Charge	MH+ [Da]	ΔM [ppm]	RT [min]	# Missed Cleavages
	High	NVIFQPVAELK	1	1	1	Q01813		0	38.48	0.000688243	2	1257.72	-1.51225	39.5072	0
	A2	Sequence	# PSMs	# Proteins	# Protein Groups	Protein Group Accessions	Modifications	ΔCn	IonScore	Exp Value	Charge	MH+ [Da]	ΔM [ppm]	RT [min]	# Missed Cleavages
	Medium	EVLKSLPDK	1	1	1	Q16281		0	25	0.0245077	2	1028.6	1.65088	36.416	1
P13631	Retinoic acid receptor gamma OS=Homo sapiens GN=RARG PE=1 SV=1 - [RARG_HUMAN]	23.13	6.39	1	1	1	1	454	50.3091	7.47412
	A2	Sequence	# PSMs	# Proteins	# Protein Groups	Protein Group Accessions	Modifications	ΔCn	IonScore	Exp Value	Charge	MH+ [Da]	ΔM [ppm]	RT [min]	# Missed Cleavages
	Medium	SNLTSPQTVPR	1	1	1	P98073		0	23.44	0.0312499	2	1199.64	-0.860995	20.1197	0
O75037	Kinesin-like protein KIF21B OS=Homo sapiens GN=KIF21B PE=1 SV=2 - [KI21B_HUMAN]	23.09	0.43	1	1	1	1	1637	182.548	7.07861
	A2	Sequence	# PSMs	# Proteins	# Protein Groups	Protein Group Accessions	Modifications	ΔCn	IonScore	Exp Value	Charge	MH+ [Da]	ΔM [ppm]	RT [min]	# Missed Cleavages
	High	TVLDQQQTPSR	1	1	1	P42704		0	46.47	0.000185975	2	1272.65	-2.55587	18.0395	0
Q9P2E3	NFX1-type zinc finger-containing protein 1 OS=Homo sapiens GN=ZNFX1 PE=1 SV=2 - [ZNFX1_HUMAN]	22.85	0.36	1	1	1	1	1918	220.084	7.29834
	A2	Sequence	# PSMs	# Proteins	# Protein Groups	Protein Group Accessions	Modifications	ΔCn	IonScore	Exp Value	Charge	MH+ [Da]	ΔM [ppm]	RT [min]	# Missed Cleavages
	Medium	PYMASR	1	1	1	Q9UQ90		0	20.03	0.0367453	2	724.345	0.100589	14.607	0
	A2	Sequence	# PSMs	# Proteins	# Protein Groups	Protein Group Accessions	Modifications	ΔCn	IonScore	Exp Value	Charge	MH+ [Da]	ΔM [ppm]	RT [min]	# Missed Cleavages
	Medium	DAEAVNEKAIK	1	1	1	P24043		0	25.27	0.0258535	2	1187.62	-9.72655	34.0975	1
	Low	ELINQARK	1	1	1	P24043		0.4231	14.58	0.315245	2	971.56	-2.9117	11.5039	1
Q9HD64	G antigen family D member 2 OS=Homo sapiens GN=XAGE1A PE=2 SV=2 - [GAGD2_HUMAN]	0	3.75	2	1	1	1	160	17.74	9.67139
	A2	Sequence	# PSMs	# Proteins	# Protein Groups	Protein Group Accessions	Modifications	ΔCn	IonScore	Exp Value	Charge	MH+ [Da]	ΔM [ppm]	RT [min]	# Missed Cleavages
	Medium	SSPATADKR	1	1	1	Q8TF72		0	25.19	0.0305718	2	932.479	-0.621778	13.2806	1
P98073	Enteropeptidase OS=Homo sapiens GN=PRSS7 PE=2 SV=2 - [ENTK_HUMAN]	0	1.08	1	1	1	1	1019	112.853	5.03369
	A2	Sequence	# PSMs	# Proteins	# Protein Groups	Protein Group Accessions	Modifications	ΔCn	IonScore	Exp Value	Charge	MH+ [Da]	ΔM [ppm]	RT [min]	# Missed Cleavages
	High	LILLQNK	1	1	1	O75037		0	23.09	0.00564544	2	841.548	-3.50102	30.0936	0
Q9UQ90	Paraplegin OS=Homo sapiens GN=SPG7 PE=1 SV=2 - [SPG7_HUMAN]	0	0.75	1	1	1	1	795	88.1789	8.68994
	A2	Sequence	# PSMs	# Proteins	# Protein Groups	Protein Group Accessions	Modifications	ΔCn	IonScore	Exp Value	Charge	MH+ [Da]	ΔM [ppm]	RT [min]	# Missed Cleavages
	High	NGNQDcR	1	1	1	Q9P2E3	C6(Carbamidomethyl)	0	22.85	0.00311578	2	863.345	3.3697	15.4796	0
	A2	Sequence	# PSMs	# Proteins	# Protein Groups	Protein Group Accessions	Modifications	ΔCn	IonScore	Exp Value	Charge	MH+ [Da]	ΔM [ppm]	RT [min]	# Missed Cleavages
	Medium	PATGERK	1	1	1	Q12888		0	32.09	0.00664368	2	758.415	-0.236629	20.138	1
Mass Spectrometer (MS) result of proteins which were pull down by lncSLCO1C1 in BGC823 cell
P67936	Tropomyosin alpha-4 chain OS=Homo sapiens GN=TPM4 PE=1 SV=3 - [TPM4_HUMAN]	323.852	44.76	4	10	13	19	248	28.5045	4.69092
	A2	Sequence	# PSMs	# Proteins	# Protein Groups	Protein Group Accessions	Modifications	ΔCn	IonScore	Exp Value	Charge	MH+ [Da]	ΔM [ppm]	RT [min]	# Missed Cleavages
	High	QVQSLTcEVDALK	1	1	1	P08670	C7(Carbamidomethyl)	0	60.87	7.73449e-06	2	1490.75	-1.46359	47.6286	0
	High	SLYASSPGGVYATR	1	1	1	P08670		0	60.29	6.87523e-06	2	1428.71	-1.94534	40.745	0
	High	KVESLQEEIAFLK	1	1	1	P08670		0	57.87	7.9203e-06	2	1533.85	-2.32019	51.1541	1
	High	ISLPLPNFSSLNLR	1	1	1	P08670		0	56.4	7.78895e-06	2	1570.89	-2.19625	58.1701	0
	High	FADLSEAANR	1	1	1	P08670		0	53.98	3.91946e-05	2	1093.52	-2.61507	35.9329	0
	High	ILLAELEQLK	1	1	1	P08670		0	53.91	1.07707e-05	2	1169.71	-2.62988	53.7743	0
	High	EEAENTLQSFR	1	1	1	P08670		0	53.5	2.70244e-05	2	1323.62	-1.65249	40.9908	0
	High	VELQELNDR	1	2	1	P08670		0	51.12	5.87237e-05	2	1115.57	-2.66375	37.7574	0
	High	ETNLDSLPLVDTHSK	1	1	1	P08670		0	50.32	5.62025e-05	2	1668.84	-1.34758	45.52	0
	High	SSVPGVR	1	1	1	P08670		0	41.05	0.000816645	2	701.393	-2.01676	21.2918	0
	High	QDVDNASLAR	1	1	1	P08670		0	37.15	0.00145528	2	1088.53	-2.46956	25.1394	0
	High	FANYIDK	1	1	1	P08670		0	33	0.00260617	2	870.434	-1.92407	34.7384	0
	Medium	DGQVINETSQHHDDLE	1	1	1	P08670		0	27.78	0.00483502	2	1836.8	-1.95736	32.4935	0
	Low	QQYESVAAK	1	1	1	P08670		0	23.04	0.0392308	2	1023.51	-2.06237	21.3437	0
	Medium	EYQDLLNVK	1	6	1	P08670		0	23.02	0.0361691	2	1121.58	-1.27348	45.8278	0
	Low	RQVDQLTNDK	1	1	1	P08670		0	20.04	0.105028	2	1216.62	-3.40478	19.9635	1
	Low	QVDQLTNDK	1	1	1	P08670		0	19.52	0.110569	2	1060.53	-0.985167	22.0885	0
	Low	SYVTTSTR	1	1	1	P08670		0	10.02	0.656968	2	914.455	-3.32634	22.1891	0
	A2	Sequence	# PSMs	# Proteins	# Protein Groups	Protein Group Accessions	Modifications	ΔCn	IonScore	Exp Value	Charge	MH+ [Da]	ΔM [ppm]	RT [min]	# Missed Cleavages
	High	FDGALNVDLTEFQTNLVPYPR	3	7	2	P68363;Q9BQE3		0	96.99	1.12992e-09	2	2409.21	1.80014	59.5985	0
	High	TIGGGDDSFNTFFSETGAGK	1	5	2	P68363;Q9BQE3		0	89.02	3.25817e-09	2	2007.89	-1.2295	53.5243	0
	High	LISQIVSSITASLR	1	5	2	P68363;Q9BQE3		0	71.59	1.24817e-07	2	1487.88	-1.7453	60.4749	0
	High	SIQFVDWcPTGFK	1	2	1	P68363	C8(Carbamidomethyl)	0	65.24	1.67567e-06	2	1584.74	-4.75102	54.652	0
	High	AVFVDLEPTVIDEVR	1	3	2	P68363;Q9BQE3		0	51.77	4.09143e-05	2	1701.9	-3.98135	55.0369	0
	High	DVNAAIATIK	1	5	2	P68363;Q9BQE3		0	49.87	9.94323e-05	2	1015.58	-1.97995	42.1318	0
	High	EIIDLVLDR	1	3	2	P68363;Q9BQE3		0	45.24	0.000169063	2	1085.62	-2.69543	53.5575	0
	High	VGINYQPPTVVPGGDLAK	2	7	2	P68363;Q9BQE3		0	37.97	0.000710166	2	1824.98	-1.26544	49.5736	0
	High	QLFHPEQLITGK	2	8	2	P68363;Q9BQE3		0	36.62	0.00129574	2	1410.77	-2.98299	47.8155	0
	Medium	NLDIERPTYTNLNR	2	7	2	P68363;Q9BQE3		0	29.01	0.0106763	2	1718.88	-0.115054	42.5096	1
	Medium	LSVDYGK	1	5	2	P68363;Q9BQE3		0	25.1	0.0250314	2	781.408	-1.51878	29.2985	0
	Medium	IHFPLATYAPVISAEK	1	6	2	P68363;Q9BQE3		0	25.04	0.0133165	3	1756.96	-0.770128	52.0919	0
	Low	GHYTIGK	1	6	2	P68363;Q9BQE3		0	13.43	0.601473	2	775.408	-2.69655	17.436	0
Q9NR30	Nucleolar RNA helicase 2 OS=Homo sapiens GN=DDX21 PE=1 SV=5 - [DDX21_HUMAN]	305.904	19.8	2	9	13	16	783	87.2904	9.27588
	A2	Sequence	# PSMs	# Proteins	# Protein Groups	Protein Group Accessions	Modifications	ΔCn	IonScore	Exp Value	Charge	MH+ [Da]	ΔM [ppm]	RT [min]	# Missed Cleavages
	High	ISGLIYEETR	3	1	1	P62805		0	61.35	5.97252e-06	2	1180.62	-2.14936	43.414	0
	High	VFLENVIR	2	1	1	P62805		0	45.98	0.000152671	2	989.576	-1.68944	49.1234	0
	High	DNIQGITKPAIR	3	1	1	P62805		0	36.23	0.000845723	2	1325.75	-2.06616	37.8721	1
	Medium	DAVTYTEHAK	3	1	1	P62805		0	30.67	0.00698486	2	1134.54	-2.33285	21.7683	0
	Low	DNIQGITK	1	1	1	P62805		0	22.99	0.0612858	2	888.476	-2.5396	25.835	0
P19338	Nucleolin OS=Homo sapiens GN=NCL PE=1 SV=3 - [NUCL_HUMAN]	300.373	17.89	1	7	11	14	710	76.5684	4.70361
	A2	Sequence	# PSMs	# Proteins	# Protein Groups	Protein Group Accessions	Modifications	ΔCn	IonScore	Exp Value	Charge	MH+ [Da]	ΔM [ppm]	RT [min]	# Missed Cleavages
	High	KTEAPAAPAAQETK	2	1	1	P80723		0	67.94	1.157e-06	2	1412.74	-0.8475	18.6363	1
	Medium	SDGAPASDSKPGSSEAAPSSK	2	1	1	P80723		0	24.4	0.0179724	3	1932.88	-1.08052	18.3801	1
	Low	ETPAATEAPSSTPK	1	1	1	P80723		0	21.14	0.0484552	2	1386.67	-1.6214	23.7335	0
	Low	AAEAAAAPAESAAPAAGEEPSKEEGEPK	2	1	1	P80723		0	17.8	0.0539366	3	2636.22	-3.05093	31.7194	1
	Low	DAAAAKEEAPK	1	1	1	P80723		0	14.54	0.265428	2	1100.56	-1.90936	23.1545	1
	A2	Sequence	# PSMs	# Proteins	# Protein Groups	Protein Group Accessions	Modifications	ΔCn	IonScore	Exp Value	Charge	MH+ [Da]	ΔM [ppm]	RT [min]	# Missed Cleavages
	High	GHYTEGAELVDSVLDVVR	1	5	2	P07437;P68371		0	105.65	1.7153e-10	2	1958.98	-3.00236	57.405	0
	High	SGPFGQIFRPDNFVFGQSGAGNNWAK	4	5	2	P07437;P68371		0	74.29	1.69438e-07	2	2798.34	-0.421158	56.6229	1
	High	NSSYFVEWIPNNVK	1	7	2	P07437;P68371		0	64.85	2.34049e-06	2	1696.83	-2.34214	54.1713	0
	High	EIVHIQAGQcGNQIGAK	2	6	2	P07437;P68371	C10(Carbamidomethyl)	0	61.34	6.02301e-06	3	1822.92	-2.19805	36.2431	0
	High	ISVYYNEATGGK	1	1	1	P07437		0	60.94	5.67792e-06	2	1301.64	1.04184	38.3383	0
	High	ALTVPELTQQVFDAK	2	1	1	P07437		0	55.73	1.45679e-05	2	1659.89	-4.8417	54.9177	0
	High	YLTVAAVFR	1	3	2	P07437;P68371		0	51.32	4.05847e-05	2	1039.59	-1.62259	51.8139	0
	High	FWEVISDEHGIDPTGTYHGDSDLQLDR	1	1	1	P07437		0	45.02	8.18415e-05	3	3102.41	1.38251	51.9976	0
	High	TAVcDIPPR	4	7	2	P07437;P68371	C4(Carbamidomethyl)	0	43.52	0.000293457	2	1028.52	-2.55131	29.7389	0
	Low	FPGQLNADLR	1	9	2	P07437;P68371		0	19.37	0.146826	2	1130.6	-0.0697487	44.4749	0
	Low	IREEYPDR	1	6	2	P07437;P68371		0	15.77	0.272796	2	1077.53	-2.48774	21.8323	1
Q01082	Spectrin beta chain, brain 1 OS=Homo sapiens GN=SPTBN1 PE=1 SV=2 - [SPTB2_HUMAN]	278.733	4.53	1	5	7	8	2364	274.439	5.56689
	A2	Sequence	# PSMs	# Proteins	# Protein Groups	Protein Group Accessions	Modifications	ΔCn	IonScore	Exp Value	Charge	MH+ [Da]	ΔM [ppm]	RT [min]	# Missed Cleavages
	High	LFDQAFGLPR	1	1	1	P04792		0	73.28	4.48749e-07	2	1163.62	-1.41204	52.2162	0
	High	LATQSNEITIPVTFESR	1	1	1	P04792		0	45.25	0.000173152	2	1905.99	-0.0454109	51.4903	0
	High	QLSSGVSEIR	1	1	1	P04792		0	36.01	0.00313264	2	1075.57	-1.47072	33.2275	0
	Medium	AQLGGPEAAK	1	1	1	P04792		0	24.74	0.0199764	2	941.504	-0.92647	20.4438	0
	Low	VSLDVNHFAPDELTVK	1	1	1	P04792		0	15.3	0.213963	3	1783.92	-0.9186	49.9418	0
	Low	HEERQDEHGYISR	1	1	1	P04792		0	11.73	0.345786	3	1655.76	7.25464	42.6674	1
	A2	Sequence	# PSMs	# Proteins	# Protein Groups	Protein Group Accessions	Modifications	ΔCn	IonScore	Exp Value	Charge	MH+ [Da]	ΔM [ppm]	RT [min]	# Missed Cleavages
	High	GGSGGSYGGGGSGGGYGGGSGSR	1	1	1	P35527		0	88.61	8.26326e-10	2	1791.72	-1.68679	22.9945	0
	High	GGGGSFGYSYGGGSGGGFSASSLGGGFGGGSR	1	1	1	P35527		0	82.78	5.2723e-09	2	2705.14	-6.43399	52.2031	0
	High	EIETYHNLLEGGQEDFESSGAGK	4	1	1	P35527		0	82.3	1.17769e-08	2	2510.13	-2.32942	49.4599	0
	High	DIENQYETQITQIEHEVSSSGQEVQSSAK	2	1	1	P35527		0	82.16	1.76359e-08	3	3264.51	-0.51128	56.2149	0
	High	SGGGGGGGLGSGGSIR	1	1	1	P35527		0	76.12	1.85701e-07	2	1232.59	-3.81639	25.4703	0
	High	VQALEEANNDLENK	1	1	1	P35527		0	60.56	6.24106e-06	2	1586.76	-4.49897	39.6379	0
	High	FSSSSGYGGGSSR	1	1	1	P35527		0	55.13	6.44495e-06	2	1235.53	-1.998	23.196	0
	High	QGVDADINGLR	1	1	1	P35527		0	54.22	2.66802e-05	2	1157.59	-0.950208	40.139	0
	High	STMQELNSR	1	1	1	P35527		0	49.71	6.68159e-05	2	1065.5	-3.04079	26.4309	0
	High	NYSPYYNTIDDLKDQIVDLTVGNNK	1	1	1	P35527		0	41.48	0.000320046	3	2902.41	-0.369446	59.8105	1
	High	QVLDNLTmEK	1	1	1	P35527	M8(Oxidation)	0	35.77	0.00291335	2	1206.6	-1.68927	38.3482	0
	Medium	TLLDIDNTR	1	1	1	P35527		0	33.53	0.00607744	2	1060.56	-0.997435	43.2353	0
	High	KGPAAIQK	1	1	1	P35527		0	31.55	0.00269439	2	812.497	-1.98189	12.2192	1
	Low	LASYLDK	1	7	3	P13645;Q04695;P35527		0	18.82	0.0905418	2	809.439	-1.67876	30.502	0
Q8IUE6	Histone H2A type 2-B OS=Homo sapiens GN=HIST2H2AB PE=1 SV=3 - [H2A2B_HUMAN]	267.998	63.08	1	1	6	9	130	13.9868	10.8872
	A2	Sequence	# PSMs	# Proteins	# Protein Groups	Protein Group Accessions	Modifications	ΔCn	IonScore	Exp Value	Charge	MH+ [Da]	ΔM [ppm]	RT [min]	# Missed Cleavages
	High	KQPPVSPGTALVGSQK	3	1	1	P17096		0	45.23	7.79782e-05	2	1593.89	-2.55224	32.091	1
	High	SSQPLASK	1	1	1	P17096		0	41.1	0.00100912	2	817.441	-1.10464	13.7428	0
	High	EEEEGISQESSEEEQ	1	1	1	P17096		0	19.04	0.00729235	2	1738.67	-2.67687	32.2505	0
	A2	Sequence	# PSMs	# Proteins	# Protein Groups	Protein Group Accessions	Modifications	ΔCn	IonScore	Exp Value	Charge	MH+ [Da]	ΔM [ppm]	RT [min]	# Missed Cleavages
	High	TLTAVHDAILEDLVFPSEIVGK	3	1	1	P62081		0	60.46	2.33869e-06	2	2367.29	2.92485	59.5952	0
	High	AIIIFVPVPQLK	1	1	1	P62081		0	53.36	2.69692e-06	2	1337.85	-1.42467	57.6884	0
	Medium	VETFSGVYK	1	1	1	P62081		0	30.1	0.00806221	2	1029.52	-1.16357	38.4819	0
	Medium	DVNFEFPEFQL	1	1	1	P62081		0	26.84	0.0102472	2	1384.64	-2.03197	65.2291	0
	Medium	EIEVGGGR	1	1	1	P62081		0	25.57	0.0202452	2	816.419	-2.01017	22.0219	0
	Low	ELNITAAK	1	1	1	P62081		0	18.93	0.178474	2	859.485	-3.91903	29.9561	0
Q7Z406	Myosin-14 OS=Homo sapiens GN=MYH14 PE=1 SV=1 - [MYH14_HUMAN]	254.511	5.96	10	2	12	14	1995	227.863	5.92236
	A2	Sequence	# PSMs	# Proteins	# Protein Groups	Protein Group Accessions	Modifications	ΔCn	IonScore	Exp Value	Charge	MH+ [Da]	ΔM [ppm]	RT [min]	# Missed Cleavages
	High	IIDVVYNASNNELVR	1	1	1	P62241		0	75.87	1.86351e-07	2	1718.91	-0.477996	49.7387	0
	High	ISSLLEEQFQQGK	1	1	1	P62241		0	67.51	1.49919e-06	2	1506.78	-1.91545	47.9619	0
	High	LDVGNFSWGSEccTR	1	1	1	P62241	C12(Carbamidomethyl); C13(Carbamidomethyl)	0	62.2	6.92944e-07	2	1787.75	0.175138	51.3546	0
	High	NcIVLIDSTPYR	1	1	1	P62241	C2(Carbamidomethyl)	0	57.2	1.77208e-05	2	1450.73	-0.783389	49.0355	0
	High	ADGYVLEGK	1	1	1	P62241		0	51.38	6.80474e-05	2	951.475	-3.56417	31.5657	0
	Medium	LTPEEEEILNK	1	1	1	P62241		0	29.48	0.00794674	2	1314.68	-1.79672	43.6715	0
P51991	Heterogeneous nuclear ribonucleoprotein A3 OS=Homo sapiens GN=HNRNPA3 PE=1 SV=2 - [ROA3_HUMAN]	251.781	10.05	1	2	3	5	378	39.5706	9.01221
	A2	Sequence	# PSMs	# Proteins	# Protein Groups	Protein Group Accessions	Modifications	ΔCn	IonScore	Exp Value	Charge	MH+ [Da]	ΔM [ppm]	RT [min]	# Missed Cleavages
	High	QVVNIPSFIVR	1	1	1	P46781		0	36.72	0.000755489	2	1271.74	-2.47473	52.9292	0
	High	LFEGNALLR	1	1	1	P46781		0	35.16	0.00243832	2	1032.58	-2.52669	47.9565	0
	High	IEDFLER	1	1	1	P46781		0	34.7	0.00289712	2	921.467	-1.16224	44.3911	0
	Medium	IGVLDEGK	2	1	1	P46781		0	34.09	0.00510824	2	830.458	-4.2154	32.2637	0
	Medium	LIGEYGLR	1	1	1	P46781		0	28.56	0.00947347	2	920.519	-1.15457	42.5434	0
	Low	SPYGGGRPGR	1	1	1	P46781		0	23.8	0.0437713	2	1003.5	-2.64405	16.6318	1
	Low	SRLDQELK	1	1	1	P46781		0.2308	19.6	0.169406	2	988.541	-1.7373	25.5085	1
	Low	LQTQVFK	1	1	1	P46781		0	10.52	0.474628	2	863.497	-1.67156	32.7014	0
P09651	Heterogeneous nuclear ribonucleoprotein A1 OS=Homo sapiens GN=HNRNPA1 PE=1 SV=5 - [ROA1_HUMAN]	248.988	23.12	3	5	7	9	372	38.7231	9.12939
	A2	Sequence	# PSMs	# Proteins	# Protein Groups	Protein Group Accessions	Modifications	ΔCn	IonScore	Exp Value	Charge	MH+ [Da]	ΔM [ppm]	RT [min]	# Missed Cleavages
	High	VVLVLAGR	1	1	1	P61353		0	40.39	0.000155399	2	826.549	-2.14192	42.1085	0
	High	YSVDIPLDK	1	1	1	P61353		0	36.9	0.00202132	2	1049.55	-1.35005	46.2545	0
	High	NIDDGTSDRPYSHALVAGIDR	3	1	1	P61353		0	34.7	0.00155868	2	2272.09	-2.72981	43.1611	1
	Low	DVFRDPALK	1	1	1	P61353		0.0588	15.97	0.226372	2	1060.57	-3.42506	37.552	1
Q08211	ATP-dependent RNA helicase A OS=Homo sapiens GN=DHX9 PE=1 SV=4 - [DHX9_HUMAN]	247.717	10.63	1	7	9	10	1270	140.869	6.84424
	A2	Sequence	# PSMs	# Proteins	# Protein Groups	Protein Group Accessions	Modifications	ΔCn	IonScore	Exp Value	Charge	MH+ [Da]	ΔM [ppm]	RT [min]	# Missed Cleavages
	High	VANVSLLALYK	1	1	1	P62266		0	69.67	1.025e-07	2	1190.71	-1.62202	51.973	0
	High	ITAFVPNDGcLNFIEENDEVLVAGFGR	1	1	1	P62266	C10(Carbamidomethyl)	0	57.05	8.28418e-06	2	2996.45	1.33273	62.1729	0
	Medium	GHAVGDIPGVR	1	1	1	P62266		0	26.42	0.0223474	2	1077.58	-2.85771	31.3225	0
	A2	Sequence	# PSMs	# Proteins	# Protein Groups	Protein Group Accessions	Modifications	ΔCn	IonScore	Exp Value	Charge	MH+ [Da]	ΔM [ppm]	RT [min]	# Missed Cleavages
	High	ISLGLPVGAVINcADNTGAK	2	1	1	P62829	C13(Carbamidomethyl)	0	73.82	1.92954e-07	2	1970.04	-0.805548	53.6478	0
	High	EcADLWPR	1	1	1	P62829	C2(Carbamidomethyl)	0	33.04	0.00129114	2	1046.47	-2.31922	43.441	0
	Medium	GSAITGPVAK	2	1	1	P62829		0	30.95	0.00506221	2	900.513	-2.0568	24.017	0
	Low	GKPELR	1	1	1	P62829		0.2857	10.06	0.665739	2	699.411	-5.58331	11.9235	1
	A2	Sequence	# PSMs	# Proteins	# Protein Groups	Protein Group Accessions	Modifications	ΔCn	IonScore	Exp Value	Charge	MH+ [Da]	ΔM [ppm]	RT [min]	# Missed Cleavages
	High	NGLSLAALK	1	1	1	P16401		0	64.68	2.51902e-06	2	886.535	-1.16946	45.6379	0
	High	ATGPPVSELITK	1	1	1	P16401		0	53.74	2.04994e-05	2	1212.68	-2.29214	43.6336	0
	High	SETAPAETATPAPVEK	1	1	1	P16401		0	44.11	0.000240653	2	1598.78	-5.23711	29.7118	0
	High	AASGEAKPK	1	3	2	P16403;P16401		0	42.3	0.000612397	2	858.466	-2.63896	6.83972	1
	High	KATGPPVSELITK	2	1	1	P16401		0	41.83	0.000190282	2	1340.77	-2.70995	37.6918	1
	Medium	ALAAGGYDVEK	1	1	1	P16401		0	30.42	0.00812499	2	1093.55	-2.17171	33.8349	0
	Low	GTGASGSFK	1	6	2	P16403;P16401		0	11.93	0.29175	2	811.392	-2.53722	14.9568	0
Q8WWI1	LIM domain only protein 7 OS=Homo sapiens GN=LMO7 PE=1 SV=2 - [LMO7_HUMAN]	195.099	4.87	1	4	6	9	1683	192.59	8.08936
	A2	Sequence	# PSMs	# Proteins	# Protein Groups	Protein Group Accessions	Modifications	ΔCn	IonScore	Exp Value	Charge	MH+ [Da]	ΔM [ppm]	RT [min]	# Missed Cleavages
	High	AALQELLSK	1	1	1	P62851		0	55.24	1.97489e-05	2	972.572	-0.790099	47.1998	0
	High	DKLNNLVLFDK	1	1	1	P62851		0	34.26	0.00166863	2	1318.74	-0.0709057	48.6593	1
	Medium	AQVIYTR	1	1	1	P62851		0	23.09	0.0341181	2	850.476	-2.88865	25.8219	0
	Low	LITPAVVSER	1	1	1	P62851		0	15.22	0.102207	2	1084.63	-1.78717	40.843	0
P20700	Lamin-B1 OS=Homo sapiens GN=LMNB1 PE=1 SV=2 - [LMNB1_HUMAN]	194.398	20.65	1	6	11	12	586	66.3676	5.16064
	A2	Sequence	# PSMs	# Proteins	# Protein Groups	Protein Group Accessions	Modifications	ΔCn	IonScore	Exp Value	Charge	MH+ [Da]	ΔM [ppm]	RT [min]	# Missed Cleavages
	High	VGLTNYAAAYcTGLLLAR	1	1	1	P46777	C11(Carbamidomethyl)	0	90.45	4.82341e-09	2	1927.01	-1.89916	56.2609	0
	High	QFSQYIK	1	1	1	P46777		0	47.11	0.000143957	2	913.477	-1.04771	37.6362	0
	High	DIIcQIAYAR	1	1	1	P46777	C4(Carbamidomethyl)	0	43.79	0.00039485	2	1222.62	-1.78881	49.5512	0
	High	GAVDGGLSIPHSTK	1	1	1	P46777		0	43.11	0.000403138	2	1338.7	-3.23022	35.172	0
	High	EFNAEVHR	1	1	1	P46777		0	38.37	0.000735007	2	1001.48	-2.37114	23.2721	0
	Low	RFPGYDSESK	1	1	1	P46777		0	21.76	0.0340071	2	1185.55	-3.9185	27.114	1
	Low	YLMEEDEDAYKK	1	1	1	P46777		0	13.31	0.146998	2	1533.69	6.82585	36.4038	1
	Low	LVIQDK	1	1	1	P46777		0.5806	12.94	0.388742	2	715.434	-1.24923	23.6016	0
	A2	Sequence	# PSMs	# Proteins	# Protein Groups	Protein Group Accessions	Modifications	ΔCn	IonScore	Exp Value	Charge	MH+ [Da]	ΔM [ppm]	RT [min]	# Missed Cleavages
	High	AAAAAAALQAK	1	1	1	P36578		0	76.34	1.56785e-07	2	956.55	-2.55809	25.1048	0
	High	QPYAVSELAGHQTSAESWGTGR	3	1	1	P36578		0	57.06	9.24907e-06	2	2332.1	-0.038102	46.5572	0
	High	LDELYGTWR	1	1	1	P36578		0	55.11	2.34322e-05	2	1152.57	-0.877076	48.5663	0
	High	GPcIIYNEDNGIIK	1	1	1	P36578	C3(Carbamidomethyl)	0	43.15	0.000346183	2	1605.79	-1.94426	47.8592	0
	High	NIPGITLLNVSK	1	1	1	P36578		0	32.45	0.00113771	2	1268.75	-2.07686	52.1739	0
	Medium	FcIWTESAFR	1	1	1	P36578	C2(Carbamidomethyl)	0	28.09	0.00737384	2	1316.61	-1.83516	53.9231	0
	Low	AWNDIK	1	1	1	P36578		0	20.52	0.0878284	2	746.381	-2.41973	31.5626	0
	Medium	EAVLLLK	1	1	1	P36578		0	19.44	0.00739458	2	785.512	-1.15424	42.7441	0
	Low	IEEVPELPLVVEDK	1	1	1	P36578		0	19.06	0.0546327	2	1608.87	-2.4757	53.1125	0
	Low	SPEIQR	1	1	1	P36578		0	13.61	0.328811	2	729.389	0.520381	16.5589	0
	Low	LAPGGHVGR	1	1	1	P36578		0	13.03	0.261312	2	863.483	-1.83151	16.5717	0
P16403	Histone H1.2 OS=Homo sapiens GN=HIST1H1C PE=1 SV=2 - [H12_HUMAN]	191.345	40.38	4	8	11	12	213	21.3517	10.9312
	A2	Sequence	# PSMs	# Proteins	# Protein Groups	Protein Group Accessions	Modifications	ΔCn	IonScore	Exp Value	Charge	MH+ [Da]	ΔM [ppm]	RT [min]	# Missed Cleavages
	High	NREPVQLETLSIR	1	1	1	P62314		0	37.76	0.000669977	2	1554.86	-1.407	44.9278	1
	High	YFILPDSLPLDTLLVDVEPK	1	1	1	P62314		0	35.72	0.000562625	2	2287.24	-1.35232	66.5071	0
P06899	Histone H2B type 1-J OS=Homo sapiens GN=HIST1H2BJ PE=1 SV=3 - [H2B1J_HUMAN]	189.992	60.32	8	1	10	14	126	13.8956	10.3159
	A2	Sequence	# PSMs	# Proteins	# Protein Groups	Protein Group Accessions	Modifications	ΔCn	IonScore	Exp Value	Charge	MH+ [Da]	ΔM [ppm]	RT [min]	# Missed Cleavages
	High	GHYTEGAELVDSVLDVVR	1	5	2	P07437;P68371		0	105.65	1.7153e-10	2	1958.98	-3.00236	57.405	0
	High	SGPFGQIFRPDNFVFGQSGAGNNWAK	4	5	2	P07437;P68371		0	74.29	1.69438e-07	2	2798.34	-0.421158	56.6229	1
	High	NSSYFVEWIPNNVK	1	7	2	P07437;P68371		0	64.85	2.34049e-06	2	1696.83	-2.34214	54.1713	0
	High	EIVHLQAGQcGNQIGAK	2	6	2	P07437;P68371	C10(Carbamidomethyl)	0	61.34	6.02301e-06	3	1822.92	-2.19805	36.2431	0
	High	YLTVAAVFR	1	3	2	P07437;P68371		0	51.32	4.05847e-05	2	1039.59	-1.62259	51.8139	0
	High	INVYYNEATGGK	1	1	1	P68371		0	46.33	0.000179263	2	1328.64	-2.68127	38.6414	0
	High	TAVcDIPPR	4	7	2	P07437;P68371	C4(Carbamidomethyl)	0	43.52	0.000293457	2	1028.52	-2.55131	29.7389	0
	Low	FPGQLNADLR	1	9	2	P07437;P68371		0	19.37	0.146826	2	1130.6	-0.0697487	44.4749	0
	Low	IREEYPDR	1	6	2	P07437;P68371		0	15.77	0.272796	2	1077.53	-2.48774	21.8323	1
	A2	Sequence	# PSMs	# Proteins	# Protein Groups	Protein Group Accessions	Modifications	ΔCn	IonScore	Exp Value	Charge	MH+ [Da]	ΔM [ppm]	RT [min]	# Missed Cleavages
	High	LSNIFVIGK	1	1	1	P62701		0	52.33	1.05262e-05	2	990.596	-2.25662	49.8874	0
	High	DANGNSFATR	1	3	1	P62701		0	51.81	3.29587e-05	2	1052.47	-2.18257	23.0837	0
	Medium	EcLPLIIFLR	1	1	1	P62701	C2(Carbamidomethyl)	0	23.43	0.0206543	2	1273.73	-1.00949	60.6935	0
	Medium	KIFVGTK	2	1	1	P62701		0	22.22	0.0137952	2	792.496	-2.76119	21.2026	1
	Low	IGVITNR	1	1	1	P62701		0	18.76	0.190255	2	772.466	-1.69087	26.9875	0
	Low	LIYDTK	1	1	1	P62701		0	15.95	0.10545	2	752.417	-2.47405	27.3864	0
	Low	YALTGDEVK	1	3	1	P62701		0	15.79	0.195089	2	995.503	-1.83849	34.2735	0
	Low	LTIAEER	1	2	1	P62701		0	14.03	0.484324	2	831.456	-1.34834	28.6504	0
	Low	ITPEEAK	1	1	1	P62701		0	11.45	0.630206	2	787.416	-4.7118	16.3005	0
	A2	Sequence	# PSMs	# Proteins	# Protein Groups	Protein Group Accessions	Modifications	ΔCn	IonScore	Exp Value	Charge	MH+ [Da]	ΔM [ppm]	RT [min]	# Missed Cleavages
	High	ILTFDQLALDSPK	1	1	1	Q07020		0	69.7	7.50064e-07	2	1460.8	-1.91044	53.7058	0
	High	GcGTVLLSGPR	1	1	1	Q07020	C2(Carbamidomethyl)	0	51.44	6.9626e-05	2	1116.58	-1.75806	38.2975	0
	High	TNSTFNQVVLK	1	1	1	Q07020		0	48.33	0.000102825	2	1250.67	-3.29735	41.4857	0
	Medium	TNRPPLSLSR	2	1	1	Q07020		0	30.59	0.0045831	3	1140.65	-2.55982	29.6423	1
	Low	VQEVPK	1	1	1	Q07020		0.0833	10.96	0.312654	2	699.402	-2.16632	16.2366	0
P16401	Histone H1.5 OS=Homo sapiens GN=HIST1H1B PE=1 SV=3 - [H15_HUMAN]	184.154	29.65	1	5	7	8	226	22.5665	10.9165
	A2	Sequence	# PSMs	# Proteins	# Protein Groups	Protein Group Accessions	Modifications	ΔCn	IonScore	Exp Value	Charge	MH+ [Da]	ΔM [ppm]	RT [min]	# Missed Cleavages
	High	VFQFLNAK	1	1	1	P83731		0	43.49	0.000308922	2	966.539	-1.65556	48.1964	0
	High	QINWTVLYR	1	1	1	P83731		0	34.5	0.00195147	2	1192.64	-2.11992	52.7202	0
	Medium	cESAFLSK	1	1	1	P83731	C1(Carbamidomethyl)	0	21.3	0.033359	2	941.436	-4.39842	31.1095	0
	Low	KGQSEEIQK	1	1	1	P83731		0	20.61	0.0938477	2	1046.55	-0.753622	11.733	1
	Low	KTAmAAAK	1	1	1	P83731	M4(Oxidation)	0.2632	14.16	0.381789	2	807.435	-5.71727	16.6701	1
Q15233	Non-POU domain-containing octamer-binding protein OS=Homo sapiens GN=NONO PE=1 SV=4 - [NONO_HUMAN]	183.096	6.58	1	1	2	4	471	54.1973	8.95361
	A2	Sequence	# PSMs	# Proteins	# Protein Groups	Protein Group Accessions	Modifications	ΔCn	IonScore	Exp Value	Charge	MH+ [Da]	ΔM [ppm]	RT [min]	# Missed Cleavages
	High	FSVcVLGDQQHcDEAK	2	1	1	P62906	C4(Carbamidomethyl); C12(Carbamidomethyl)	0	51.74	1.44025e-05	2	1892.83	0.810057	42.026	0
	High	YDAFLASESLIK	1	1	1	P62906		0	34.05	0.00242033	2	1356.7	-2.3201	52.834	0
	Low	DTLYEAVR	1	1	1	P62906		0	22.59	0.0473695	2	966.489	-0.441019	38.2204	0
	Medium	ILGPGLNK	1	1	1	P62906		0	18.26	0.0306023	2	811.502	-2.49758	32.0583	0
	Low	EVLHGNQR	1	1	1	P62906		0	17.88	0.0993871	2	952.495	-0.623004	12.6814	0
	Low	NWQNVR	1	1	1	P62906		0.0833	10.84	0.457397	2	816.409	-2.12015	27.448	0
	A2	Sequence	# PSMs	# Proteins	# Protein Groups	Protein Group Accessions	Modifications	ΔCn	IonScore	Exp Value	Charge	MH+ [Da]	ΔM [ppm]	RT [min]	# Missed Cleavages
	High	AASADSTTEGTPADGFTVLSTK	1	1	1	O75367		0	70.99	4.10022e-07	2	2127	-2.09646	47.737	0
	High	QTAAQLILK	1	1	1	O75367		0	42.84	0.000197598	2	985.603	-1.04135	41.9605	0
	High	NcLALADDKK	1	1	1	O75367	C2(Carbamidomethyl)	0	37.22	0.00181135	2	1147.57	-2.62531	24.8046	1
	High	AGVIFPVGR	1	2	1	O75367		0	36.86	0.00107153	2	915.541	-0.130099	44.9524	0
	Medium	NGPLEVAGAAVSAGHGLPAK	1	1	1	O75367		0	29.12	0.0057557	3	1815.97	-0.77012	46.6004	0
	Medium	IGVGAPVYmAAVLEYLTAEILELAGNAAR	1	1	1	O75367	M9(Oxidation)	0	19.44	0.0329912	3	2991.56	-10.0489	68.4313	0
Q16643	Drebrin OS=Homo sapiens GN=DBN1 PE=1 SV=4 - [DREB_HUMAN]	179.004	5.24	1	2	2	3	649	71.3854	4.44971
	A2	Sequence	# PSMs	# Proteins	# Protein Groups	Protein Group Accessions	Modifications	ΔCn	IonScore	Exp Value	Charge	MH+ [Da]	ΔM [ppm]	RT [min]	# Missed Cleavages
	High	FSPNSSNPIIVScGWDK	1	1	1	P63244	C13(Carbamidomethyl)	0	54.27	1.60868e-05	2	1907.89	-2.31793	50.5041	0
	High	LWNTLGVcK	1	1	1	P63244	C8(Carbamidomethyl)	0	45.26	0.000296362	2	1090.57	-1.76027	45.9506	0
	High	VWQVTIGTR	1	1	1	P63244		0	43	0.00038842	2	1059.59	0.278344	46.3564	0
	High	QEVISTSSK	1	1	1	P63244		0	37.23	0.00196804	2	978.508	-2.19422	19.7548	0
	Medium	HLYTLDGGDIINALcFSPNR	1	1	1	P63244	C15(Carbamidomethyl)	0	29.92	0.00555132	3	2276.11	-3.17617	56.1598	0
	Medium	YWLcAATGPSIK	1	1	1	P63244	C4(Carbamidomethyl)	0	29.6	0.00762052	2	1366.68	-1.08255	49.4825	0
	Low	QIVSGSR	1	1	1	P63244		0	15.69	0.458616	2	746.416	0.508903	14.6824	0
	A2	Sequence	# PSMs	# Proteins	# Protein Groups	Protein Group Accessions	Modifications	ΔCn	IonScore	Exp Value	Charge	MH+ [Da]	ΔM [ppm]	RT [min]	# Missed Cleavages
	High	STESLQANVQR	1	1	1	P26373		0	62.77	5.68079e-06	2	1232.62	-4.67801	27.7914	0
	High	TIGISVDPR	1	1	1	P26373		0	52.57	3.45844e-05	2	957.536	0.00339608	39.3721	0
	High	VATWFNQPAR	1	1	1	P26373		0	44.42	0.000310812	2	1189.61	-2.00653	44.8028	0
	High	GFSLEELR	1	1	1	P26373		0	41.45	0.000676756	2	950.492	-2.02544	49.4655	0
	High	EAAEQDVEK	1	1	1	P26373		0	34.46	0.00114591	2	1018.47	-2.64049	16.2752	0
	Low	VITEEEK	1	1	1	P26373		0	13.82	0.547739	2	847.439	-1.7992	16.4306	0
	A2	Sequence	# PSMs	# Proteins	# Protein Groups	Protein Group Accessions	Modifications	ΔCn	IonScore	Exp Value	Charge	MH+ [Da]	ΔM [ppm]	RT [min]	# Missed Cleavages
	High	DLTTAGAVTQcYR	1	1	1	Q02543	C11(Carbamidomethyl)	0	60.07	5.95327e-06	2	1455.69	-1.31454	41.6077	0
	High	SSGEIVYcGQVFEK	1	1	1	Q02543	C8(Carbamidomethyl)	0	43.41	0.000209777	2	1602.74	-2.98381	46.387	0
	High	NFGIWLR	1	1	1	Q02543		0	33.09	0.00277363	2	905.497	-2.4124	52.8687	0
	Low	IFAPNHVVAK	1	1	1	Q02543		0	14.08	0.146565	2	1095.63	-3.30803	29.5187	0
	A2	Sequence	# PSMs	# Proteins	# Protein Groups	Protein Group Accessions	Modifications	ΔCn	IonScore	Exp Value	Charge	MH+ [Da]	ΔM [ppm]	RT [min]	# Missed Cleavages
	High	TSFFQALGITTK	1	2	1	P05388		0	72.56	4.21516e-07	2	1313.71	-2.99079	55.7126	0
	High	IIQLLDDYPK	1	2	1	P05388		0	45.78	0.00021932	2	1217.67	-2.60761	50.7181	0
	High	GHLENNPALEK	1	2	1	P05388		0	43.19	0.000482132	2	1221.62	-2.43202	23.2698	0
	High	GNVGFVFTK	1	1	1	P05388		0	42.74	0.000473576	2	968.519	-1.54881	45.3451	0
	High	AGAIAPcEVTVPAQNTGLGPEK	2	2	1	P05388	C7(Carbamidomethyl)	0	36.53	0.00115612	2	2180.12	6.11093	46.1765	0
	Low	EDLTEIR	1	2	1	P05388		0	18.03	0.181008	2	875.443	-4.58352	34.6625	0
	Low	FLEGVR	2	2	1	P05388		0	16.07	0.216276	2	720.403	-1.72789	34.0582	0
Q9NYL9	Tropomodulin-3 OS=Homo sapiens GN=TMOD3 PE=1 SV=1 - [TMOD3_HUMAN]	172.757	15.06	1	2	4	5	352	39.5703	5.18604
	A2	Sequence	# PSMs	# Proteins	# Protein Groups	Protein Group Accessions	Modifications	ΔCn	IonScore	Exp Value	Charge	MH+ [Da]	ΔM [ppm]	RT [min]	# Missed Cleavages
	High	EQELQQTLQQEQSVLDQLR	3	1	1	Q15149		0	99.2	8.05517e-10	2	2313.17	-1.12675	55.9947	0
	High	QTNLENLDQAFSVAER	1	1	1	Q15149		0	92.95	3.92918e-09	2	1834.89	-0.836131	52.599	0
	High	APVPASELLASGVLSR	1	1	1	Q15149		0	85.97	8.22022e-09	2	1566.88	-1.87865	52.6787	0
	High	SSSVGSSSSYPISPAVSR	1	1	1	Q15149		0	84.58	2.28161e-08	2	1754.85	-0.599203	39.7503	0
	High	FPSSFEEIEILWSQFLK	2	1	1	Q15149		0	82.78	3.26883e-08	2	2100.08	3.71246	70.0766	0
	High	AYSDPSTGEPATYGELQQR	2	1	1	Q15149		0	78.65	4.50312e-08	2	2069.94	0.160656	41.7627	0
	High	LLEAQAcTGGIIDPSTGER	1	1	1	Q15149	C7(Carbamidomethyl)	0	73.4	3.1082e-07	2	1987.98	3.90677	46.5872	0
	High	TQLASWSDPTEETGPVAGILDTETLEK	3	1	1	Q15149		0	73.29	2.50815e-07	2	2888.41	1.75474	56.916	0
	High	DALDGPAAEAEPEHSFDGLR	1	1	1	Q15149		0	72.09	1.97765e-07	2	2096.95	-0.173368	47.5594	0
	High	LEDLLQDAQDEKEQLNEYK	3	1	1	Q15149		0	71.67	3.67615e-07	2	2321.1	-4.36243	51.2952	1
	High	LQEAGILSAEELQR	1	1	1	Q15149		0	70.97	5.83879e-07	2	1556.83	-0.321887	48.4934	0
	High	ESADPLGAWLQDAR	1	1	1	Q15149		0	67.8	1.04554e-06	2	1528.74	-2.12192	55.5534	0
	High	KQEELQQLEQQR	2	1	1	Q15149		0	64.61	2.36968e-06	2	1556.8	-0.620431	34.4095	1
	High	VQSGSESVIQEYVDLR	1	1	1	Q15149		0	62.88	3.47779e-06	2	1808.9	-0.0884245	52.9858	0
	High	LEDLLQDAQDEK	1	1	1	Q15149		0	58.34	9.59934e-06	2	1416.68	-0.431513	46.554	0
	High	QLQLAQEAAQK	2	1	1	Q15149		0	58.32	1.14104e-05	2	1227.67	-0.691343	34.1027	0
	High	LQNVQIALDYLR	1	1	1	Q15149		0	57.67	8.12257e-06	2	1445.81	-1.05366	53.9393	0
	High	cITDPQTGLcLLPLK	1	1	1	Q15149	C1(Carbamidomethyl); C10(Carbamidomethyl)	0	56.51	1.44065e-05	2	1728.9	-0.975727	53.9653	0
	High	SLQEEHVAVAQLR	1	1	1	Q15149		0	55.18	2.01754e-05	2	1479.79	-1.68488	38.1607	0
	High	QLAEGTAQQR	1	1	1	Q15149		0	53.24	3.43825e-05	2	1101.56	-3.45021	17.8959	0
	High	DTHDQLSEPSEVR	2	1	1	Q15149		0	51.01	3.60588e-05	2	1512.69	-3.46922	29.609	0
	High	DGHNLISLLEVLSGDSLPR	2	1	1	Q15149		0	50.42	3.90363e-05	3	2035.09	2.16038	64.6149	0
	High	QVQVALETAQR	1	1	1	Q15149		0	50.09	8.66849e-05	2	1242.68	-2.97109	34.9383	0
	High	VDGAEWGVDLPSVEAQLGSHR	1	1	1	Q15149		0	50.04	5.79637e-05	3	2222.08	-1.74754	53.5104	0
	High	cDNFTSSWR	1	1	1	Q15149	C1(Carbamidomethyl)	0	48.98	1.58092e-05	2	1172.48	-1.39259	42.2476	0
	High	SKEQAELEAAR	1	1	1	Q15149		0	48.02	0.000173537	2	1231.63	-1.7159	23.5042	1
	High	LAQGHTTVDELAR	1	1	1	Q15149		0	47.89	0.000123542	2	1410.73	-3.41946	30.7137	0
	High	ALQALEELR	1	1	1	Q15149		0	47.88	8.39087e-05	2	1042.59	0.203117	47.1298	0
	High	REEAAVDAQQQK	2	1	1	Q15149		0	47.41	0.000119824	2	1372.68	-2.69346	14.593	1
	High	GGELVYTDSEAR	1	1	1	Q15149		0	47.21	0.000118817	2	1296.6	-2.31837	34.9961	0
	High	SQVEEELFSVR	1	1	1	Q15149		0	46.74	0.000183238	2	1322.65	-4.60878	50.0306	0
	High	QLAEEDLAQQR	1	1	1	Q15149		0	45.93	0.000201663	2	1300.65	-1.23069	34.7445	0
	High	LLDPEDVDVPQPDEK	1	1	1	Q15149		0	44.49	0.000240051	2	1708.83	0.573246	47.518	0
	High	LLFNDVQTLK	1	1	1	Q15149		0	43.49	0.000210425	2	1190.67	-2.84977	50.1332	0
	High	GFFDPNTHENLTYLQLLER	1	2	2	Q15149;P58107		0	42.31	0.000384806	3	2307.13	-2.41835	56.809	0
	High	AQAEQAALR	1	1	1	Q15149		0	41.95	0.000414871	2	957.51	-1.52278	20.0685	0
	High	AGVAAPATQVAQVTLQSVQR	1	1	1	Q15149		0	41.63	0.000158026	3	1995.09	-3.10067	50.5646	0
	High	QLLEEELAR	1	1	1	Q15149		0	41.36	0.000760385	2	1100.59	-2.23572	44.3938	0
	High	SAEAELQSK	1	1	1	Q15149		0	41.35	0.000747481	2	962.476	-2.75994	21.2727	0
	High	LPLLAVcDYK	1	1	1	Q15149	C7(Carbamidomethyl)	0	41.02	0.000699751	2	1191.64	-3.10897	50.3543	0
	High	ELYQQLQR	1	1	1	Q15149		0	40.5	0.000926901	2	1077.57	-2.59449	36.533	0
	High	AQLEPVASPAK	1	1	1	Q15149		0	39.41	0.000601394	2	1110.61	-1.65522	29.2354	0
	High	cRPDQLTGLSLLPLSEK	1	1	1	Q15149	C1(Carbamidomethyl)	0	39.15	0.000559446	3	1927.03	0.452852	52.3275	1
	High	TVTIWEIINSEYFTAEQR	1	1	1	Q15149		0	38.63	0.000884219	2	2200.09	-0.583334	63.0696	0
	High	AGVVGPELHEQLLSAEK	1	1	1	Q15149		0	37.84	0.00083863	2	1776.95	-1.77881	45.3952	0
	High	NLVDNITGQR	1	1	1	Q15149		0	37.46	0.00160629	2	1129.6	0.157317	43.5663	0
	High	LKAEATEAAR	1	1	1	Q15149		0	37.28	0.00214193	2	1059.58	-3.65642	16.4057	1
	High	SDEGQLSPATR	1	1	1	Q15149		0	35.13	0.00181072	2	1160.55	-4.21981	25.3255	0
	High	LAEDEAFQR	1	1	1	Q15149		0	34.47	0.00307255	2	1078.52	-1.26011	33.8412	0
	High	QYDIDDAIAK	1	1	1	Q15149		0	34.41	0.0028255	2	1151.56	-1.19416	42.2809	0
	High	VPVDVAYQR	1	1	1	Q15149		0	34.2	0.00391595	2	1046.56	-2.37817	34.6601	0
	High	QEQALLEEIER	1	1	1	Q15149		0	33.87	0.00350725	2	1357.7	0.537308	49.1796	0
	High	VPLDVAcAR	1	1	1	Q15149	C7(Carbamidomethyl)	0	33.86	0.00285749	2	1000.52	-1.97573	35.1483	0
	High	AVVQLKPR	1	1	1	Q15149		0	32.9	0.00033336	2	910.582	-1.55456	23.9917	1
	High	LQLEETDHQK	1	1	1	Q15149		0	32.54	0.00323168	2	1240.61	-3.03607	23.6408	0
	Medium	AHAFAVQQK	1	1	1	Q15149		0	31.98	0.00443709	2	999.535	-2.00045	19.1552	0
	High	LLDAQLATGGIVDPR	1	1	1	Q15149		0	29.74	0.00376902	2	1538.85	-3.22892	50.2495	0
	Medium	LEcLQR	1	1	1	Q15149	C3(Carbamidomethyl)	0	28.8	0.0109415	2	818.417	-2.39065	24.4335	0
	Medium	VAQLLER	1	1	1	Q15149		0	28.79	0.00746532	2	828.493	-1.54621	31.9448	0
	Medium	VVIVDPETGK	1	1	1	Q15149		0	28.61	0.00950275	2	1056.59	-2.48092	35.5412	0
	Medium	KAALEEVER	1	1	1	Q15149		0	28.37	0.0162284	2	1044.57	-1.57122	23.5239	1
	Medium	QTLSIYQALK	1	1	1	Q15149		0	27.73	0.00775814	2	1164.66	-2.76998	48.7566	0
	Medium	DVAEVDTVR	1	1	1	Q15149		0	26.56	0.0210864	2	1003.5	-2.83924	30.545	0
	Medium	AQAEVEGLGK	1	1	1	Q15149		0	26.3	0.0198087	2	1001.52	-6.18477	26.8393	0
	Medium	cVEDPETGLR	1	1	1	Q15149	C1(Carbamidomethyl)	0	26.3	0.00879086	2	1175.53	-1.96866	32.8805	0
	Medium	AALAHSEEVTASQVAATK	2	1	1	Q15149		0	25.4	0.020765	3	1783.91	-2.66819	35.2005	0
	Medium	EGLTSIEEVTK	1	1	1	Q15149		0	25.14	0.0304665	2	1205.63	-0.208422	43.9426	0
	Medium	VLALPEPSPAAPTLR	1	1	1	Q15149		0	24.67	0.00699445	2	1531.88	-3.75595	49.4934	0
	Medium	VLADPSDDTK	1	2	2	Q15149;P58107		0	24.64	0.0237055	2	1060.51	-2.72163	23.3533	0
	High	DSQDAGGFGPEDR	1	1	1	Q15149		0	24.05	0.0031484	2	1350.55	-2.8239	32.3324	0
	Medium	VPLDEALQR	1	1	1	Q15149		0	23.77	0.0224571	2	1040.57	-0.71095	39.5776	0
	Low	WQAVLAQTDVR	1	1	1	Q15149		0	23.61	0.0381073	2	1286.68	-4.73821	45.1211	0
	Low	AGLVGPEFHEK	3	1	1	Q15149		0	22.78	0.0405967	3	1183.61	-2.7854	34.7941	0
	Low	VPVDVAYR	1	2	2	Q15149;P58107		0	22.37	0.0614194	2	918.503	-1.66149	34.8162	0
	Low	LTVNEAVK	1	1	1	Q15149		0	22.04	0.0728326	2	873.502	-2.69691	28.6658	0
	Low	ATVSAPFGK	1	1	1	Q15149		0	21.4	0.0604904	2	877.478	-0.220636	33.3471	0
	Low	SLVPAAELLESR	1	1	1	Q15149		0	21.4	0.0394818	2	1284.71	-2.56033	51.7145	0
	Low	QEELYSELQAR	1	1	1	Q15149		0	20.4	0.0738729	2	1365.67	1.83682	44.7132	0
	Low	EAIAELER	1	1	1	Q15149		0.0526	17.97	0.130064	2	930.488	-1.52909	35.1973	0
	Low	ELIPTEEALR	1	1	1	Q15149		0	17.15	0.10505	2	1170.64	-1.26763	46.0162	0
	Low	LDLQYAK	1	1	1	Q15149		0	16.47	0.174704	2	850.466	-1.52567	36.3816	0
	Low	FIEQEK	1	1	1	Q15149		0	16.43	0.2969	2	793.406	-4.04704	19.9987	0
	Low	AFcGFEDPR	1	1	1	Q15149	C3(Carbamidomethyl)	0	16.26	0.0745265	2	1098.47	-0.696395	42.3349	0
	Low	LTVDEAVR	1	1	1	Q15149		0	15.76	0.439337	2	902.492	-2.80946	33.0276	0
	Low	LQAEEAERR	1	1	1	Q15149		0.717	14.95	0.23192	2	1101.56	-3.45929	17.8959	1
	Low	AQFEQLK	1	1	1	Q15149		0	14.68	0.5004	2	863.459	-4.00077	30.017	0
	Low	AQAEAQQPTFDALRDELR	1	1	1	Q15149		0	14.19	0.243882	3	2059.02	-1.95226	49.0454	1
	Low	QQGLASYDYVR	1	1	1	Q15149		0	13.93	0.287249	2	1299.63	-0.345854	42.3185	0
	Low	LAAEQELIR	1	1	1	Q15149		0.7292	12.87	0.265954	2	1042.59	0.203117	47.1298	0
	Low	DVAEVDTVRR	1	1	1	Q15149		0	12.86	0.494315	2	1159.6	-3.91765	26.1871	1
	Low	FPVTDAVNK	1	1	1	Q15149		0.2143	11.43	0.791394	2	990.524	-1.93244	34.0776	0
	Low	SNAEDTLR	1	1	1	Q15149		0	11.36	0.559321	2	905.431	-0.990927	20.3052	0
	Low	QLAAEEERR	1	1	1	Q15149		0.8113	10.38	0.66426	2	1101.56	-3.45929	17.8959	1
	A2	Sequence	# PSMs	# Proteins	# Protein Groups	Protein Group Accessions	Modifications	ΔCn	IonScore	Exp Value	Charge	MH+ [Da]	ΔM [ppm]	RT [min]	# Missed Cleavages
	High	GFTDADNTWEPEENLDcPELIEAFLNSQK	2	1	1	Q13185	C17(Carbamidomethyl)	0	52.56	8.5967e-06	3	3382.5	-2.47026	62.8582	0
	High	KVEEAEPEEFVVEK	1	1	1	Q13185		0	49.07	0.000109014	2	1661.83	0.147269	40.1968	1
	A2	Sequence	# PSMs	# Proteins	# Protein Groups	Protein Group Accessions	Modifications	ΔCn	IonScore	Exp Value	Charge	MH+ [Da]	ΔM [ppm]	RT [min]	# Missed Cleavages
	High	IQEGVESLAGYADIFLR	1	1	1	P05166		0	99.35	7.89785e-10	2	1880.98	-0.0393278	60.8788	0
	High	SVTNEDVTQEELGGAK	1	1	1	P05166		0	88.93	6.46088e-09	2	1676.79	-2.19617	37.3871	0
	High	AFENDVDALcNLR	1	1	1	P05166	C10(Carbamidomethyl)	0	71.03	3.90486e-07	2	1536.71	-1.80495	51.0278	0
	High	GHENVEAAQAEYIEK	1	1	1	P05166		0	66.35	1.04283e-06	2	1687.79	-0.426472	34.3508	0
	High	DFFNYLPLSSQDPAPVR	1	1	1	P05166		0	59.76	6.81647e-06	2	1965.97	0.0861782	57.5317	0
	High	LVPELDTIVPLESTK	1	1	1	P05166		0	48.44	3.93852e-05	2	1653.93	-1.7311	53.9779	0
	High	TALLGGGQR	1	1	1	P05166		0	37.58	0.0020077	2	872.493	-2.69461	26.5038	0
	High	DTSYLFITGPDVVK	1	1	1	P05166		0	34.73	0.00260796	2	1554.8	-2.01557	54.1691	0
	Low	FPGDSVVTGR	1	1	1	P05166		0	18.21	0.143458	2	1034.52	-3.12054	39.2965	0
O60506	Heterogeneous nuclear ribonucleoprotein Q OS=Homo sapiens GN=SYNCRIP PE=1 SV=2 - [HNRPQ_HUMAN]	166.649	12.2	1	5	6	6	623	69.5596	8.5874
	A2	Sequence	# PSMs	# Proteins	# Protein Groups	Protein Group Accessions	Modifications	ΔCn	IonScore	Exp Value	Charge	MH+ [Da]	ΔM [ppm]	RT [min]	# Missed Cleavages
	High	QEDKDDLDVTELTNEDLLDQLVK	2	2	1	P42167		0	93.8	2.00097e-09	3	2688.3	-2.16121	57.1767	1
	High	SSTPLPTISSSAENTR	1	2	1	P42167		0	63.68	3.9855e-06	2	1647.82	-1.52671	40.2152	0
	High	SELVANNVTLPAGEQR	1	2	1	P42167		0	37.53	0.00132453	2	1697.88	-1.29992	43.307	0
	High	GPPDFSSDEEREPTPVLGSGAAAAGR	1	2	1	P42167		0	33.61	0.00185093	3	2570.2	-3.28261	45.081	1
	Medium	YGVNPGPIVGTTR	1	2	1	P42167		0	32.67	0.0049479	2	1330.71	-1.52784	41.4376	0
	Low	PEFLEDPSVLTK	1	2	1	P42167		0	18.57	0.140385	2	1374.71	-3.85888	50.3707	0
P45880	Voltage-dependent anion-selective channel protein 2 OS=Homo sapiens GN=VDAC2 PE=1 SV=2 - [VDAC2_HUMAN]	166.184	19.39	1	4	4	4	294	31.5465	7.56201
	A2	Sequence	# PSMs	# Proteins	# Protein Groups	Protein Group Accessions	Modifications	ΔCn	IonScore	Exp Value	Charge	MH+ [Da]	ΔM [ppm]	RT [min]	# Missed Cleavages
	High	NQGGYGGSSSSSSYGSGR	1	1	1	P09651		0	109.73	7.98107e-12	2	1694.7	-0.876441	23.5811	0
	High	LFIGGLSFETTDESLR	1	3	1	P09651		0	71.77	3.79206e-07	2	1784.9	-1.9427	56.3687	0
	High	EDTEEHHLR	1	4	2	P09651;P22626		0	41.86	0.000237844	2	1165.52	-2.54824	13.9517	0
	High	EDSQRPGAHLTVK	2	3	1	P09651		0	39.05	0.000927163	2	1437.74	-0.663142	21.8773	1
	High	DYFEQYGK	1	3	1	P09651		0	33.6	0.00120042	2	1049.46	-1.88609	42.136	0
	High	IFVGGIK	2	6	4	Q13151;P22626;P09651;P51991		0.1714	29	0.00289553	2	733.46	-0.818986	38.2659	0
	Medium	GFAFVTFDDHDSVDK	1	3	1	P09651		0	20.9	0.0260106	3	1699.76	-1.79509	50.44	0
P14866	Heterogeneous nuclear ribonucleoprotein L OS=Homo sapiens GN=HNRNPL PE=1 SV=2 - [HNRPL_HUMAN]	162.916	10.87	1	3	4	5	589	64.0924	8.22119
	A2	Sequence	# PSMs	# Proteins	# Protein Groups	Protein Group Accessions	Modifications	ΔCn	IonScore	Exp Value	Charge	MH+ [Da]	ΔM [ppm]	RT [min]	# Missed Cleavages
	High	VVEEAPSIFLDAETR	1	1	1	P05165		0	58.25	1.18203e-05	2	1675.85	-0.961212	52.0192	0
	High	AQAVHPGYGFLSENK	3	1	1	P05165		0	49.63	8.43921e-05	2	1617.8	-1.57944	40.9969	0
	High	FLSDVYPDGFK	1	1	1	P05165		0	46.1	0.000179194	2	1287.63	0.399908	50.473	0
	High	VTEDTSSVLR	1	1	1	P05165		0	39.04	0.00134094	2	1106.57	-2.48848	30.593	0
	High	SVHcQAGDTVGEGDLLVELE	1	1	1	P05165	C4(Carbamidomethyl)	0	37.28	0.000776333	2	2127.98	-3.56579	53.714	0
	High	HIEIQVLGDK	1	1	1	P05165		0	34.05	0.00184969	2	1151.64	-1.42832	40.3036	0
	Medium	KAEVNTIPGFDGVVK	1	1	1	P05165		0	28.47	0.00732499	2	1573.87	7.0102	45.0876	1
	Low	LAAELNK	1	1	1	P05165		0	18.98	0.143548	2	758.439	-1.93123	23.0004	0
	Low	LITYGSDR	1	1	1	P05165		0	18.89	0.0878029	2	924.477	-1.70366	29.194	0
	Low	TVQcLSR	1	1	1	P05165	C4(Carbamidomethyl)	0	18.58	0.142142	2	863.438	-2.23777	20.096	0
	Low	EVIINSR	1	1	1	P05165		0	18.26	0.191824	2	830.471	-2.43886	25.2411	0
	Low	SFGLPSIGR	1	1	1	P05165		0	16.69	0.190717	2	933.514	-1.81454	49.0264	0
	Low	LSQYQEPLHLPGVR	1	1	1	P05165		0	15.21	0.162702	3	1636.88	-2.55568	46.9729	0
	Low	VYAEDPYK	1	1	1	P05165		0	13.44	0.190217	2	984.467	-0.722185	30.7237	0
	Low	FIDNPR	1	1	1	P05165		0	12.39	0.723842	2	761.393	-1.2967	24.5612	0
	A2	Sequence	# PSMs	# Proteins	# Protein Groups	Protein Group Accessions	Modifications	ΔCn	IonScore	Exp Value	Charge	MH+ [Da]	ΔM [ppm]	RT [min]	# Missed Cleavages
	High	VFIGNLNTLVVK	1	2	1	P07910		0	65.04	3.91661e-07	2	1316.79	-3.95778	52.4344	0
	High	GFAFVQYVNER	1	1	1	P07910		0	61.79	4.50307e-06	2	1329.65	-2.87935	51.5519	0
	High	QKVDSLLENLEK	1	2	1	P07910		0	43.78	0.000255464	2	1415.77	-3.88412	47.2908	1
	High	SDVEAIFSK	1	2	1	P07910		0	37.54	0.00137434	2	995.503	-1.17412	44.4843	0
	Medium	KSDVEAIFSK	1	2	1	P07910		0	28.68	0.0102994	2	1123.6	-2.83224	38.3253	1
	Low	LKGDDLQAIK	1	2	1	P07910		0	15.94	0.188465	3	1100.63	-1.20607	29.8993	1
	Low	ELTQIK	1	2	2	P07910;Q9UKM9		0.3478	14.86	0.375576	2	731.428	-2.69103	22.8663	0
	Low	VPPPPPIAR	1	1	1	P07910		0	11.9	0.238892	2	943.569	-4.12504	31.5336	0
P08865	40S ribosomal protein SA OS=Homo sapiens GN=RPSA PE=1 SV=4 - [RSSA_HUMAN]	159.733	22.03	1	4	4	5	295	32.8334	4.86865
	A2	Sequence	# PSMs	# Proteins	# Protein Groups	Protein Group Accessions	Modifications	ΔCn	IonScore	Exp Value	Charge	MH+ [Da]	ΔM [ppm]	RT [min]	# Missed Cleavages
	High	LEAEIATYR	1	1	1	P05783		0	50.25	7.26927e-05	2	1065.56	-1.37339	38.9221	0
	High	ASLENSLR	1	1	1	P05783		0	42.22	0.00108862	2	889.47	-3.784	31.0558	0
	High	AQIFANTVDNAR	1	1	1	P05783		0	38.34	0.0011358	2	1319.67	-2.84147	39.5175	0
	High	AQYDELAR	1	1	1	P05783		0	36.93	0.00157145	2	965.464	-4.72557	31.2304	0
	Medium	LAADDFR	2	17	3	P13645;Q04695;P05783		0	30.57	0.00947161	2	807.398	-1.74806	32.8113	0
	Medium	IVLQIDNAR	2	2	1	P05783		0	26.4	0.0108816	2	1041.6	-1.19226	40.9845	0
	Low	LASYLDR	1	1	1	P05783		0	23.17	0.0489177	2	837.445	-2.18831	33.6723	0
	Medium	STFSTNYR	1	1	1	P05783		0	22.39	0.0320105	2	975.451	-1.75278	30.1915	0
	Low	SLGSVQAPSYGAR	1	1	1	P05783		0	21.64	0.0640931	2	1292.66	-1.16565	37.589	0
	Low	SLETENR	1	1	1	P05783		0.2174	17.53	0.146581	2	848.409	-2.36941	16.0069	0
	Low	KVIDDTNITR	1	1	1	P05783		0	14.43	0.295674	2	1174.64	-3.89241	26.6331	1
	A2	Sequence	# PSMs	# Proteins	# Protein Groups	Protein Group Accessions	Modifications	ΔCn	IonScore	Exp Value	Charge	MH+ [Da]	ΔM [ppm]	RT [min]	# Missed Cleavages
	High	LGKDAVEDLESVGK	2	1	1	P81605		0	57.68	1.55253e-05	2	1459.76	-2.33302	45.1475	1
	High	ENAGEDPGLAR	1	1	1	P81605		0	32.18	0.00299644	2	1128.52	-3.18969	24.3193	0
P36873	Serine/threonine-protein phosphatase PP1-gamma catalytic subunit OS=Homo sapiens GN=PPP1CC PE=1 SV=1 - [PP1G_HUMAN]	156.143	9.6	3	1	2	3	323	36.9597	6.53662
	A2	Sequence	# PSMs	# Proteins	# Protein Groups	Protein Group Accessions	Modifications	ΔCn	IonScore	Exp Value	Charge	MH+ [Da]	ΔM [ppm]	RT [min]	# Missed Cleavages
	High	KTVGVEPAADGK	1	1	1	P46779		0	39.87	0.000834613	2	1171.63	-2.43034	17.6412	1
	Medium	NcSSFLIK	1	1	1	P46779	C2(Carbamidomethyl)	0	27.64	0.0123114	2	968.485	-2.10988	40.068	0
	Low	QTYSTEPNNLK	1	1	1	P46779		0	23.95	0.0314119	2	1294.62	-5.58968	28.0874	0
P21796	Voltage-dependent anion-selective channel protein 1 OS=Homo sapiens GN=VDAC1 PE=1 SV=2 - [VDAC1_HUMAN]	155.075	16.25	1	3	4	4	283	30.7536	8.54346
	A2	Sequence	# PSMs	# Proteins	# Protein Groups	Protein Group Accessions	Modifications	ΔCn	IonScore	Exp Value	Charge	MH+ [Da]	ΔM [ppm]	RT [min]	# Missed Cleavages
	High	LLEPVLLLGK	1	1	1	P62249		0	41.44	4.19631e-05	2	1094.72	-2.66699	54.7164	0
	High	FAGVDIR	1	1	1	P62249		0	36.2	0.00335837	2	777.425	-0.48353	39.8317	0
	Medium	DILIQYDR	1	1	1	P62249		0	27.95	0.0161928	2	1035.54	-2.52252	45.5226	0
	Low	TLLVADPR	1	1	1	P62249		0	12.89	0.241601	2	884.518	-2.52394	37.1282	0
	A2	Sequence	# PSMs	# Proteins	# Protein Groups	Protein Group Accessions	Modifications	ΔCn	IonScore	Exp Value	Charge	MH+ [Da]	ΔM [ppm]	RT [min]	# Missed Cleavages
	High	AVVGVVAGGGR	1	1	1	P62917		0	59.81	3.29087e-06	2	941.551	-1.66347	29.0742	0
	High	ASGNYATVISHNPETK	2	1	1	P62917		0	48.38	0.000112539	2	1688.83	1.16173	33.6239	0
	High	VGLIAAR	1	1	1	P62917		0	41.11	0.000379486	2	699.449	-2.5475	30.5832	0
	High	KVGLIAAR	1	1	1	P62917		0	27.41	0.00390336	2	827.544	-3.03738	24.9373	1
	Low	KVISSANR	1	1	1	P62917		0	20.92	0.105587	2	874.507	-4.10143	12.1092	1
	Medium	IDKPILK	1	1	1	P62917		0	20.81	0.0103731	2	826.538	-1.6135	23.4979	1
	Low	DIIHDPGR	1	1	1	P62917		0	12.38	0.416229	2	922.477	3.12858	26.007	0
P07910	Heterogeneous nuclear ribonucleoproteins C1/C2 OS=Homo sapiens GN=HNRNPC PE=1 SV=4 - [HNRPC_HUMAN]	153.003	22.88	2	5	8	8	306	33.6495	5.08447
	A2	Sequence	# PSMs	# Proteins	# Protein Groups	Protein Group Accessions	Modifications	ΔCn	IonScore	Exp Value	Charge	MH+ [Da]	ΔM [ppm]	RT [min]	# Missed Cleavages
	High	IEDVTPIPSDSTR	1	1	1	P62263		0	52.96	3.61665e-05	2	1429.71	-1.80332	39.0969	0
	High	TPGPGAQSALR	1	1	1	P62263		0	52.45	4.52238e-05	2	1054.56	-1.53217	26.2882	0
	Low	ELGITALHIK	1	1	1	P62263		0	11.5	0.116811	2	1094.66	-0.858637	45.5758	0
	A2	Sequence	# PSMs	# Proteins	# Protein Groups	Protein Group Accessions	Modifications	ΔCn	IonScore	Exp Value	Charge	MH+ [Da]	ΔM [ppm]	RT [min]	# Missed Cleavages
	High	VFDKDGNGYISAAELR	2	1	1	P62158		0	67.59	1.28023e-06	2	1754.87	0.223446	45.3515	1
	High	EAFSLFDKDGDGTITTK	2	1	1	P62158		0	56.92	1.52427e-05	2	1844.89	0.100706	48.52	1
P17844	Probable ATP-dependent RNA helicase DDX5 OS=Homo sapiens GN=DDX5 PE=1 SV=1 - [DDX5_HUMAN]	148.378	12.05	1	3	7	8	614	69.1047	8.92432
	A2	Sequence	# PSMs	# Proteins	# Protein Groups	Protein Group Accessions	Modifications	ΔCn	IonScore	Exp Value	Charge	MH+ [Da]	ΔM [ppm]	RT [min]	# Missed Cleavages
	High	cPFTGNVSIR	1	1	1	P62280	C1(Carbamidomethyl)	0	33.03	0.00418099	2	1150.57	-1.8879	41.016	0
	Low	NIGLGFK	1	1	1	P62280		0	18.79	0.0911694	2	748.435	-0.506722	41.8126	0
	Low	DVQIGDIVTVGEcRPLSK	1	1	1	P62280	C13(Carbamidomethyl)	0	17.34	0.122694	3	1986.03	-2.76057	50.2423	1
	A2	Sequence	# PSMs	# Proteins	# Protein Groups	Protein Group Accessions	Modifications	ΔCn	IonScore	Exp Value	Charge	MH+ [Da]	ΔM [ppm]	RT [min]	# Missed Cleavages
	High	GFGFVTFDDHDPVDK	2	1	1	P22626		0	58.13	5.30663e-06	2	1695.76	-5.00896	50.8506	0
	High	IDTIEIITDR	1	1	1	P22626		0	51.15	6.79115e-05	2	1188.64	-2.01943	49.5417	0
	High	EDTEEHHLR	1	4	2	P09651;P22626		0	41.86	0.000237844	2	1165.52	-2.54824	13.9517	0
	High	GGGGNFGPGPGSNFR	1	1	1	P22626		0	31.19	0.00376362	2	1377.63	-1.3866	38.6298	0
	High	LFVGGIK	2	6	4	Q13151;P22626;P09651;P51991		0.1714	29	0.00289553	2	733.46	-0.818986	38.2659	0
	Low	EESGKPGAHVTVK	1	1	1	P22626		0	18.48	0.115653	2	1338.7	-2.22717	14.6214	1
	Medium	DYFEEYGK	1	1	1	P22626		0	16.38	0.0253159	2	1050.44	-1.43016	43.2849	0
P23246	Splicing factor, proline- and glutamine-rich OS=Homo sapiens GN=SFPQ PE=1 SV=2 - [SFPQ_HUMAN]	140.504	8.77	1	2	4	6	707	76.1016	9.43701
	A2	Sequence	# PSMs	# Proteins	# Protein Groups	Protein Group Accessions	Modifications	ΔCn	IonScore	Exp Value	Charge	MH+ [Da]	ΔM [ppm]	RT [min]	# Missed Cleavages
	High	YcVQLSQIQGLIGSVEEQLAQLR	1	1	1	Q04695	C2(Carbamidomethyl)	0	80.77	3.09886e-08	2	2632.38	-0.334078	69.3941	0
	High	LSGGLGAGScR	1	1	1	Q04695	C10(Carbamidomethyl)	0	56.58	1.9561e-05	2	1034.5	-3.5467	25.1069	0
	High	VLDELTLAR	1	5	1	Q04695		0	54.2	2.85142e-05	2	1029.59	-0.613818	46.3126	0
	High	EVATNSELVQSGK	1	2	1	Q04695		0	52.83	4.89923e-05	2	1361.69	-1.64292	28.7691	0
	Medium	LAADDFR	2	17	3	P13645;Q04695;P05783		0	30.57	0.00947161	2	807.398	-1.74806	32.8113	0
	Medium	LLEGEDAHLTQYK	1	1	1	Q04695		0	29.61	0.00935333	3	1516.76	-1.24479	39.2547	0
	Medium	TIVEEVQDGK	1	1	1	Q04695		0	28.53	0.0140983	2	1117.57	-1.91716	34.5996	0
	Low	LASYLDK	1	7	3	P13645;Q04695;P35527		0	18.82	0.0905418	2	809.439	-1.67876	30.502	0
	A2	Sequence	# PSMs	# Proteins	# Protein Groups	Protein Group Accessions	Modifications	ΔCn	IonScore	Exp Value	Charge	MH+ [Da]	ΔM [ppm]	RT [min]	# Missed Cleavages
	High	LAPDYDALDVANK	1	1	1	P62750		0	83.11	2.95635e-08	2	1404.7	-2.16697	46.0996	0
	High	KLYDIDVAK	1	1	1	P62750		0	64.53	1.72662e-06	2	1064.6	-1.3768	36.5838	1
	High	VNTLIRPDGEK	1	1	1	P62750		0	35.02	0.00179422	2	1241.68	-1.89145	27.3545	1
	Low	LYDIDVAK	1	1	1	P62750		0	14.98	0.222381	2	936.502	-2.28277	41.3622	0
P22626	Heterogeneous nuclear ribonucleoproteins A2/B1 OS=Homo sapiens GN=HNRNPA2B1 PE=1 SV=2 - [ROA2_HUMAN]	138.544	21.81	1	4	7	9	353	37.4067	8.95361
	A2	Sequence	# PSMs	# Proteins	# Protein Groups	Protein Group Accessions	Modifications	ΔCn	IonScore	Exp Value	Charge	MH+ [Da]	ΔM [ppm]	RT [min]	# Missed Cleavages
	High	GSLGGGFSSGGFSGGSFSR	1	1	1	P13645		0	103.17	1.63862e-10	2	1707.77	-3.1972	49.0596	0
	High	ELTTEIDNNIEQISSYK	1	1	1	P13645		0	77.06	1.28897e-07	2	1996.97	0.781422	53.1798	0
	High	QSLEASLAETEGR	1	1	1	P13645		0	67.32	1.2048e-06	2	1390.68	-0.333491	44.5113	0
	High	DAEAWFNEK	1	4	1	P13645		0	49.18	4.77086e-05	2	1109.49	-0.40002	47.0129	0
	High	QSVEADINGLR	1	3	1	P13645		0	46.92	0.000166653	2	1201.61	-2.91794	43.8411	0
	High	SQYEQLAEQNR	1	1	1	P13645		0	46.87	0.000119242	2	1365.63	-3.51647	32.7146	0
	Medium	LAADDFR	2	17	3	P13645;Q04695;P05783		0	30.57	0.00947161	2	807.398	-1.74806	32.8113	0
	Medium	TIDDLKNQILNLTTDNANILLQIDNAR	1	1	1	P13645		0	25.91	0.00448785	3	3052.63	0.227884	62.6744	1
	Low	LASYLDK	1	7	3	P13645;Q04695;P35527		0	18.82	0.0905418	2	809.439	-1.67876	30.502	0
	Low	SKELTTEIDNNIEQISSYK	1	1	1	P13645		0	15.5	0.170512	2	2212.08	-7.31736	51.4081	1
	A2	Sequence	# PSMs	# Proteins	# Protein Groups	Protein Group Accessions	Modifications	ΔCn	IonScore	Exp Value	Charge	MH+ [Da]	ΔM [ppm]	RT [min]	# Missed Cleavages
	High	VcENIPIVLcGNK	1	1	1	P62826	C2(Carbamidomethyl); C10(Carbamidomethyl)	0	46.78	0.000185756	2	1515.76	-1.25724	47.7247	0
	High	FNVWDTAGQEK	1	1	1	P62826		0	41.46	0.00043227	2	1294.6	-1.45495	46.2602	0
	Medium	NLQYYDISAK	1	1	1	P62826		0	28.95	0.00929657	2	1214.6	-2.15267	43.0112	0
	Low	LVLVGDGGTGK	1	1	1	P62826		0	15.95	0.245204	2	1015.58	-2.17009	35.7447	0
	A2	Sequence	# PSMs	# Proteins	# Protein Groups	Protein Group Accessions	Modifications	ΔCn	IonScore	Exp Value	Charge	MH+ [Da]	ΔM [ppm]	RT [min]	# Missed Cleavages
	High	IGGIGTVPVGR	1	3	1	P68104		0	55.87	8.67051e-06	2	1025.61	-1.89871	39.9876	0
	High	DGNASGTTLLEALDcILPPTRPTDK	1	2	1	P68104	C15(Carbamidomethyl)	0	33.78	0.00190551	3	2655.32	-2.06585	59.7104	1
	High	QTVAVGVIK	1	3	1	P68104		0	30.5	0.00378782	2	914.565	-1.72218	34.2311	0
	Medium	QLIVGVNK	1	3	1	P68104		0	23.58	0.010744	2	870.54	-1.41746	33.7574	0
	Low	YEEIVK	1	2	1	P68104		0.0833	21.51	0.0353159	2	780.412	-2.68009	26.4124	0
	Low	LPLQDVYK	1	3	1	P68104		0	21.44	0.0502456	2	975.551	-0.229087	42.5463	0
	Low	STTTGHLIYK	1	3	1	P68104		0	18.07	0.107609	2	1120.6	-0.384203	25.8089	0
	Low	KLEDGPK	1	2	1	P68104		0	15.19	0.154373	2	786.434	-1.84457	12.1481	1
	Low	EHALLAYTLGVK	1	3	1	P68104		0	10.34	0.531701	2	1314.74	1.82914	48.2025	0
Q00610	Clathrin heavy chain 1 OS=Homo sapiens GN=CLTC PE=1 SV=5 - [CLH1_HUMAN]	135.126	4.24	1	4	5	6	1675	191.493	5.69385
	A2	Sequence	# PSMs	# Proteins	# Protein Groups	Protein Group Accessions	Modifications	ΔCn	IonScore	Exp Value	Charge	MH+ [Da]	ΔM [ppm]	RT [min]	# Missed Cleavages
	High	NPPGFAFVEFEDPR	2	2	2	P84103;Q16629		0	62.73	2.64001e-06	2	1621.76	-4.92176	54.6072	0
	Medium	VYVGNLGNNGNK	1	1	1	P84103		0	26.43	0.0217272	2	1248.63	-2.40003	30.6255	0
	High	DScPLDcK	1	1	1	P84103	C3(Carbamidomethyl); C7(Carbamidomethyl)	0	23.66	0.00279842	2	994.394	-2.50761	23.6665	0
	A2	Sequence	# PSMs	# Proteins	# Protein Groups	Protein Group Accessions	Modifications	ΔCn	IonScore	Exp Value	Charge	MH+ [Da]	ΔM [ppm]	RT [min]	# Missed Cleavages
	High	IESLSSQLSNLQK	1	1	1	P20700		0	76.89	1.51437e-07	2	1446.78	2.73695	47.9771	0
	High	SLEGDLEDLKDQIAQLEASLAAAK	2	1	1	P20700		0	52.91	2.22582e-05	3	2528.31	-0.2272	66.7669	1
	High	NSQGEEVAQR	1	1	1	P20700		0	50.19	4.64239e-05	2	1117.52	-2.12048	15.988	0
	High	LLEGEEER	1	3	3	P02545;P20700;Q03252		0	35.62	0.00200135	2	974.476	-3.17465	25.4722	0
	High	KLLEGEEER	1	3	3	P02545;P20700;Q03252		0	35.1	0.00305939	2	1102.57	-1.03376	23.0289	1
	High	ALYETELADAR	1	1	1	P20700		0	33.75	0.00339466	2	1251.62	-1.25324	43.8217	0
	Medium	DAALATALGDKK	1	1	1	P20700		0	27.86	0.0150587	2	1173.65	-0.575289	33.6626	1
	Medium	NQNSWGTGEDVK	1	1	1	P20700		0	26.88	0.0056407	2	1334.59	-4.28074	30.9414	0
	Low	EYEAALNSK	1	1	1	P20700		0	12.97	0.446625	2	1024.49	-5.28845	26.1108	0
	Low	AGGPTTPLSPTR	1	1	1	P20700		0	12.26	0.48732	2	1154.61	-2.61592	30.1104	0
	Low	IGDTSVSYK	1	1	1	P20700		0	12.04	0.3626	2	969.488	-0.844427	28.3621	0
Q08945	FACT complex subunit SSRP1 OS=Homo sapiens GN=SSRP1 PE=1 SV=1 - [SSRP1_HUMAN]	134.138	11.71	1	4	4	5	709	81.0244	6.87354
	A2	Sequence	# PSMs	# Proteins	# Protein Groups	Protein Group Accessions	Modifications	ΔCn	IonScore	Exp Value	Charge	MH+ [Da]	ΔM [ppm]	RT [min]	# Missed Cleavages
	High	VLNVPLcK	1	1	1	P15328	C7(Carbamidomethyl)	0	40.47	0.000767302	2	942.543	-1.39204	39.4843	0
	High	EDcEQWWEDcR	1	1	1	P15328	C3(Carbamidomethyl); C10(Carbamidomethyl)	0	39.55	6.48437e-05	2	1612.58	-1.53887	48.9122	0
	High	HFIQDTcLYEcSPNLGPWIQQVDQSWR	1	1	1	P15328	C7(Carbamidomethyl); C11(Carbamidomethyl)	0	37.18	0.000334995	3	3377.54	-2.53977	58.8456	0
	Low	DVSYLYR	1	1	1	P15328		0	12.6	0.307743	2	915.456	-0.658472	41.1706	0
	A2	Sequence	# PSMs	# Proteins	# Protein Groups	Protein Group Accessions	Modifications	ΔCn	IonScore	Exp Value	Charge	MH+ [Da]	ΔM [ppm]	RT [min]	# Missed Cleavages
	High	TIAEcLADELINAAK	2	1	1	P46782	C5(Carbamidomethyl)	0	76.92	1.83928e-07	2	1631.83	-1.1252	59.7792	0
	Low	KAQcPIVER	1	1	1	P46782	C4(Carbamidomethyl)	0	17	0.2105	2	1100.58	-4.95746	19.7454	1
	Low	GSSNSYAIK	1	1	1	P46782		0	14.59	0.147703	2	926.455	-2.767	22.0917	0
	Low	DELERVAK	1	1	1	P46782		0.1429	11.56	0.820423	2	959.514	-1.92781	28.5064	1
O75367	Core histone macro-H2A.1 OS=Homo sapiens GN=H2AFY PE=1 SV=4 - [H2AY_HUMAN]	128.163	26.61	2	6	6	6	372	39.5925	9.78857
	A2	Sequence	# PSMs	# Proteins	# Protein Groups	Protein Group Accessions	Modifications	ΔCn	IonScore	Exp Value	Charge	MH+ [Da]	ΔM [ppm]	RT [min]	# Missed Cleavages
	High	LSELEAALQR	1	1	1	P05787		0	86.29	2.40837e-08	2	1129.62	-1.15141	46.4055	0
	High	LEGLTDEINFLR	1	1	1	P05787		0	64.47	3.16186e-06	2	1419.74	-4.49985	54.9878	0
	High	YEELQSLAGK	1	1	1	P05787		0	61.95	5.52098e-06	2	1137.58	-2.15531	40.4966	0
	High	LVSESSDVLPK	1	1	1	P05787		0	38.44	0.00144651	2	1173.63	-3.887	37.5866	0
	High	ISSSSFSR	1	1	1	P05787		0	36.38	0.00132333	2	870.43	-2.28424	26.393	0
	Medium	FASFIDK	1	18	3	P35908;P05787;P08729		0	29.44	0.00705329	2	827.428	-1.72701	41.5775	0
	Medium	VGSSNFR	1	1	1	P05787		0	25.01	0.01893	2	766.382	-2.9433	19.813	0
	Low	LQAEIEGLK	1	1	1	P05787		0	22.79	0.0339281	2	1000.57	-1.30292	39.9262	0
	Low	QLYEEEIR	1	1	1	P05787		0	15.05	0.353247	2	1079.54	2.02561	37.1014	0
	Low	YEDEINKR	1	11	4	P35908;P04264;P05787;P08729		0	11.65	0.588164	2	1066.51	-3.08686	19.2287	1
	Low	VELESR	1	1	1	P05787		0.2667	10.65	1.46799	2	732.387	-2.28132	19.9117	0
P63244	Guanine nucleotide-binding protein subunit beta-2-like 1 OS=Homo sapiens GN=GNB2L1 PE=1 SV=3 - [GBLP_HUMAN]	128.151	26.18	1	6	7	7	317	35.0546	7.69385
	A2	Sequence	# PSMs	# Proteins	# Protein Groups	Protein Group Accessions	Modifications	ΔCn	IonScore	Exp Value	Charge	MH+ [Da]	ΔM [ppm]	RT [min]	# Missed Cleavages
	High	NEEPSEEEIDAPKPK	2	1	1	Q9NR30		0	69.99	5.21199e-07	2	1711.8	-4.07624	29.7255	1
	High	LGVcFDVPTASVTEIQEK	2	1	1	Q9NR30	C4(Carbamidomethyl)	0	46.6	0.00014658	2	1993	1.67043	52.7419	0
	High	APQVLVLAPTR	1	1	1	Q9NR30		0	44.42	3.25269e-05	2	1164.71	-1.44392	45.1013	0
	High	AAVIGDVIR	1	1	1	Q9NR30		0	43.19	0.000208684	2	913.546	-0.717275	41.5509	0
	High	WQLSVATEQPELEGPR	2	1	1	Q9NR30		0	42.56	0.000368826	2	1839.91	-8.96198	51.3036	0
	High	EGAFSNFPISEETIK	1	2	1	Q9NR30		0	41.53	0.000446451	2	1668.81	-2.44401	51.7395	0
	High	EQLGEEIDSK	1	1	1	Q9NR30		0	41.34	0.000532523	2	1147.55	-2.34392	32.3128	0
	High	EEYQLVQVEQK	1	1	1	Q9NR30		0	38.22	0.00142374	2	1392.7	-0.856524	41.5048	0
	Medium	DVESYIHR	1	1	1	Q9NR30		0	26.34	0.0175367	2	1018.49	-2.55177	35.4632	0
	Low	ELANQVSK	1	1	1	Q9NR30		0	24.94	0.0359102	2	888.478	-1.02828	17.8264	0
	Low	STYEQVDLIGK	1	1	1	Q9NR30		0	18.42	0.112946	2	1252.64	-3.59444	43.7171	0
	Low	NGIDILVGTPGR	1	2	1	Q9NR30		0	16.93	0.118619	2	1211.67	0.127737	48.983	0
	Low	IGVPSATEIIK	1	1	1	Q9NR30		0	10.21	0.257255	2	1127.67	-0.604669	47.2679	0
	A2	Sequence	# PSMs	# Proteins	# Protein Groups	Protein Group Accessions	Modifications	ΔCn	IonScore	Exp Value	Charge	MH+ [Da]	ΔM [ppm]	RT [min]	# Missed Cleavages
	High	WNTDNTLGTEIAIEDQIcQGLK	1	1	1	P45880	C18(Carbamidomethyl)	0	91.31	3.47614e-09	2	2519.23	9.47512	58.7073	0
	High	LTLSALVDGK	1	1	1	P45880		0	60.88	5.02198e-06	2	1016.6	-1.51168	50.1639	0
	High	LTFDTTFSPNTGK	1	1	1	P45880		0	52.22	4.3185e-05	2	1428.7	-2.8071	48.0381	0
	Medium	YQLDPTASISAK	1	1	1	P45880		0	26.96	0.0197345	2	1293.67	-1.35711	42.8508	0
P68431	Histone H3.1 OS=Homo sapiens GN=HIST1H3A PE=1 SV=2 - [H31_HUMAN]	125.128	50	3	1	7	10	136	15.3945	11.1216
	A2	Sequence	# PSMs	# Proteins	# Protein Groups	Protein Group Accessions	Modifications	ΔCn	IonScore	Exp Value	Charge	MH+ [Da]	ΔM [ppm]	RT [min]	# Missed Cleavages
	High	TEGDEEAEEEQEENLEASGDYK	2	1	1	P12956		0	68.97	7.41084e-08	2	2500.99	-0.684958	42.8959	0
	High	TFNTSTGGLLLPSDTK	1	1	1	P12956		0	64.47	2.64382e-06	2	1651.85	-0.593575	49.151	0
	High	NIYVLQELDNPGAK	1	1	1	P12956		0	62.17	4.9449e-06	2	1573.82	-1.03514	51.8291	0
	High	KQELLEALTK	1	1	1	P12956		0	54.8	1.20863e-05	2	1172.69	-0.560669	42.4048	1
	High	SDSFENPVLQQHFR	1	1	1	P12956		0	54.59	2.10259e-05	2	1703.81	-2.6656	46.3903	0
	High	LGSLVDEFK	1	1	1	P12956		0	42.42	0.000432461	2	1007.54	-0.930727	48.5634	0
	Medium	NIPPYFVALVPQEEELDDQK	2	1	1	P12956		0	29.69	0.00692723	2	2344.16	-5.88326	57.612	0
	Low	ELVYPPDYNPEGK	2	1	1	P12956		0	21.04	0.0641442	2	1520.73	3.16537	44.9378	0
	A2	Sequence	# PSMs	# Proteins	# Protein Groups	Protein Group Accessions	Modifications	ΔCn	IonScore	Exp Value	Charge	MH+ [Da]	ΔM [ppm]	RT [min]	# Missed Cleavages
	High	ITVTSEVPFSK	1	1	1	P35268		0	50.33	7.78537e-05	2	1207.65	-2.14203	45.217	0
	High	AGNLGGGVVTIER	1	1	1	P35268		0	41.81	0.000596552	2	1242.68	-0.629617	40.9086	0
O43390	Heterogeneous nuclear ribonucleoprotein R OS=Homo sapiens GN=HNRNPR PE=1 SV=1 - [HNRPR_HUMAN]	119.308	6.95	1	3	4	6	633	70.8993	8.1333
	A2	Sequence	# PSMs	# Proteins	# Protein Groups	Protein Group Accessions	Modifications	ΔCn	IonScore	Exp Value	Charge	MH+ [Da]	ΔM [ppm]	RT [min]	# Missed Cleavages
	Medium	QLDDLKVELSQLR	1	1	1	P42766		0	26	0.0123082	3	1556.86	-2.01825	50.671	1
	Low	QLDDLK	1	1	1	P42766		0	24.36	0.0500187	2	731.393	-0.350372	12.4208	0
	Low	VLTVINQTQK	1	1	1	P42766		0	19.82	0.0521159	2	1143.67	-2.54061	33.8915	0
	A2	Sequence	# PSMs	# Proteins	# Protein Groups	Protein Group Accessions	Modifications	ΔCn	IonScore	Exp Value	Charge	MH+ [Da]	ΔM [ppm]	RT [min]	# Missed Cleavages
	High	TTDGYLLR	1	1	1	P61247		0	46.75	0.000131036	2	938.491	-2.94053	37.7091	0
	Medium	TSYAQHQQVR	1	1	1	P61247		0	31.92	0.00546285	2	1217.6	-0.870139	16.2784	0
	Medium	AcQSIYPLHDVFVR	1	1	1	P61247	C2(Carbamidomethyl)	0	27.59	0.0150666	3	1704.85	-1.50365	49.595	0
	Low	LFcVGFTK	1	1	1	P61247	C3(Carbamidomethyl)	0	22.34	0.039966	2	971.5	-1.57642	47.8231	0
	Low	EVQTNDLK	1	1	1	P61247		0	10.32	1.15656	2	946.481	-3.40184	19.9476	0
Q13185	Chromobox protein homolog 3 OS=Homo sapiens GN=CBX3 PE=1 SV=4 - [CBX3_HUMAN]	117.461	23.5	1	2	2	3	183	20.7984	5.32568
	A2	Sequence	# PSMs	# Proteins	# Protein Groups	Protein Group Accessions	Modifications	ΔCn	IonScore	Exp Value	Charge	MH+ [Da]	ΔM [ppm]	RT [min]	# Missed Cleavages
	High	LTLSALIDGK	1	2	2	P21796;Q9Y277		0	58.6	6.14271e-06	2	1030.61	-1.5746	53.3213	0
	High	VcNYGLTFTQK	1	1	1	Q9Y277	C2(Carbamidomethyl)	0	39.65	0.000709972	2	1330.64	-2.1954	44.9589	0
	Medium	WNTDNTLGTEISWENKLAEGLK	1	1	1	Q9Y277		0.7363	24.5	0.0166762	2	2519.23	-3.63046	58.7073	1
	Low	NFSAGGHK	1	1	1	Q9Y277		0	16.19	0.106994	2	817.393	-3.1767	12.2594	0
Q71DI3	Histone H3.2 OS=Homo sapiens GN=HIST2H3A PE=1 SV=3 - [H32_HUMAN]	115.894	50	3	1	7	10	136	15.3785	11.2681
	A2	Sequence	# PSMs	# Proteins	# Protein Groups	Protein Group Accessions	Modifications	ΔCn	IonScore	Exp Value	Charge	MH+ [Da]	ΔM [ppm]	RT [min]	# Missed Cleavages
	High	VEGTEPTTAFNLFVGNLNFNK	2	1	1	P19338		0	80.19	5.02527e-08	2	2312.16	2.20355	59.9179	0
	High	TLVLSNLSYSATEETLQEVFEK	3	1	1	P19338		0	73.89	2.22534e-07	2	2501.27	2.0839	61.596	0
	High	FGYVDFESAEDLEK	1	1	1	P19338		0	53.68	1.22136e-05	2	1648.74	-1.14867	52.9621	0
	High	GFGFVDFNSEEDAK	1	1	1	P19338		0	43.28	7.75325e-05	2	1561.68	0.220597	52.1979	0
	Medium	SISLYYTGEK	1	1	1	P19338		0	25.57	0.0316158	2	1160.58	-2.19128	43.6558	0
	Medium	ALELTGLK	1	1	1	P19338		0	24.47	0.0205432	2	844.513	-0.70937	43.0144	0
	Medium	LELQGPR	1	1	1	P19338		0	24.29	0.0335153	2	812.462	-0.688818	30.9011	0
	Low	VTQDELK	1	1	1	P19338		0	17.26	0.292234	2	832.439	-2.37469	19.3753	0
	Low	TGISDVFAK	1	1	1	P19338		0	16.59	0.141436	2	937.498	-0.674866	44.2538	0
	Low	ALVATPGKK	1	1	1	P19338		0	15.34	0.0862625	2	884.554	-3.0216	18.4849	1
	Low	LELQGPRGSPNAR	1	1	1	P19338		0	14.82	0.196118	3	1394.75	-0.407254	23.1927	1
	A2	Sequence	# PSMs	# Proteins	# Protein Groups	Protein Group Accessions	Modifications	ΔCn	IonScore	Exp Value	Charge	MH+ [Da]	ΔM [ppm]	RT [min]	# Missed Cleavages
	High	VPTANVSVVDLTcR	1	1	1	P04406	C13(Carbamidomethyl)	0	75.6	2.25847e-07	2	1530.79	-2.50086	47.6817	0
	High	IISNAScTTNcLAPLAK	2	1	1	P04406	C7(Carbamidomethyl); C11(Carbamidomethyl)	0	62.9	3.48746e-06	2	1833.92	-2.17579	44.0596	0
	High	AGAHLQGGAK	1	1	1	P04406		0	45.29	0.000187834	2	909.489	-1.59017	11.026	0
	Medium	GALQNIIPASTGAAK	1	1	1	P04406		0	23.2	0.0253674	2	1411.79	-2.92453	46.1051	0
Q7Z2W4	Zinc finger CCCH-type antiviral protein 1 OS=Homo sapiens GN=ZC3HAV1 PE=1 SV=3 - [ZCCHV_HUMAN]	110.441	1.66	1	1	1	2	902	101.367	8.39697
	A2	Sequence	# PSMs	# Proteins	# Protein Groups	Protein Group Accessions	Modifications	ΔCn	IonScore	Exp Value	Charge	MH+ [Da]	ΔM [ppm]	RT [min]	# Missed Cleavages
	High	ATENDIYNFFSPLNPVR	3	2	1	P31943		0	75.27	2.00587e-07	2	1996.98	-0.196073	58.9143	0
	High	STGEAFVQFASQEIAEK	2	2	1	P31943		0	54.94	2.00392e-05	2	1841.89	0.253078	54.2343	0
	High	GLPWScSADEVQR	2	1	1	P31943	C6(Carbamidomethyl)	0	50.44	4.11161e-05	2	1504.68	-1.37329	46.1148	0
	High	HTGPNSPDTANDGFVR	1	2	1	P31943		0	43.28	0.000202054	2	1684.76	-3.38027	30.0511	0
	Low	VHIEIGPDGR	1	3	1	P31943		0	18.13	0.151508	2	1092.58	-1.27829	34.3148	0
Q9Y5B9	FACT complex subunit SPT16 OS=Homo sapiens GN=SUPT16H PE=1 SV=1 - [SP16H_HUMAN]	108.797	9.93	1	5	8	8	1047	119.838	5.65576
	A2	Sequence	# PSMs	# Proteins	# Protein Groups	Protein Group Accessions	Modifications	ΔCn	IonScore	Exp Value	Charge	MH+ [Da]	ΔM [ppm]	RT [min]	# Missed Cleavages
	High	VTQSNFAVGYK	1	1	1	P21796		0	58.99	7.38169e-06	2	1213.62	-1.2564	37.3288	0
	High	LTLSALLDGK	1	2	2	P21796;Q9Y277		0	58.6	6.14271e-06	2	1030.61	-1.5746	53.3213	0
	High	LTFDSSFSPNTGK	1	1	1	P21796		0	55.3	1.74121e-05	2	1400.67	-2.82758	46.4148	0
	High	YQIDPDAcFSAK	1	1	1	P21796	C8(Carbamidomethyl)	0	45.53	7.6972e-05	2	1414.63	-2.59609	45.5177	0
	A2	Sequence	# PSMs	# Proteins	# Protein Groups	Protein Group Accessions	Modifications	ΔCn	IonScore	Exp Value	Charge	MH+ [Da]	ΔM [ppm]	RT [min]	# Missed Cleavages
	High	ccLTYcFNKPEDK	4	1	1	P62979	C1(Carbamidomethyl); C2(Carbamidomethyl); C6(Carbamidomethyl)	0	51.18	9.14495e-06	2	1734.73	-1.99462	39.4907	1
Q9BUJ2	Heterogeneous nuclear ribonucleoprotein U-like protein 1 OS=Homo sapiens GN=HNRNPUL1 PE=1 SV=2 - [HNRL1_HUMAN]	107.051	8.18	1	3	4	4	856	95.6793	6.91748
	A2	Sequence	# PSMs	# Proteins	# Protein Groups	Protein Group Accessions	Modifications	ΔCn	IonScore	Exp Value	Charge	MH+ [Da]	ΔM [ppm]	RT [min]	# Missed Cleavages
	High	IVVNLTGR	1	1	1	P62244		0	40.39	0.000607885	2	871.535	-1.21807	39.252	0
	Medium	cGVISPR	1	1	1	P62244	C1(Carbamidomethyl)	0	28.74	0.0179104	2	788.407	-1.70633	22.7416	0
	Medium	FDVQLK	1	1	1	P62244		0	27.75	0.011248	2	749.419	-0.996332	38.9286	0
	A2	Sequence	# PSMs	# Proteins	# Protein Groups	Protein Group Accessions	Modifications	ΔCn	IonScore	Exp Value	Charge	MH+ [Da]	ΔM [ppm]	RT [min]	# Missed Cleavages
	Medium	HcGALR	1	1	1	P61313	C2(Carbamidomethyl)	0	22.61	0.0126104	2	713.35	-1.54353	11.0423	0
	Low	NPDTQWITK	1	1	1	P61313		0	22.11	0.0541356	2	1102.55	-5.65501	39.1138	0
	Low	FHHTIGGSR	1	1	1	P61313		0	13.89	0.236825	2	1011.51	-4.37704	17.6944	0
	Low	QLSALHR	1	1	1	P61313		0	12.12	0.285399	2	824.472	-1.99862	20.942	0
P84103	Splicing factor, arginine/serine-rich 3 OS=Homo sapiens GN=SFRS3 PE=1 SV=1 - [SFRS3_HUMAN]	98.1999	20.73	1	2	3	4	164	19.3179	11.6489
	A2	Sequence	# PSMs	# Proteins	# Protein Groups	Protein Group Accessions	Modifications	ΔCn	IonScore	Exp Value	Charge	MH+ [Da]	ΔM [ppm]	RT [min]	# Missed Cleavages
	High	VTPGSGALQGQSVSVWELLFYR	2	1	1	P58107		0	105.71	1.20841e-10	2	2394.24	-2.92053	62.884	0
	High	EELLAEFGSGTLDLPALTR	1	1	1	P58107		0	89.51	5.93302e-09	2	2032.07	5.24631	59.9964	0
	High	YLEGTScIAGVLVPAK	1	1	1	P58107	C7(Carbamidomethyl)	0	73.91	2.49963e-07	2	1677.88	-1.95608	51.4425	0
	High	LTAIIEEAEEAPGARPQLQDAWR	3	1	1	P58107		0	69.5	4.31977e-07	3	2564.31	-2.10327	51.8896	1
	High	AGTLTVEELGATLTSLLAQAQAQAR	3	1	1	P58107		0	54.46	1.03848e-05	3	2513.35	-1.96364	67.6354	0
	High	GFFDPNTHENLTYLQLLER	1	2	2	Q15149;P58107		0	42.31	0.000384806	3	2307.13	-2.41835	56.809	0
	Medium	VLADPSDDTK	1	2	2	Q15149;P58107		0	24.64	0.0237055	2	1060.51	-2.72163	23.3533	0
	Medium	EGQGEGETQEAAAATAAAR	1	1	1	P58107		0	23.46	0.017131	2	1817.82	-4.24923	34.4457	0
	Low	VPVDVAYR	1	2	2	Q15149;P58107		0	22.37	0.0614194	2	918.503	-1.66149	34.8162	0
	Low	QDLLSR	1	1	1	P58107		0	14.32	0.680484	2	731.401	-4.43876	27.7288	0
	Low	AEAEAGSPRPDPR	1	1	1	P58107		0	13.86	0.320697	3	1352.65	-2.32541	17.9717	1
	A2	Sequence	# PSMs	# Proteins	# Protein Groups	Protein Group Accessions	Modifications	ΔCn	IonScore	Exp Value	Charge	MH+ [Da]	ΔM [ppm]	RT [min]	# Missed Cleavages
	High	QLETVLDDLDPENALLPAGFR	2	1	1	Q9NYL9		0	97.31	7.89567e-10	2	2326.2	3.68763	61.5181	0
	High	DREDYVPYTGEK	1	1	1	Q9NYL9		0	65.69	9.71186e-07	2	1471.67	-2.01915	35.0088	1
	Low	ALETNTHVK	1	1	1	Q9NYL9		0	18.84	0.0888196	2	1012.54	-3.19323	16.3352	0
	Low	QKPVQTFTEEK	1	1	1	Q9NYL9		0	10.78	0.67266	2	1334.69	-4.66096	24.9469	1
Q16891	Mitochondrial inner membrane protein OS=Homo sapiens GN=IMMT PE=1 SV=1 - [IMMT_HUMAN]	94.3586	8.71	1	2	6	7	758	83.6264	6.48096
	A2	Sequence	# PSMs	# Proteins	# Protein Groups	Protein Group Accessions	Modifications	ΔCn	IonScore	Exp Value	Charge	MH+ [Da]	ΔM [ppm]	RT [min]	# Missed Cleavages
	High	IINEPTAAAIAYGLDK	1	4	2	P11021;P11142		0	75.71	1.61121e-07	2	1659.89	-2.41483	51.6899	0
	High	SQIFSTASDNQPTVTIK	2	1	1	P11021		0	63.83	3.0015e-06	2	1836.93	-2.63953	45.9895	0
	High	IEWLESHQDADIEDFK	1	1	1	P11021		0	60.17	3.70221e-06	2	1974.9	-5.4002	50.7783	0
	High	LYGSAGPPPTGEEDTAEKDEL	1	1	1	P11021		0	47.86	5.48334e-05	2	2175.99	-3.12029	44.6292	1
	High	VEIIANDQGNR	1	7	3	P08107;P11021;P11142		0	34.24	0.00323965	2	1228.63	-1.88933	29.6859	0
	Low	ITITNDQNR	1	1	1	P11021		0	20.94	0.109129	2	1074.55	-2.24475	24.5352	0
	Low	LTPEEIER	1	1	1	P11021		0	10.88	0.653266	2	986.511	-4.06706	33.934	0
Q9P258	Protein RCC2 OS=Homo sapiens GN=RCC2 PE=1 SV=2 - [RCC2_HUMAN]	94.3187	8.24	1	3	4	4	522	56.0492	8.77783
	A2	Sequence	# PSMs	# Proteins	# Protein Groups	Protein Group Accessions	Modifications	ΔCn	IonScore	Exp Value	Charge	MH+ [Da]	ΔM [ppm]	RT [min]	# Missed Cleavages
	Medium	NDFQLIGIQDGYLSLLQDSGEVR	1	1	1	P63241		0	29.46	0.00447298	3	2580.28	-5.57034	62.0247	0
	A2	Sequence	# PSMs	# Proteins	# Protein Groups	Protein Group Accessions	Modifications	ΔCn	IonScore	Exp Value	Charge	MH+ [Da]	ΔM [ppm]	RT [min]	# Missed Cleavages
	High	EGDTVSQFDSIcEVQSDK	1	1	1	P11182	C12(Carbamidomethyl)	0	56.74	4.44856e-06	2	2043.9	7.18056	47.1329	0
	High	AASLGLLQFPILNASVDENcQNITYK	1	1	1	P11182	C20(Carbamidomethyl)	0	53.78	1.75893e-05	3	2879.46	0.517514	60.3863	0
	Medium	LSDIGEGIR	1	1	1	P11182		0	32.11	0.0073206	2	959.511	-4.79029	35.5894	0
	Medium	EDILNYLEK	1	1	1	P11182		0	25.61	0.0221205	2	1136.58	-3.00696	52.7804	0
	Low	TLATPAVR	1	1	1	P11182		0	16.06	0.215536	2	828.489	-5.74543	27.7553	0
Q16629	Splicing factor, arginine/serine-rich 7 OS=Homo sapiens GN=SFRS7 PE=1 SV=1 - [SFRS7_HUMAN]	93.4932	14.29	1	1	3	4	238	27.35	11.8247
	A2	Sequence	# PSMs	# Proteins	# Protein Groups	Protein Group Accessions	Modifications	ΔCn	IonScore	Exp Value	Charge	MH+ [Da]	ΔM [ppm]	RT [min]	# Missed Cleavages
	High	VLYAYGYYTGEPSK	1	1	1	O14880		0	61.04	4.99774e-06	2	1610.77	-1.43496	47.5865	0
	Low	SGLGSGPK	1	1	1	O14880		0	21.21	0.0768185	2	702.378	0.0556562	14.4376	0
O60841	Eukaryotic translation initiation factor 5B OS=Homo sapiens GN=EIF5B PE=1 SV=4 - [IF2P_HUMAN]	92.7717	3.36	1	2	3	3	1220	138.742	5.49072
	A2	Sequence	# PSMs	# Proteins	# Protein Groups	Protein Group Accessions	Modifications	ΔCn	IonScore	Exp Value	Charge	MH+ [Da]	ΔM [ppm]	RT [min]	# Missed Cleavages
	High	AQAAAPASVPAQAPK	1	1	1	P47914		0	48.95	0.00010188	2	1377.75	-2.56113	28.5009	0
	Medium	LAYIAHPK	1	1	1	P47914		0	23.12	0.0187698	2	912.527	-3.20212	24.8208	0
P55209	Nucleosome assembly protein 1-like 1 OS=Homo sapiens GN=NAP1L1 PE=1 SV=1 - [NP1L1_HUMAN]	91.4586	17.65	1	3	3	3	391	45.3459	4.4624
	A2	Sequence	# PSMs	# Proteins	# Protein Groups	Protein Group Accessions	Modifications	ΔCn	IonScore	Exp Value	Charge	MH+ [Da]	ΔM [ppm]	RT [min]	# Missed Cleavages
	High	NPPGFAFVEFEDPR	2	2	2	P84103;Q16629		0	62.73	2.64001e-06	2	1621.76	-4.92176	54.6072	0
	Medium	VYVGNLGTGAGK	1	1	1	Q16629		0	32.68	0.00455886	2	1135.61	-1.83443	34.8932	0
	Low	RPFDPNDR	1	1	1	Q16629		0	12.52	0.268684	2	1016.48	-5.80371	21.9865	1
	A2	Sequence	# PSMs	# Proteins	# Protein Groups	Protein Group Accessions	Modifications	ΔCn	IonScore	Exp Value	Charge	MH+ [Da]	ΔM [ppm]	RT [min]	# Missed Cleavages
	High	TGAAPIIDVVR	1	1	1	P46776		0	48.89	4.06734e-05	2	1111.65	-1.45546	45.4053	0
	Low	LWTLVSEQTR	1	1	1	P46776		0	23.07	0.0399471	2	1232.66	-2.30497	48.8011	0
P62906	60S ribosomal protein L10a OS=Homo sapiens GN=RPL10A PE=1 SV=2 - [RL10A_HUMAN]	90.2032	26.73	1	3	6	7	217	24.8155	9.93506
	A2	Sequence	# PSMs	# Proteins	# Protein Groups	Protein Group Accessions	Modifications	ΔCn	IonScore	Exp Value	Charge	MH+ [Da]	ΔM [ppm]	RT [min]	# Missed Cleavages
	High	LVQAFQFTDK	1	1	1	Q06830		0	57.89	1.27606e-05	2	1196.63	-3.38499	47.3264	0
	Medium	TIAQDYGVLK	1	1	1	Q06830		0	27.71	0.0114368	2	1107.6	-0.50728	43.1195	0
	Low	DISLSDYK	1	1	1	Q06830		0	22.49	0.0372001	2	940.461	-1.2602	41.8097	0
Q03252	Lamin-B2 OS=Homo sapiens GN=LMNB2 PE=1 SV=3 - [LMNB2_HUMAN]	89.9345	7.17	1	1	5	5	600	67.6475	5.35107
	A2	Sequence	# PSMs	# Proteins	# Protein Groups	Protein Group Accessions	Modifications	ΔCn	IonScore	Exp Value	Charge	MH+ [Da]	ΔM [ppm]	RT [min]	# Missed Cleavages
	High	EDQTEYLEER	1	4	1	P08238		0	64.98	6.98912e-07	2	1311.56	-4.62877	35.6104	0
	High	NPDDITQEEYGEFYK	1	1	1	P08238		0	55.69	6.06991e-06	2	1847.79	-3.78	48.9691	0
	High	ELISNASDALDK	1	2	1	P08238		0	52.7	4.32311e-05	2	1275.64	-1.72523	41.4542	0
	High	EQVANSAFVER	1	2	1	P08238		0	39.69	0.000907521	2	1249.61	-3.00123	34.5425	0
	High	YIDQEELNK	2	4	1	P08238		0	35.35	0.00233394	2	1151.55	-4.78965	31.6839	0
	Medium	SLTNDWEDHLAVK	1	2	1	P08238		0	30.61	0.00582203	2	1527.75	1.81203	47.4164	0
	Medium	LGIHEDSTNR	1	1	1	P08238		0	25.5	0.0207151	2	1141.56	-1.97156	21.5655	0
	Low	FENLcK	1	4	1	P08238	C5(Carbamidomethyl)	0	20.5	0.0570401	2	810.379	-3.1991	26.2347	0
	Low	ADHGEPIGR	1	1	1	P08238		0	18.89	0.0994239	2	951.461	-3.5064	15.5851	0
	Low	LSELLR	1	2	1	P08238		0.1	17.7	0.175768	2	730.445	-0.771135	35.4045	0
	A2	Sequence	# PSMs	# Proteins	# Protein Groups	Protein Group Accessions	Modifications	ΔCn	IonScore	Exp Value	Charge	MH+ [Da]	ΔM [ppm]	RT [min]	# Missed Cleavages
	High	EDIYSGGGGGGSR	1	1	1	Q13151		0	44.04	7.88915e-05	2	1211.53	-3.06167	24.4527	0
	High	LFVGGLK	2	6	4	Q13151;P22626;P09651;P51991		0.1714	29	0.00289553	2	733.46	-0.818986	38.2659	0
	Low	GDVAEGDLIEHFSQFGTVEK	1	1	1	Q13151		0	18	0.0610184	3	2178.03	-3.58373	53.2855	0
P52907	F-actin-capping protein subunit alpha-1 OS=Homo sapiens GN=CAPZA1 PE=1 SV=3 - [CAZA1_HUMAN]	86.7623	11.89	1	2	2	3	286	32.9023	5.69385
	A2	Sequence	# PSMs	# Proteins	# Protein Groups	Protein Group Accessions	Modifications	ΔCn	IonScore	Exp Value	Charge	MH+ [Da]	ΔM [ppm]	RT [min]	# Missed Cleavages
	High	FDQLFDDESDPFEVLK	1	1	1	Q8NC51		0	71.8	2.60974e-07	2	1943.89	-0.676614	58.7296	0
	High	SAAQAAAQTNSNAAGK	1	1	1	Q8NC51		0	62.41	4.19105e-06	2	1460.7	-4.40961	17.0236	0
	High	RPDQQLQGEGK	2	1	1	Q8NC51		0	37.1	0.00148188	2	1255.63	-4.21039	17.4839	1
	Medium	GEGGEFSVDR	1	1	1	Q8NC51		0.5769	22.47	0.028312	2	1052.47	8.47803	23.0837	0
	A2	Sequence	# PSMs	# Proteins	# Protein Groups	Protein Group Accessions	Modifications	ΔCn	IonScore	Exp Value	Charge	MH+ [Da]	ΔM [ppm]	RT [min]	# Missed Cleavages
	High	LEGLGSSEADQDGLASTVR	2	1	1	Q07065		0	78.07	1.0293e-07	2	1904.92	-1.26377	46.1508	0
	High	HSEAFEALQQK	1	1	1	Q07065		0	48.11	0.000111258	2	1287.63	-3.11388	32.8179	0
	High	IETNENNLESAK	1	1	1	Q07065		0	35.83	0.00312153	2	1361.65	-1.45408	27.4853	0
	Low	SVGELPSTVESLQK	1	1	1	Q07065		0	21.28	0.0551102	2	1473.77	-3.88797	45.9638	0
	Low	LQNEILK	1	1	1	Q07065		0.1176	14.55	0.354259	2	857.503	-7.67492	31.3593	0
	Low	LSSLDNLK	1	1	1	Q07065		0.0667	13.97	0.501083	2	889.498	-1.24898	44.8802	0
	Low	ISEVLQK	1	1	1	Q07065		0	11.63	0.673327	2	816.479	-4.69696	25.9312	0
P46940	Ras GTPase-activating-like protein IQGAP1 OS=Homo sapiens GN=IQGAP1 PE=1 SV=1 - [IQGA1_HUMAN]	86.08	1.75	1	1	2	2	1657	189.134	6.48096
	A2	Sequence	# PSMs	# Proteins	# Protein Groups	Protein Group Accessions	Modifications	ΔCn	IonScore	Exp Value	Charge	MH+ [Da]	ΔM [ppm]	RT [min]	# Missed Cleavages
	High	DGTGVVEFVR	1	1	1	Q07955		0	44.88	0.000320211	2	1078.55	-1.72489	45.2656	0
	High	EAGDVcYADVYR	1	1	1	Q07955	C6(Carbamidomethyl)	0	33.66	0.000559685	2	1417.6	-2.34833	42.092	0
	Low	SHEGETAYIR	1	1	1	Q07955		0	12.19	0.317073	2	1162.55	-1.79162	23.5779	0
P62979	40S ribosomal protein S27a OS=Homo sapiens GN=RPS27A PE=1 SV=1 - [RS27A_HUMAN]	86.0288	16.25	1	1	1	4	80	9.41189	9.83252
	A2	Sequence	# PSMs	# Proteins	# Protein Groups	Protein Group Accessions	Modifications	ΔCn	IonScore	Exp Value	Charge	MH+ [Da]	ΔM [ppm]	RT [min]	# Missed Cleavages
	High	TGIEQGSDAGYLcESQK	1	1	1	P40939	C13(Carbamidomethyl)	0	79.43	3.76282e-08	2	1842.82	-0.70305	39.9101	0
	High	TLQEVTQLSQEAQR	1	1	1	P40939		0	59.05	9.52054e-06	2	1630.84	-2.63584	44.9721	0
	High	SEVSSDEDIQFR	1	1	1	P40939		0	53.31	1.46998e-05	2	1411.63	-1.76405	40.6472	0
	Medium	EVEAVIPDHcIFASNTSALPISEIAAVSK	1	1	1	P40939	C10(Carbamidomethyl)	0	28.91	0.00552673	3	3068.57	2.58021	55.9624	0
	Medium	DATLTALDR	1	1	1	P40939		0	27.68	0.017402	2	975.509	-1.43354	38.7184	0
	Medium	DGPGFYTTR	1	1	1	P40939		0	25.78	0.0118908	2	1013.47	-2.15301	35.6834	0
	Low	AIGILSR	1	1	1	P40939		0.087	20.93	0.0916212	2	729.46	-2.44395	34.9831	0
	A2	Sequence	# PSMs	# Proteins	# Protein Groups	Protein Group Accessions	Modifications	ΔCn	IonScore	Exp Value	Charge	MH+ [Da]	ΔM [ppm]	RT [min]	# Missed Cleavages
	High	SFLLDLLNATGK	1	1	1	O00571		0	78.49	8.35318e-08	2	1291.72	-1.17874	60.4683	0
	High	VGNLGLATSFFNER	1	1	1	O00571		0	64.25	3.32616e-06	2	1524.78	-2.57898	54.2735	0
	High	TAAFLLPILSQIYSDGPGEALR	3	1	1	O00571		0	62.37	1.56446e-06	2	2332.25	-3.51664	65.2428	0
	High	DLLDLLVEAK	1	2	1	O00571		0	46.32	0.000103839	2	1128.65	-0.614075	60.7033	0
	High	VGSTSENITQK	1	2	1	O00571		0	39.47	0.00107896	2	1163.59	-2.66031	20.832	0
	High	QSSGASSSSFSSSR	1	1	1	O00571		0	37.18	0.000392422	2	1361.59	-2.42082	20.3305	0
P62269	40S ribosomal protein S18 OS=Homo sapiens GN=RPS18 PE=1 SV=3 - [RS18_HUMAN]	84.1637	31.58	1	5	5	5	152	17.7079	10.9897
	A2	Sequence	# PSMs	# Proteins	# Protein Groups	Protein Group Accessions	Modifications	ΔCn	IonScore	Exp Value	Charge	MH+ [Da]	ΔM [ppm]	RT [min]	# Missed Cleavages
	High	LIALLEVLSQK	1	3	2	P21333;O75369		0	73.51	3.56525e-08	2	1226.77	-1.10525	58.9174	0
	High	ALGALVDScAPGLcPDWDSWDASKPVTNAR	1	1	1	P21333	C9(Carbamidomethyl); C14(Carbamidomethyl)	0	65.57	8.18129e-07	3	3229.5	-0.426225	54.098	1
	High	VQVQDNEGcPVEALVK	1	1	1	P21333	C9(Carbamidomethyl)	0	64.94	2.24439e-06	2	1784.88	-0.753466	46.5348	0
	High	VANPSGNLTETYVQDR	1	1	1	P21333		0	58.2	1.20328e-05	2	1763.86	3.15586	42.1424	0
	High	LQVEPAVDTSGVQcYGPGIEGQGVFR	1	1	1	P21333	C14(Carbamidomethyl)	0	57.98	7.6426e-06	2	2763.34	-0.146804	52.5483	0
	High	VTAQGPGLEPSGNIANK	1	1	1	P21333		0	56.32	1.72676e-05	2	1652.86	-0.389967	36.2944	0
	High	AFGPGLQGGSAGSPAR	1	1	1	P21333		0	53.12	3.38832e-05	2	1429.71	-3.69375	37.0294	0
	High	VPVHDVTDASK	1	1	1	P21333		0	47.35	0.000138978	2	1167.6	-3.31971	21.1803	0
	High	AGGPGLER	1	2	2	P21333;O75369		0	39.96	0.000625737	2	756.398	-2.63818	18.9731	0
	High	TPcEEILVK	1	1	1	P21333	C3(Carbamidomethyl)	0	37.44	0.00186612	2	1088.56	-0.630458	38.3099	0
	High	GAGTGGLGLAVEGPSEAK	1	1	1	P21333		0	36.18	0.00196407	2	1570.8	-1.82226	43.3325	0
	High	SPFEVYVDK	1	1	1	P21333		0	35.64	0.00207402	2	1083.53	-1.39729	45.4261	0
	Medium	VDVGKDQEFTVK	2	1	1	P21333		0	27.15	0.018697	2	1364.71	-0.414431	34.7609	1
	Medium	ALTQTGGPHVK	1	1	1	P21333		0	24.25	0.0274361	2	1108.61	-1.84644	19.8638	0
	Low	VNVGAGSHPNK	1	1	1	P21333		0	23.26	0.052399	2	1079.56	-2.28891	14.2556	0
	Low	DKGEYTLVVK	1	1	1	P21333		0	18.67	0.0903278	2	1151.63	-2.16205	35.3216	1
	Low	VGSAADIPINISETDLSLLTATVVPPSGR	1	1	1	P21333		0	16.7	0.0320694	3	2893.55	-0.713136	62.7188	0
	Low	KGEITGEVR	1	1	1	P21333		0	16.46	0.347953	2	988.54	-2.24136	18.9667	1
	Low	TGVAVNKPAEFTVDAK	2	1	1	P21333		0	13.38	0.312255	3	1646.87	-1.66121	38.6971	1
	Low	YGGQPVPNFPSK	2	1	1	P21333		0	12.78	0.340063	2	1290.64	-2.46578	40.8722	0
	Low	LVSIDSK	1	3	2	P21333;O75369		0	11.69	0.603101	2	761.441	0.446689	26.0626	0
	Low	DVDIIDHHDNTYTVK	1	1	1	P21333		0	10.35	0.521253	3	1784.84	-2.23198	38.9614	0
	Low	GAGSGELK	1	2	2	P21333;O75369		0.4737	10.26	1.4976	2	718.371	-2.81473	11.5412	0
O60832	H/ACA ribonucleoprotein complex subunit 4 OS=Homo sapiens GN=DKC1 PE=1 SV=3 - [DKC1_HUMAN]	84.0305	7.98	1	3	3	3	514	57.6378	9.42236
	A2	Sequence	# PSMs	# Proteins	# Protein Groups	Protein Group Accessions	Modifications	ΔCn	IonScore	Exp Value	Charge	MH+ [Da]	ΔM [ppm]	RT [min]	# Missed Cleavages
	High	IWSVPNAScVQVVR	1	1	1	Q9UMS4	C9(Carbamidomethyl)	0	36.24	0.00184205	2	1614.84	-2.75645	50.1014	0
	Low	QQLQTTR	1	1	1	Q9UMS4		0	24.56	0.0405936	2	874.472	-2.33032	15.3937	0
	Low	SSEQILATLK	1	1	1	Q9UMS4		0.087	20.88	0.0628768	2	1089.61	-2.37419	44.6195	0
	Low	ATVLTTER	1	1	1	Q9UMS4		0	20.02	0.0905819	2	890.493	-1.32819	24.9438	0
	Low	VTSVVFHPSQDLVFSASPDATIR	1	1	1	Q9UMS4		0	15.33	0.153872	3	2473.26	-6.17774	51.786	0
Q8NE71	ATP-binding cassette sub-family F member 1 OS=Homo sapiens GN=ABCF1 PE=1 SV=2 - [ABCF1_HUMAN]	83.7234	5.44	1	2	3	4	845	95.8665	6.80029
	A2	Sequence	# PSMs	# Proteins	# Protein Groups	Protein Group Accessions	Modifications	ΔCn	IonScore	Exp Value	Charge	MH+ [Da]	ΔM [ppm]	RT [min]	# Missed Cleavages
	High	NLDLDSIIAEVK	2	7	1	P35908		0	77.22	1.58375e-07	2	1329.72	-1.26227	57.3821	0
	High	FLEQQNQVLQTK	1	2	2	P35908;P04264		0	56.56	2.03136e-05	2	1475.78	-1.7339	40.2656	0
	Medium	FASFIDK	1	18	3	P35908;P05787;P08729		0	29.44	0.00705329	2	827.428	-1.72701	41.5775	0
	Medium	GGSISGGGYGSGGGK	1	1	1	P35908		0	23.92	0.0186534	2	1197.55	-3.49516	21.218	0
	Low	VELQSK	1	1	1	P35908		0.0435	22.05	0.114143	2	703.397	-2.81396	25.8792	0
	Low	AQYEEIAQR	1	5	3	P35908;P05787;P08729		0	14.54	0.31992	2	1107.54	-2.91714	29.8798	0
	Low	YEDEINKR	1	11	4	P35908;P04264;P05787;P08729		0	11.65	0.588164	2	1066.51	-3.08686	19.2287	1
	Low	AAFGGSGGR	1	1	1	P35908		0	11.08	0.670654	2	779.377	-3.32523	17.2449	0
P43243	Matrin-3 OS=Homo sapiens GN=MATR3 PE=1 SV=2 - [MATR3_HUMAN]	82.737	4.49	1	3	3	3	847	94.5648	6.25244
	A2	Sequence	# PSMs	# Proteins	# Protein Groups	Protein Group Accessions	Modifications	ΔCn	IonScore	Exp Value	Charge	MH+ [Da]	ΔM [ppm]	RT [min]	# Missed Cleavages
	High	EFNEDGALAVLQQFK	1	1	1	O60506		0	74.39	2.5838e-07	2	1708.86	2.1502	57.9204	0
	High	DLFEDELVPLFEK	1	1	1	O60506		0	68.67	1.2089e-06	2	1593.8	-0.316527	61.8823	0
	High	NLANTVTEEILEK	1	1	1	O60506		0	63.38	3.55878e-06	2	1473.78	-2.2314	53.6759	0
	Medium	VTEGLTDVILYHQPDDK	1	1	1	O60506		0	26.6	0.0162988	3	1942.98	-0.020677	48.9929	0
	Medium	DSDLSHVQNK	1	1	1	O60506		0	22.75	0.0291986	2	1142.54	-2.82566	17.7161	0
	Low	LFVGSIPK	1	2	2	O60506;O43390		0	18.9	0.0450887	2	860.523	-1.30795	43.7593	0
Q99729	Heterogeneous nuclear ribonucleoprotein A/B OS=Homo sapiens GN=HNRNPAB PE=1 SV=2 - [ROAA_HUMAN]	82.3949	11.45	1	1	3	3	332	36.2024	8.20654
	A2	Sequence	# PSMs	# Proteins	# Protein Groups	Protein Group Accessions	Modifications	ΔCn	IonScore	Exp Value	Charge	MH+ [Da]	ΔM [ppm]	RT [min]	# Missed Cleavages
	High	ELAQQVQQVAAEYcR	2	1	1	P17844	C14(Carbamidomethyl)	0	61.47	4.63354e-06	2	1792.86	-0.370374	50.7928	0
	High	QVSDLISVLR	1	1	1	P17844		0	45.29	0.000177481	2	1129.65	-2.34273	52.068	0
	High	TTYLVLDEADR	1	1	1	P17844		0	34.94	0.00229248	2	1295.65	-0.900906	47.0097	0
	High	GDGPIcLVLAPTR	1	2	2	P17844;Q92841	C6(Carbamidomethyl)	0	34.89	0.00202712	2	1368.73	-3.35905	51.2794	0
	Medium	STcIYGGAPK	1	2	2	P17844;Q92841	C3(Carbamidomethyl)	0	26	0.0194671	2	1053.5	-2.36659	28.5879	0
	Low	EANQAINPK	1	1	1	P17844		0	22.19	0.0422764	2	984.508	-3.18153	16.3866	0
	Low	IVDQIR	1	2	2	P17844;Q92841		0.32	16.64	0.205932	2	743.44	-1.75729	27.4777	0
	A2	Sequence	# PSMs	# Proteins	# Protein Groups	Protein Group Accessions	Modifications	ΔCn	IonScore	Exp Value	Charge	MH+ [Da]	ΔM [ppm]	RT [min]	# Missed Cleavages
	High	EFVSSDESSSGENK	1	1	1	Q08945		0	66.78	3.98799e-07	2	1501.64	5.6921	24.4807	0
	High	VDNIQAGELTEGIWR	1	1	1	Q08945		0	54.93	2.52272e-05	2	1700.85	-3.60861	52.7445	0
	High	FYVPPTQEDGVDPVEAFAQNVLSK	2	1	1	Q08945		0	43.69	0.000211644	3	2650.3	-2.05653	60.7764	0
	High	FGGQLLSFDIGDQPVFEIPLSNVSQcTTGK	1	1	1	Q08945	C26(Carbamidomethyl)	0	33.34	0.00190013	3	3254.59	-4.90676	62.7541	0
P38159	Heterogeneous nuclear ribonucleoprotein G OS=Homo sapiens GN=RBMX PE=1 SV=3 - [HNRPG_HUMAN]	81.9998	10.74	1	3	4	4	391	42.3063	10.0522
	A2	Sequence	# PSMs	# Proteins	# Protein Groups	Protein Group Accessions	Modifications	ΔCn	IonScore	Exp Value	Charge	MH+ [Da]	ΔM [ppm]	RT [min]	# Missed Cleavages
	High	SEQEEYEAEGIAWEPVQYFNNK	1	1	1	O00159		0	71.55	1.22472e-07	2	2660.17	-4.51688	55.8492	0
	High	LGTDEISPR	1	1	1	O00159		0	53.2	3.44614e-05	2	987.511	0.129063	30.8946	0
	High	LLQSNPVLEAFGNAK	2	1	1	O00159		0	52.3	3.53306e-05	2	1600.87	-1.89316	53.2914	0
	High	FDEVLIR	1	1	1	O00159		0	41.67	0.000585462	2	891.492	-1.88835	44.7101	0
	High	NNDLLFR	1	2	1	O00159		0	38.95	0.00162372	2	891.468	-0.0246588	43.1777	0
	High	GIISILDEEcLRPGEATDLTFLEK	2	1	1	O00159	C10(Carbamidomethyl)	0	38.49	0.000601712	3	2719.4	3.795	58.2275	1
	High	LLSVEGSTLR	1	1	1	O00159		0	33.26	0.00370569	2	1074.61	-0.792608	41.7863	0
	Medium	NVLDTSWPTPPPALR	1	1	1	O00159		0	31.46	0.00500147	2	1663.87	-3.82381	52.9196	0
	Low	TALSANR	1	1	1	O00159		0	22.73	0.0565335	2	732.398	-2.864	15.5558	0
	Low	AVASEIFK	1	1	1	O00159		0	14.76	0.250646	2	864.481	-1.55299	39.1072	0
Q9Y277	Voltage-dependent anion-selective channel protein 3 OS=Homo sapiens GN=VDAC3 PE=1 SV=1 - [VDAC3_HUMAN]	81.2912	18.02	1	1	4	4	283	30.6393	8.66064
	A2	Sequence	# PSMs	# Proteins	# Protein Groups	Protein Group Accessions	Modifications	ΔCn	IonScore	Exp Value	Charge	MH+ [Da]	ΔM [ppm]	RT [min]	# Missed Cleavages
	Medium	ISPVEESEDVSNK	1	1	1	P31431		0	28.04	0.00989329	2	1432.68	-0.622897	34.2598	0
	Low	KLEENEVIPK	1	1	1	P31431		0	15.79	0.185861	2	1198.67	0.247874	30.911	1
	A2	Sequence	# PSMs	# Proteins	# Protein Groups	Protein Group Accessions	Modifications	ΔCn	IonScore	Exp Value	Charge	MH+ [Da]	ΔM [ppm]	RT [min]	# Missed Cleavages
	High	TEPEEVSIEDSAQSDLK	2	1	1	Q16666		0	42.75	0.000220317	2	1876.86	-1.76618	45.5076	0
	High	EVDATSPAPSTSSTVK	2	1	1	Q16666		0	35.95	0.0015627	2	1576.77	-3.22119	27.5017	0
	High	TTIYEIQDDR	1	1	1	Q16666		0	35.07	0.00220932	2	1253.6	-1.44757	40.2186	0
	Medium	TEGAEATPGAQK	1	1	1	Q16666		0	27.73	0.0103723	2	1159.56	-3.27532	15.8263	0
	Medium	LTTINcEEGDK	1	1	1	Q16666	C6(Carbamidomethyl)	0	23.54	0.0172609	2	1279.58	-3.12597	27.0824	0
	Low	SLLSNDLK	1	1	1	Q16666		0.2	11.52	0.880866	2	889.498	-1.24898	44.8802	0
	Low	VLNTSLK	1	1	1	Q16666		0	11.29	0.538689	2	774.47	-2.65218	26.3358	0
	Low	INQLcSQTK	1	1	1	Q16666	C5(Carbamidomethyl)	0	10.86	0.968015	2	1091.54	-8.46824	21.0044	0
Q15424	Scaffold attachment factor B1 OS=Homo sapiens GN=SAFB PE=1 SV=4 - [SAFB1_HUMAN]	79.7242	5.03	2	2	2	3	915	102.58	5.46533
	A2	Sequence	# PSMs	# Proteins	# Protein Groups	Protein Group Accessions	Modifications	ΔCn	IonScore	Exp Value	Charge	MH+ [Da]	ΔM [ppm]	RT [min]	# Missed Cleavages
	High	EVYQQQQYGSGGR	1	1	1	Q99729		0	62.14	2.32158e-06	2	1499.68	-4.52877	27.2488	0
	High	FGEVVDcTIK	1	3	3	Q14103;O14979;Q99729	C7(Carbamidomethyl)	0	42.48	0.00040393	2	1167.57	-2.12234	41.6424	0
	Low	GFGFILFKDAASVEK	1	1	1	Q99729		0	12.36	0.380401	2	1628.87	1.48191	51.2645	1
Q9UDY2	Tight junction protein ZO-2 OS=Homo sapiens GN=TJP2 PE=1 SV=1 - [ZO2_HUMAN]	77.7181	3.87	1	2	2	2	1190	133.89	7.40088
	A2	Sequence	# PSMs	# Proteins	# Protein Groups	Protein Group Accessions	Modifications	ΔCn	IonScore	Exp Value	Charge	MH+ [Da]	ΔM [ppm]	RT [min]	# Missed Cleavages
	High	VEQLGAEGNVEESQK	2	1	1	Q9Y383		0	70.89	4.76602e-07	2	1616.77	-3.25192	31.5038	0
	Medium	ADYEIASK	1	2	1	Q9Y383		0	24.87	0.0260669	2	896.432	-4.22091	26.0006	0
	Low	VHELNEEIGK	1	2	1	Q9Y383		0	17.54	0.132148	3	1167.6	-2.6778	27.1537	0
	Low	FRDQDLAScDR	1	1	1	Q9Y383	C9(Carbamidomethyl)	0	13.62	0.104282	2	1382.6	-6.93247	28.6756	1
	A2	Sequence	# PSMs	# Proteins	# Protein Groups	Protein Group Accessions	Modifications	ΔCn	IonScore	Exp Value	Charge	MH+ [Da]	ΔM [ppm]	RT [min]	# Missed Cleavages
	High	LFIGGLNTETNEK	1	1	1	P38159		0	61.65	5.36871e-06	2	1435.74	-1.32961	46.9978	0
	High	VEQATKPSFESGR	1	1	1	P38159		0	40.41	0.00084167	2	1435.71	-3.11269	25.1361	1
	Medium	SDLYSSGR	1	1	1	P38159		0	26.19	0.00721309	2	884.408	-2.88276	22.7926	0
	Low	SAPSGPVR	1	1	1	P38159		0	21.08	0.0499091	2	770.414	-2.29276	16.1797	0
P31942	Heterogeneous nuclear ribonucleoprotein H3 OS=Homo sapiens GN=HNRNPH3 PE=1 SV=2 - [HNRH3_HUMAN]	75.25	4.91	1	1	1	1	346	36.9031	6.87354
	A2	Sequence	# PSMs	# Proteins	# Protein Groups	Protein Group Accessions	Modifications	ΔCn	IonScore	Exp Value	Charge	MH+ [Da]	ΔM [ppm]	RT [min]	# Missed Cleavages
	High	ELDALDANDELTPLGR	1	1	1	Q08211		0	74.63	2.01445e-07	2	1741.86	-1.2512	51.744	0
	High	AENNSEVGASGYGVPGPTWDR	1	1	1	Q08211		0	70.63	2.33541e-07	2	2162.97	-3.91669	47.7785	0
	High	DINTDFLLVVLR	1	1	1	Q08211		0	68.51	5.00298e-07	2	1417.81	0.580073	63.5565	0
	High	TTQVPQFILDDFIQNDR	1	1	1	Q08211		0	41.19	0.00049041	2	2050.02	-1.24356	58.8929	0
	High	ETPFELIEALLK	2	1	1	Q08211		0	39.97	0.000599124	2	1402.78	-3.30448	68.1615	0
	High	ISAVSVAER	1	1	1	Q08211		0	36.18	0.00259065	2	931.519	-1.93534	30.8603	0
	High	DKDDDGGEDDDANcNLIcGDEYGPETR	1	1	1	Q08211	C14(Carbamidomethyl); C18(Carbamidomethyl)	0	27.28	0.00109362	3	3045.16	-0.946095	44.6882	1
	Low	VFDPVPVGVTK	1	1	1	Q08211		0	23.23	0.0389775	2	1157.65	-2.53897	46.2893	0
	Low	YTQVGPDHNR	1	1	1	Q08211		0	19.75	0.0519034	2	1186.56	-3.70965	17.3875	0
Q12905	Interleukin enhancer-binding factor 2 OS=Homo sapiens GN=ILF2 PE=1 SV=2 - [ILF2_HUMAN]	74.6287	9.23	1	3	3	3	390	43.0352	5.26221
	A2	Sequence	# PSMs	# Proteins	# Protein Groups	Protein Group Accessions	Modifications	ΔCn	IonScore	Exp Value	Charge	MH+ [Da]	ΔM [ppm]	RT [min]	# Missed Cleavages
	High	SAALPIFSSFVSNWDEATK	1	1	1	O76021		0	54.59	1.78981e-05	2	2070.01	-3.57276	62.4629	0
	High	TVSQIISLQTLK	1	1	1	O76021		0	36.02	0.000350048	2	1330.79	-3.19267	50.7492	0
	Medium	KTASVLSK	2	1	1	O76021		0	19.11	0.011047	2	833.508	-1.7448	14.0913	1
	Low	DDVAPESGDTTVK	1	1	1	O76021		0	12.93	0.249572	2	1333.61	-3.37723	25.8692	0
	A2	Sequence	# PSMs	# Proteins	# Protein Groups	Protein Group Accessions	Modifications	ΔCn	IonScore	Exp Value	Charge	MH+ [Da]	ΔM [ppm]	RT [min]	# Missed Cleavages
	High	EEASGSSVTAEEAK	1	1	1	P13010		0	51.08	3.11932e-05	2	1394.63	-0.882369	21.8837	0
	High	TDTLEDLFPTTK	1	1	1	P13010		0	48.95	0.000106338	2	1380.69	-1.04838	52.8639	0
	High	DQVTAQEIFQDNHEDGPTAK	3	1	1	P13010		0	39.95	0.000374284	2	2243.02	0.0430371	44.375	0
	High	ETVYcLNDDDETEVLKEDIIQGFR	2	1	1	P13010	C5(Carbamidomethyl)	0	37.54	0.000581452	3	2901.35	0.777025	56.8731	1
	Low	SQIPLSK	1	1	1	P13010		0	15.6	0.161122	2	772.455	-2.31068	25.6926	0
O76021	Ribosomal L1 domain-containing protein 1 OS=Homo sapiens GN=RSL1D1 PE=1 SV=3 - [RL1D1_HUMAN]	73.7284	10.61	1	3	4	5	490	54.9389	10.1255
	A2	Sequence	# PSMs	# Proteins	# Protein Groups	Protein Group Accessions	Modifications	ΔCn	IonScore	Exp Value	Charge	MH+ [Da]	ΔM [ppm]	RT [min]	# Missed Cleavages
	High	INISEGNcPER	1	3	1	Q15366	C8(Carbamidomethyl)	0	37.92	0.000653815	2	1288.59	-1.75716	30.8118	0
	Medium	LVVPASQcGSLIGK	1	2	1	Q15366	C8(Carbamidomethyl)	0	30.59	0.00541242	2	1428.79	-1.09236	44.6726	0
	Low	IITLAGPTNAIFK	1	1	1	Q15366		0	15.15	0.0702632	2	1358.8	-0.384724	52.6572	0
P23528	Cofilin-1 OS=Homo sapiens GN=CFL1 PE=1 SV=3 - [COF1_HUMAN]	73.7	16.87	1	1	1	1	166	18.4907	8.08936
	A2	Sequence	# PSMs	# Proteins	# Protein Groups	Protein Group Accessions	Modifications	ΔCn	IonScore	Exp Value	Charge	MH+ [Da]	ΔM [ppm]	RT [min]	# Missed Cleavages
	High	QEAFLLNEDLGDSLDSVEALLK	1	1	1	Q13813		0	80.91	3.40604e-08	2	2419.23	0.674694	64.8287	0
	High	SSEEIESAFR	1	1	1	Q13813		0	74.43	2.23559e-07	2	1154.53	-1.8538	41.0032	0
	High	LAALADQWQFLVQK	1	1	1	Q13813		0	60.5	4.6345e-06	2	1630.89	-1.37309	56.3034	0
	High	ELPTAFDYVEFTR	1	1	1	Q13813		0	59.3	8.40052e-06	2	1587.76	-3.256	55.559	0
	High	NVEDIELWLYEVEGHLASDDYGK	2	1	1	Q13813		0	54.49	1.45809e-05	3	2694.26	0.129203	64.023	0
	High	LEESLEYQQFVANVEEEEAWINEK	1	1	1	Q13813		0	50.62	2.51419e-05	3	2926.35	-4.25521	61.309	0
	High	VLETAEDIQER	1	1	1	Q13813		0	43.82	0.000296692	2	1302.65	-3.49737	35.3414	0
	High	SLQQLAEER	1	1	1	Q13813		0	42.68	0.000596159	2	1073.56	-1.5639	39.2393	0
	High	LGESQTLQQFSR	1	1	1	Q13813		0	37.63	0.00158777	2	1393.7	-2.00908	42.7602	0
	High	NQALNTDNYGHDLASVQALQR	2	1	1	Q13813		0	36.56	0.00129168	3	2328.13	-0.815149	47.715	0
	High	DVEDEETWIR	1	1	1	Q13813		0	31.87	0.00237297	2	1291.57	-4.74544	47.7494	0
	Low	EKEPIAASTNR	1	1	1	Q13813		0	24.88	0.0308833	2	1215.63	-1.69986	17.6697	1
	Low	SQLLGSAHEVQR	1	1	1	Q13813		0	23.92	0.0312242	2	1324.69	-1.85534	28.817	0
	Low	LIQEQHPEEELIK	1	1	1	Q13813		0	20.01	0.0643517	2	1605.85	1.28162	38.9647	0
	Low	ITALDEFATK	1	1	1	Q13813		0	18.49	0.116095	2	1108.59	-3.05858	46.4929	0
	Low	QQVLDR	1	1	1	Q13813		0	17.47	0.182642	2	758.415	-1.18917	18.5861	0
	Low	LQIASDENYKDPTNLQGK	1	1	1	Q13813		0	14.65	0.257076	3	2034.01	-2.43657	40.5625	1
	Low	LQTASDESYKDPTNIQSK	1	1	1	Q13813		0	12.99	0.251171	3	2024.97	-1.94155	32.8471	1
P35659	Protein DEK OS=Homo sapiens GN=DEK PE=1 SV=1 - [DEK_HUMAN]	73.4803	5.87	1	2	2	2	375	42.6479	8.55811
	A2	Sequence	# PSMs	# Proteins	# Protein Groups	Protein Group Accessions	Modifications	ΔCn	IonScore	Exp Value	Charge	MH+ [Da]	ΔM [ppm]	RT [min]	# Missed Cleavages
	High	QAVTNPNNTFYATK	1	1	1	P38646		0	66.98	1.50335e-06	2	1568.77	-2.77447	36.689	0
	High	QAASSLQQASLK	1	1	1	P38646		0	52.46	5.1079e-05	2	1231.66	-2.70131	29.6356	0
	High	DAGQISGLNVLR	1	1	1	P38646		0	37.07	0.00173757	2	1242.68	-2.19328	48.7595	0
	High	TTPSVVAFTADGER	1	1	1	P38646		0	34.85	0.00265146	2	1450.72	-0.496973	44.9214	0
	Medium	VQQTVQDLFGR	1	1	1	P38646		0	33.38	0.00459198	2	1290.68	-1.25276	47.6892	0
	Low	MRELLAR	1	1	1	P38646		0.1765	14.23	0.354918	2	888.513	5.59699	38.3234	1
	A2	Sequence	# PSMs	# Proteins	# Protein Groups	Protein Group Accessions	Modifications	ΔCn	IonScore	Exp Value	Charge	MH+ [Da]	ΔM [ppm]	RT [min]	# Missed Cleavages
	High	IEDLSQQAQLAAAEK	1	1	1	Q13765		0	70.53	6.81539e-07	2	1614.83	-1.96523	43.1546	0
	Low	QVTGVTR	1	1	1	Q13765		0	19.75	0.175836	2	760.432	0.627175	15.909	0
Q9NVI7	ATPase family AAA domain-containing protein 3A OS=Homo sapiens GN=ATAD3A PE=1 SV=2 - [ATD3A_HUMAN]	72.1337	5.52	2	2	2	2	634	71.3247	8.98291
	A2	Sequence	# PSMs	# Proteins	# Protein Groups	Protein Group Accessions	Modifications	ΔCn	IonScore	Exp Value	Charge	MH+ [Da]	ΔM [ppm]	RT [min]	# Missed Cleavages
	High	SSGSPYGGGYGSGGGSGGYGSR	2	1	1	P51991		0	141.12	9.65851e-15	2	1910.79	-0.167915	34.1388	0
	High	EDTEEYNLR	1	1	1	P51991		0	45.55	6.26877e-05	2	1168.51	-3.50476	32.0615	0
	High	IFVGGIK	2	6	4	Q13151;P22626;P09651;P51991		0.1714	29	0.00289553	2	733.46	-0.818986	38.2659	0
Q9NX63	Coiled-coil-helix-coiled-coil-helix domain-containing protein 3, mitochondrial OS=Homo sapiens GN=CHCHD3 PE=1 SV=1 - [CHCH3_HUMAN]	72.0367	8.81	1	2	2	2	227	26.1362	8.27979
	A2	Sequence	# PSMs	# Proteins	# Protein Groups	Protein Group Accessions	Modifications	ΔCn	IonScore	Exp Value	Charge	MH+ [Da]	ΔM [ppm]	RT [min]	# Missed Cleavages
	High	LSLDGQNIYNAccTLR	1	1	1	P26599	C12(Carbamidomethyl); C13(Carbamidomethyl)	0	42.65	0.000222733	2	1897.88	-4.1087	50.0723	0
	High	VLFSSNGGVVK	1	1	1	P26599		0	38.98	0.000758842	2	1106.62	-1.06722	40.7179	0
	Medium	DYGNSPLHR	1	1	1	P26599		0	25.39	0.0111291	2	1058.5	-2.5569	26.0213	0
	Low	LTSLNVK	1	1	1	P26599		0	15.84	0.188946	2	774.471	-1.54885	27.4797	0
	Low	EGQEDQGLTK	1	1	1	P26599		0	11.83	0.321511	2	1104.51	-1.80459	18.2774	0
Q13765	Nascent polypeptide-associated complex subunit alpha OS=Homo sapiens GN=NACA PE=1 SV=1 - [NACA_HUMAN]	70.53	10.23	1	1	2	2	215	23.3697	4.56396
	A2	Sequence	# PSMs	# Proteins	# Protein Groups	Protein Group Accessions	Modifications	ΔCn	IonScore	Exp Value	Charge	MH+ [Da]	ΔM [ppm]	RT [min]	# Missed Cleavages
	High	NEDEEEEEEEKDEAEDLLGR	1	1	1	Q9Y5B9		0	49.63	6.36601e-06	3	2406.98	-2.6836	48.8869	1
	High	ESLGSEEESGKDWDELEEEAR	1	1	1	Q9Y5B9		0	37.48	0.000133987	3	2424.03	-1.37685	48.3843	1
	High	NEGNIFPNPEATFVK	1	1	1	Q9Y5B9		0	35.76	0.00164586	2	1676.83	-1.39083	51.7261	0
	Medium	AASITSEVFNK	1	1	1	Q9Y5B9		0	29.35	0.00859472	2	1166.6	-2.99942	42.6315	0
	Medium	EELEFEVPFR	1	1	1	Q9Y5B9		0	28.56	0.0127474	2	1294.63	-1.37107	53.7565	0
	Low	ELAAQLNEEAK	1	1	1	Q9Y5B9		0	21.2	0.0633412	2	1215.62	-2.80486	34.1978	0
	Low	mIEAIK	1	1	1	Q9Y5B9	M1(Oxidation)	0	15.64	0.238786	2	720.403	9.17574	34.0582	0
	Low	QDSLVINLNR	1	1	1	Q9Y5B9		0	14.06	0.416204	2	1171.64	-3.55891	46.0553	0
	A2	Sequence	# PSMs	# Proteins	# Protein Groups	Protein Group Accessions	Modifications	ΔCn	IonScore	Exp Value	Charge	MH+ [Da]	ΔM [ppm]	RT [min]	# Missed Cleavages
	High	IQVLQQQADDAEER	1	1	1	A6NL28		0	77.71	1.0759e-07	2	1642.8	-2.10073	38.1875	0
	Low	HIAEEADR	1	3	2	P67936;A6NL28		0	10.95	0.437922	2	940.446	-2.57525	13.9673	0
P11940	Polyadenylate-binding protein 1 OS=Homo sapiens GN=PABPC1 PE=1 SV=2 - [PABP1_HUMAN]	70.22	2.67	2	1	1	1	636	70.6259	9.49561
	A2	Sequence	# PSMs	# Proteins	# Protein Groups	Protein Group Accessions	Modifications	ΔCn	IonScore	Exp Value	Charge	MH+ [Da]	ΔM [ppm]	RT [min]	# Missed Cleavages
	High	ASFENNcEIGcFAK	1	1	1	P56537	C7(Carbamidomethyl); C11(Carbamidomethyl)	0	54.34	4.41755e-06	2	1646.69	-0.478861	45.8352	0
	Medium	NSLPDTVQIR	1	1	1	P56537		0	25.61	0.0221205	2	1142.61	-2.10047	40.383	0
P62826	GTP-binding nuclear protein Ran OS=Homo sapiens GN=RAN PE=1 SV=3 - [RAN_HUMAN]	69.6762	20.83	1	3	4	4	216	24.4076	7.48877
	A2	Sequence	# PSMs	# Proteins	# Protein Groups	Protein Group Accessions	Modifications	ΔCn	IonScore	Exp Value	Charge	MH+ [Da]	ΔM [ppm]	RT [min]	# Missed Cleavages
	High	YFPTQALNFAFK	1	4	1	P05141		0	42.65	0.000491642	2	1446.74	1.07162	55.9236	0
	High	TAVAPIER	2	4	1	P05141		0	35.03	0.00172728	2	856.487	-2.19185	25.2159	0
	High	EQGVLSFWR	1	2	1	P05141		0	34.42	0.0033069	2	1121.57	-2.36874	53.3169	0
	A2	Sequence	# PSMs	# Proteins	# Protein Groups	Protein Group Accessions	Modifications	ΔCn	IonScore	Exp Value	Charge	MH+ [Da]	ΔM [ppm]	RT [min]	# Missed Cleavages
	High	NQVALNPQNTVFDAK	1	1	1	P08107		0	66.19	1.55081e-06	2	1658.85	-0.0448059	46.1735	0
	High	ATAGDTHLGGEDFDNR	1	4	1	P08107		0	44.32	8.69096e-05	2	1675.73	-2.10706	33.4891	0
	High	VEIIANDQGNR	1	7	3	P08107;P11021;P11142		0	34.24	0.00323965	2	1228.63	-1.88933	29.6859	0
	Medium	TTPSYVAFTDTER	1	6	2	P08107;P11142		0	31.98	0.00373983	2	1487.7	-1.70279	45.0294	0
	Low	ITITNDK	1	5	2	P08107;P11142		0	25.11	0.0542641	2	804.444	-2.70246	21.9577	0
Q6P2Q9	Pre-mRNA-processing-splicing factor 8 OS=Homo sapiens GN=PRPF8 PE=1 SV=2 - [PRP8_HUMAN]	68.5228	1.46	1	2	2	3	2335	273.427	8.83643
	A2	Sequence	# PSMs	# Proteins	# Protein Groups	Protein Group Accessions	Modifications	ΔCn	IonScore	Exp Value	Charge	MH+ [Da]	ΔM [ppm]	RT [min]	# Missed Cleavages
	High	SYcAEIAHNVSSK	1	1	1	P62910	C3(Carbamidomethyl)	0	56.24	1.18842e-05	2	1465.67	-0.448843	33.9046	0
	A2	Sequence	# PSMs	# Proteins	# Protein Groups	Protein Group Accessions	Modifications	ΔCn	IonScore	Exp Value	Charge	MH+ [Da]	ΔM [ppm]	RT [min]	# Missed Cleavages
	High	EIFLSQPILLELEAPLK	2	3	1	P36873		0	102.97	3.53263e-11	2	1953.13	1.24672	62.6301	0
	Low	ADLDKLNIDSIIQR	1	1	1	P36873		0	18.26	0.0753861	2	1613.88	-1.43805	50.573	1
	A2	Sequence	# PSMs	# Proteins	# Protein Groups	Protein Group Accessions	Modifications	ΔCn	IonScore	Exp Value	Charge	MH+ [Da]	ΔM [ppm]	RT [min]	# Missed Cleavages
	High	FEHcNFNDVTTR	1	1	1	P13987	C4(Carbamidomethyl)	0	46.94	4.04604e-05	2	1539.66	-4.17407	35.0218	0
Q14103	Heterogeneous nuclear ribonucleoprotein D0 OS=Homo sapiens GN=HNRNPD PE=1 SV=1 - [HNRPD_HUMAN]	66.3562	6.76	1	1	2	2	355	38.4103	7.81104
	A2	Sequence	# PSMs	# Proteins	# Protein Groups	Protein Group Accessions	Modifications	ΔCn	IonScore	Exp Value	Charge	MH+ [Da]	ΔM [ppm]	RT [min]	# Missed Cleavages
	Medium	VGENADSQIK	1	1	1	P07305		0	27.45	0.017449	2	1060.53	-1.80032	21.0193	0
	Low	LVTTGVLK	1	1	1	P07305		0	12.49	0.149364	2	830.534	-1.28279	34.8501	0
Q9UKM9	RNA-binding protein Raly OS=Homo sapiens GN=RALY PE=1 SV=1 - [RALY_HUMAN]	66.0836	9.15	2	2	3	3	306	32.4436	9.17334
	A2	Sequence	# PSMs	# Proteins	# Protein Groups	Protein Group Accessions	Modifications	ΔCn	IonScore	Exp Value	Charge	MH+ [Da]	ΔM [ppm]	RT [min]	# Missed Cleavages
	High	VLQSALAAIR	1	1	1	Q12905		0	54.01	1.7675e-05	2	1041.64	-1.43913	45.4162	0
	High	VKPAPDETSFSEALLK	1	1	1	Q12905		0	34.64	0.00237055	3	1731.92	-0.643186	47.1266	1
	Medium	QPLALNVAYR	1	1	1	Q12905		0	26.95	0.0162478	2	1144.65	-1.1511	45.5354	0
P55769	NHP2-like protein 1 OS=Homo sapiens GN=NHP2L1 PE=1 SV=3 - [NH2L1_HUMAN]	65.9521	18.75	1	2	2	2	128	14.1646	8.45557
	A2	Sequence	# PSMs	# Proteins	# Protein Groups	Protein Group Accessions	Modifications	ΔCn	IonScore	Exp Value	Charge	MH+ [Da]	ΔM [ppm]	RT [min]	# Missed Cleavages
	High	VFIGNLNTALVK	1	2	1	Q9UKM9		0	44.86	6.85834e-05	2	1288.76	-1.92123	50.8596	0
	High	SNIDALLSR	1	1	1	Q9UKM9		0	43.46	0.000516185	2	988.541	-1.36684	45.7351	0
	Low	TELTQIK	1	1	1	Q9UKM9		0	14.69	0.40755	2	832.475	-3.33138	27.5493	0
Q15427	Splicing factor 3B subunit 4 OS=Homo sapiens GN=SF3B4 PE=1 SV=1 - [SF3B4_HUMAN]	65.91	3.3	1	1	1	1	424	44.3571	8.55811
	A2	Sequence	# PSMs	# Proteins	# Protein Groups	Protein Group Accessions	Modifications	ΔCn	IonScore	Exp Value	Charge	MH+ [Da]	ΔM [ppm]	RT [min]	# Missed Cleavages
	High	TTPDVIFVFGFR	1	1	1	P62847		0	43.41	0.000275902	2	1398.74	-1.17496	59.7425	0
P26599	Polypyrimidine tract-binding protein 1 OS=Homo sapiens GN=PTBP1 PE=1 SV=1 - [PTBP1_HUMAN]	65.7093	9.98	1	3	5	5	531	57.1856	9.17334
	A2	Sequence	# PSMs	# Proteins	# Protein Groups	Protein Group Accessions	Modifications	ΔCn	IonScore	Exp Value	Charge	MH+ [Da]	ΔM [ppm]	RT [min]	# Missed Cleavages
	High	LQDAEIAR	1	1	1	P06703		0	47.02	0.00017279	2	915.487	-2.84799	25.9801	0
Q12906	Interleukin enhancer-binding factor 3 OS=Homo sapiens GN=ILF3 PE=1 SV=3 - [ILF3_HUMAN]	64.1822	4.59	1	2	3	3	894	95.2791	8.76318
	A2	Sequence	# PSMs	# Proteins	# Protein Groups	Protein Group Accessions	Modifications	ΔCn	IonScore	Exp Value	Charge	MH+ [Da]	ΔM [ppm]	RT [min]	# Missed Cleavages
	High	VAEELALEQAK	1	1	1	Q9NX63		0	52.49	3.5791e-05	2	1200.65	-1.39755	38.8094	0
	High	AAANEQLTR	1	1	1	Q9NX63		0	42.68	0.000493652	2	973.505	-0.720666	19.2797	0
	A2	Sequence	# PSMs	# Proteins	# Protein Groups	Protein Group Accessions	Modifications	ΔCn	IonScore	Exp Value	Charge	MH+ [Da]	ΔM [ppm]	RT [min]	# Missed Cleavages
	High	VDVEGPDVNIEGPEGK	1	1	1	Q09666		0	55.58	1.74317e-05	2	1653.79	-1.94503	44.4003	0
	High	VDIEGPDVNIEGPEGK	1	1	1	Q09666		0	35.52	0.00203394	2	1667.81	-1.28494	46.8227	0
	Medium	VDVDVPDVNIEGPDAK	1	1	1	Q09666		0	32.06	0.00482283	2	1681.83	0.162543	48.8199	0
	Medium	VKGDVDVSLPK	1	1	1	Q09666		0	28.49	0.0109016	2	1156.66	0.732588	34.1485	1
	Medium	VDINAPDVDVR	1	1	1	Q09666		0	25.34	0.0210539	2	1212.62	-2.68952	42.4145	0
	Medium	IKGDVPSVGLEGPDVDLQGPEAK	1	1	1	Q09666		0	24.94	0.0113823	3	2320.21	1.47265	48.1655	1
	Low	AEGPEVDVNLPK	1	1	1	Q09666		0	23.9	0.0323867	2	1267.65	-2.35188	42.7216	0
	Low	GPELDVK	2	1	1	Q09666		0.2381	16.37	0.117644	2	757.407	-2.1574	25.9443	0
	Low	VDVEVPDVSLEGPEGK	1	1	1	Q09666		0	16.13	0.147488	2	1668.83	0.535981	49.8927	0
	Low	GPEVDLK	2	1	1	Q09666		0.3333	14.34	0.187746	2	757.407	-2.1574	25.9443	0
	Low	APDVDIK	1	1	1	Q09666		0.3333	14	0.203035	2	757.407	-2.1574	25.9443	0
	Low	GEGPEVDVNLPK	1	1	1	Q09666		0	13.69	0.339912	2	1253.63	-3.03984	42.8562	0
	Low	VDIDVPDVNIEGPDAK	1	1	1	Q09666		0	12.02	0.436501	2	1695.84	0.57835	50.4798	0
Q9Y6C9	Mitochondrial carrier homolog 2 OS=Homo sapiens GN=MTCH2 PE=1 SV=1 - [MTCH2_HUMAN]	63.72	4.62	1	1	1	1	303	33.3089	7.97217
	A2	Sequence	# PSMs	# Proteins	# Protein Groups	Protein Group Accessions	Modifications	ΔCn	IonScore	Exp Value	Charge	MH+ [Da]	ΔM [ppm]	RT [min]	# Missed Cleavages
	High	TDHPEIGEGKPTPALSEEASSSSIR	2	1	1	Q16891		0	55.82	1.28291e-05	3	2595.25	-0.850584	38.6937	1
	Medium	AVDEAADALLK	1	1	1	Q16891		0	30	0.007	2	1115.59	-1.04344	43.9524	0
	Low	IDQLNR	1	1	1	Q16891		0.0476	19.52	0.11392	2	758.414	-1.75251	19.899	0
	Low	AFDSAVAK	1	1	1	Q16891		0	17.79	0.186302	2	808.417	-3.42448	25.1841	0
	Low	SEFEQNLSEK	1	1	1	Q16891		0	17.48	0.0830717	2	1210.56	-2.34402	33.3173	0
	Low	KIEEVR	1	1	1	Q16891		0.3333	13.81	0.74448	2	773.446	-7.06933	18.6332	1
	A2	Sequence	# PSMs	# Proteins	# Protein Groups	Protein Group Accessions	Modifications	ΔCn	IonScore	Exp Value	Charge	MH+ [Da]	ΔM [ppm]	RT [min]	# Missed Cleavages
	High	APGAGLGQDR	1	1	1	P50402		0	41.08	0.000561478	2	941.478	-2.54349	22.1826	0
	Medium	TYGEPESAGPSR	1	1	1	P50402		0	26.89	0.00869739	2	1250.56	-3.67278	25.4345	0
P02788	Lactotransferrin OS=Homo sapiens GN=LTF PE=1 SV=6 - [TRFL_HUMAN]	62.8866	4.79	1	2	2	2	710	78.1319	8.11865
	A2	Sequence	# PSMs	# Proteins	# Protein Groups	Protein Group Accessions	Modifications	ΔCn	IonScore	Exp Value	Charge	MH+ [Da]	ΔM [ppm]	RT [min]	# Missed Cleavages
	High	VGEFSGANK	1	1	1	P10599		0	37.74	0.00151441	2	908.445	-2.50693	22.1794	0
	A2	Sequence	# PSMs	# Proteins	# Protein Groups	Protein Group Accessions	Modifications	ΔCn	IonScore	Exp Value	Charge	MH+ [Da]	ΔM [ppm]	RT [min]	# Missed Cleavages
	High	VDEIFGQLR	1	1	1	Q9NY12		0	46.84	0.000225645	2	1076.57	-1.02734	48.5369	0
	Low	GGGGGGFNR	1	1	1	Q9NY12		0.5	13.46	0.295285	2	778.358	-1.97821	23.7927	0
Q13151	Heterogeneous nuclear ribonucleoprotein A0 OS=Homo sapiens GN=HNRNPA0 PE=1 SV=1 - [ROA0_HUMAN]	61.5301	13.11	1	1	3	4	305	30.8218	9.29053
	A2	Sequence	# PSMs	# Proteins	# Protein Groups	Protein Group Accessions	Modifications	ΔCn	IonScore	Exp Value	Charge	MH+ [Da]	ΔM [ppm]	RT [min]	# Missed Cleavages
	High	IEYDcELVPR	1	1	1	Q9P258	C5(Carbamidomethyl)	0	58.97	8.55665e-06	2	1293.61	-2.44405	45.7185	0
	High	DVAcGANHTLVLDSQK	1	1	1	Q9P258	C4(Carbamidomethyl)	0	51.38	4.2939e-05	2	1727.83	-2.47443	36.2911	0
	Medium	YGcLAGVR	1	1	1	Q9P258	C3(Carbamidomethyl)	0	27.09	0.0137781	2	895.444	-1.50306	32.9418	0
	Low	SSTAAQEVK	1	1	1	Q9P258		0.1667	10.45	0.833953	2	920.461	-7.84726	20.711	0
O14880	Microsomal glutathione S-transferase 3 OS=Homo sapiens GN=MGST3 PE=1 SV=1 - [MGST3_HUMAN]	61.04	14.47	1	1	2	2	152	16.5056	9.37842
	A2	Sequence	# PSMs	# Proteins	# Protein Groups	Protein Group Accessions	Modifications	ΔCn	IonScore	Exp Value	Charge	MH+ [Da]	ΔM [ppm]	RT [min]	# Missed Cleavages
	High	NYILDQTNVYGSAQR	1	1	1	Q9BUJ2		0	85.16	1.75254e-08	2	1741.85	-1.49576	46.8865	0
	High	ANFTLPDVGDFLDEVLFIELQR	1	1	1	Q9BUJ2		0	40.94	0.000293963	2	2551.32	4.3617	71.7462	0
	Medium	NcAVEFNFGQR	1	1	1	Q9BUJ2	C2(Carbamidomethyl)	0	21.59	0.0239232	2	1341.6	-1.17826	47.1711	0
	Low	AEPYcSVLPGFTFIQHLPLSER	1	1	1	Q9BUJ2	C5(Carbamidomethyl)	0	13.53	0.206278	3	2561.28	-0.764332	58.8956	0
Q92522	Histone H1x OS=Homo sapiens GN=H1FX PE=1 SV=1 - [H1X_HUMAN]	60.969	12.68	1	2	2	2	213	22.4735	10.7554
	A2	Sequence	# PSMs	# Proteins	# Protein Groups	Protein Group Accessions	Modifications	ΔCn	IonScore	Exp Value	Charge	MH+ [Da]	ΔM [ppm]	RT [min]	# Missed Cleavages
	High	AGLESGAEPGDGDSDTTK	1	1	1	O60832		0	46.54	3.32729e-05	2	1706.74	0.521629	28.0046	0
	High	LHNAIEGGTQLSR	1	1	1	O60832		0	44.11	0.000246475	2	1395.73	-2.90551	29.7731	0
	Medium	APQVVAEAAK	1	1	1	O60832		0	29.87	0.00520345	2	983.55	-1.8319	24.9724	0
	A2	Sequence	# PSMs	# Proteins	# Protein Groups	Protein Group Accessions	Modifications	ΔCn	IonScore	Exp Value	Charge	MH+ [Da]	ΔM [ppm]	RT [min]	# Missed Cleavages
	Medium	ELPSFLGK	1	1	1	P26447		0	26.41	0.0126851	2	890.497	-1.80986	47.9235	0
O14979	Heterogeneous nuclear ribonucleoprotein D-like OS=Homo sapiens GN=HNRPDL PE=1 SV=3 - [HNRDL_HUMAN]	59.8657	8.33	1	1	3	3	420	46.4091	9.56885
	A2	Sequence	# PSMs	# Proteins	# Protein Groups	Protein Group Accessions	Modifications	ΔCn	IonScore	Exp Value	Charge	MH+ [Da]	ΔM [ppm]	RT [min]	# Missed Cleavages
	High	SAcGVcPGR	1	1	1	P49207	C3(Carbamidomethyl); C6(Carbamidomethyl)	0	32.81	0.00212058	2	963.411	-3.09239	17.3236	0
P56537	Eukaryotic translation initiation factor 6 OS=Homo sapiens GN=EIF6 PE=1 SV=1 - [IF6_HUMAN]	59.6938	9.8	1	2	2	2	245	26.5822	4.67822
	A2	Sequence	# PSMs	# Proteins	# Protein Groups	Protein Group Accessions	Modifications	ΔCn	IonScore	Exp Value	Charge	MH+ [Da]	ΔM [ppm]	RT [min]	# Missed Cleavages
	High	AGEPNSPDAEEANSPDVTAGcDPAGVHPPR	2	1	1	Q08J23	C21(Carbamidomethyl)	0	43.05	5.44995e-05	3	3014.31	-2.9071	40.5785	0
	Medium	LQQQQRPEDAEDGAEGGGK	1	1	1	Q08J23		0	23.29	0.0178149	3	2012.92	-4.72883	22.1857	1
	Low	LQIDVDGR	1	1	1	Q08J23		0.7872	10	0.87	2	915.487	-2.84799	25.9801	0
	A2	Sequence	# PSMs	# Proteins	# Protein Groups	Protein Group Accessions	Modifications	ΔCn	IonScore	Exp Value	Charge	MH+ [Da]	ΔM [ppm]	RT [min]	# Missed Cleavages
	High	ATSSSSGSLSATGR	1	1	1	Q03252		0	64.93	2.00854e-06	2	1268.6	-2.91643	19.7041	0
	High	LLEGEEER	1	3	3	P02545;P20700;Q03252		0	35.62	0.00200135	2	974.476	-3.17465	25.4722	0
	High	KLLEGEEER	1	3	3	P02545;P20700;Q03252		0	35.1	0.00305939	2	1102.57	-1.03376	23.0289	1
	Low	AASAAREELK	1	1	1	Q03252		0	18.59	0.167412	2	1045.56	-1.69675	25.8891	1
	Low	EGELTVAQGR	1	1	1	Q03252		0	10.75	0.816153	2	1059.54	-3.52902	28.1829	0
Q07955	Splicing factor, arginine/serine-rich 1 OS=Homo sapiens GN=SFRS1 PE=1 SV=2 - [SFRS1_HUMAN]	57.6718	12.9	1	2	3	3	248	27.7278	10.3599
	A2	Sequence	# PSMs	# Proteins	# Protein Groups	Protein Group Accessions	Modifications	ΔCn	IonScore	Exp Value	Charge	MH+ [Da]	ΔM [ppm]	RT [min]	# Missed Cleavages
	High	DQLLLGPTYATPK	1	1	1	P55084		0	45.89	0.000152003	2	1416.77	-3.2729	48.7386	0
	Medium	EAALGAGFSDK	1	1	1	P55084		0	27.89	0.0135733	2	1065.52	-3.79521	36.0806	0
	Low	NVVVVDGVR	1	1	1	P55084		0	21.27	0.0552372	2	956.551	-1.90956	34.7097	0
	A2	Sequence	# PSMs	# Proteins	# Protein Groups	Protein Group Accessions	Modifications	ΔCn	IonScore	Exp Value	Charge	MH+ [Da]	ΔM [ppm]	RT [min]	# Missed Cleavages
	High	LLVVYPWTQR	1	5	1	P02042		0	31.55	0.00339423	2	1274.72	-2.28085	53.2133	0
P12814	Alpha-actinin-1 OS=Homo sapiens GN=ACTN1 PE=1 SV=2 - [ACTN1_HUMAN]	55.47	1.35	2	1	1	1	892	102.993	5.41455
	A2	Sequence	# PSMs	# Proteins	# Protein Groups	Protein Group Accessions	Modifications	ΔCn	IonScore	Exp Value	Charge	MH+ [Da]	ΔM [ppm]	RT [min]	# Missed Cleavages
	High	ELAQQVQQVADDYGK	1	1	1	Q92841		0	55.16	2.2402e-05	2	1691.82	-0.166397	49.2919	0
	High	GDGPIcLVLAPTR	1	2	2	P17844;Q92841	C6(Carbamidomethyl)	0	34.89	0.00202712	2	1368.73	-3.35905	51.2794	0
	Medium	STcIYGGAPK	1	2	2	P17844;Q92841	C3(Carbamidomethyl)	0	26	0.0194671	2	1053.5	-2.36659	28.5879	0
	Low	IVDQIR	1	2	2	P17844;Q92841		0.32	16.64	0.205932	2	743.44	-1.75729	27.4777	0
Q9Y2X3	Nucleolar protein 58 OS=Homo sapiens GN=NOP58 PE=1 SV=1 - [NOP58_HUMAN]	55.1116	6.05	1	2	3	3	529	59.5405	8.92432
	A2	Sequence	# PSMs	# Proteins	# Protein Groups	Protein Group Accessions	Modifications	ΔCn	IonScore	Exp Value	Charge	MH+ [Da]	ΔM [ppm]	RT [min]	# Missed Cleavages
	High	ETVSEESNVLcLSK	1	1	1	P13639	C11(Carbamidomethyl)	0	65.05	2.29767e-06	2	1594.76	-2.49979	45.2721	0
	High	TFcQLILDPIFK	1	1	1	P13639	C3(Carbamidomethyl)	0	63.84	2.18915e-06	2	1494.8	-0.998334	59.2618	0
	High	PSQVVAETR	2	1	1	P13639		0	52.19	5.43554e-05	2	986.526	-0.230657	19.7848	0
	High	EGIPALDNFLDKL	1	1	1	P13639		0	40.39	0.000758714	2	1444.77	-1.31252	62.1458	1
	Low	STLTDSLVcK	1	1	1	P13639	C9(Carbamidomethyl)	0	23.41	0.036711	2	1123.56	-3.20726	40.2034	0
P62314	Small nuclear ribonucleoprotein Sm D1 OS=Homo sapiens GN=SNRPD1 PE=1 SV=1 - [SMD1_HUMAN]	54.5427	27.73	1	2	2	2	119	13.2734	11.561
	A2	Sequence	# PSMs	# Proteins	# Protein Groups	Protein Group Accessions	Modifications	ΔCn	IonScore	Exp Value	Charge	MH+ [Da]	ΔM [ppm]	RT [min]	# Missed Cleavages
	High	IFVGGLSPDTPEEK	1	1	1	Q14103		0	47.9	0.000141097	2	1488.76	-1.65807	46.1344	0
	High	FGEVVDcTLK	1	3	3	Q14103;O14979;Q99729	C7(Carbamidomethyl)	0	42.48	0.00040393	2	1167.57	-2.12234	41.6424	0
	A2	Sequence	# PSMs	# Proteins	# Protein Groups	Protein Group Accessions	Modifications	ΔCn	IonScore	Exp Value	Charge	MH+ [Da]	ΔM [ppm]	RT [min]	# Missed Cleavages
	High	DGEDQTQDTELVETRPAGDGTFQK	1	32	1	P01893		0	38.86	0.000468061	3	2637.18	-4.81589	41.9636	1
O00622	Protein CYR61 OS=Homo sapiens GN=CYR61 PE=1 SV=1 - [CYR61_HUMAN]	53.09	3.41	1	1	1	1	381	41.9983	8.20654
	A2	Sequence	# PSMs	# Proteins	# Protein Groups	Protein Group Accessions	Modifications	ΔCn	IonScore	Exp Value	Charge	MH+ [Da]	ΔM [ppm]	RT [min]	# Missed Cleavages
	High	NLPQYVSNELLEEAFSVFGQVER	3	1	1	Q15233		0	85.06	1.54385e-08	2	2668.33	-0.0706019	69.3917	0
	Low	AVVIVDDR	1	2	2	Q15233;P23246		0	23.35	0.0453133	2	886.495	-4.60857	30.6872	0
	A2	Sequence	# PSMs	# Proteins	# Protein Groups	Protein Group Accessions	Modifications	ΔCn	IonScore	Exp Value	Charge	MH+ [Da]	ΔM [ppm]	RT [min]	# Missed Cleavages
	High	YGPIVDVYVPLDFYTR	1	1	1	O75494		0	33.52	0.00317911	2	1916.97	-4.60347	59.9685	0
Q9UNX3	60S ribosomal protein L26-like 1 OS=Homo sapiens GN=RPL26L1 PE=1 SV=1 - [RL26L_HUMAN]	50.44	15.86	2	1	4	4	145	17.2456	10.5503
	A2	Sequence	# PSMs	# Proteins	# Protein Groups	Protein Group Accessions	Modifications	ΔCn	IonScore	Exp Value	Charge	MH+ [Da]	ΔM [ppm]	RT [min]	# Missed Cleavages
	High	HAASTVQILGAEK	1	1	1	Q9Y2X3		0	46.61	0.000113502	2	1324.72	-2.14196	32.8211	0
	Medium	IISDNLTYcK	1	1	1	Q9Y2X3	C9(Carbamidomethyl)	0	32.06	0.00528955	2	1226.61	-0.810166	38.9514	0
	Low	LQEVDSLWK	1	1	1	Q9Y2X3		0	24.7	0.0338844	2	1117.59	-1.36314	48.4116	0
Q8N1F7	Nuclear pore complex protein Nup93 OS=Homo sapiens GN=NUP93 PE=1 SV=2 - [NUP93_HUMAN]	50.14	2.81	1	1	2	2	819	93.4296	5.71924
	A2	Sequence	# PSMs	# Proteins	# Protein Groups	Protein Group Accessions	Modifications	ΔCn	IonScore	Exp Value	Charge	MH+ [Da]	ΔM [ppm]	RT [min]	# Missed Cleavages
	High	QLLQANPILEAFGNAK	1	3	2	P35579;Q7Z406		0	61.25	2.99958e-06	2	1726.95	0.027081	56.9856	0
	High	EQADFALEALAK	1	2	2	Q7Z406;P35579		0	56.74	1.75824e-05	2	1305.67	-2.67652	50.5853	0
	High	EDQSILcTGESGAGK	1	4	2	P35579;Q7Z406	C7(Carbamidomethyl)	0	51.98	2.25024e-05	2	1551.69	-4.95685	35.5048	0
	High	PANPPGLLALLDEEcWFPK	2	1	1	Q7Z406	C15(Carbamidomethyl)	0	51.94	3.58252e-05	2	2167.08	-2.45645	64.7964	0
	High	cNGVLEGIR	1	13	2	P35579;Q7Z406	C1(Carbamidomethyl)	0	45.14	0.00037356	2	1017.51	-1.2698	38.4517	0
	High	KEEELQAALAR	2	3	2	P35579;Q7Z406		0	40.12	0.00092411	3	1257.68	-1.13894	34.318	1
	High	FDQLLAEEK	1	4	2	P35579;Q7Z406		0	37.55	0.00150302	2	1092.55	-2.27559	40.5356	0
	High	KFDQLLAEEK	1	4	2	P35579;Q7Z406		0	35.08	0.00296485	2	1220.65	-1.9362	38.3642	1
	Medium	NcAAYLK	1	4	2	P35579;Q7Z406	C2(Carbamidomethyl)	0	26.75	0.0163795	2	839.407	-1.54926	25.0523	0
	Medium	TVGQLYK	1	4	2	P35579;Q7Z406		0	24.21	0.0221899	2	808.454	-2.5729	27.0136	0
	Medium	LVLDQLR	1	1	1	Q7Z406		0	22.22	0.0272905	2	856.523	-1.91028	43.985	0
	Low	VADQLR	1	1	1	Q7Z406		0.6098	15.76	0.276079	2	701.393	-2.01676	21.2918	0
	A2	Sequence	# PSMs	# Proteins	# Protein Groups	Protein Group Accessions	Modifications	ΔCn	IonScore	Exp Value	Charge	MH+ [Da]	ΔM [ppm]	RT [min]	# Missed Cleavages
	High	VYENYPTYDLTER	1	1	1	P35659		0	55.69	1.17352e-05	2	1662.76	-0.61578	46.8072	0
	High	SGVNSELVK	1	1	1	P35659		0	41.71	0.000809434	2	932.503	-2.13095	26.4888	0
P62244	40S ribosomal protein S15a OS=Homo sapiens GN=RPS15A PE=1 SV=2 - [RS15A_HUMAN]	49.8982	16.15	1	3	3	3	130	14.83	10.1255
	A2	Sequence	# PSMs	# Proteins	# Protein Groups	Protein Group Accessions	Modifications	ΔCn	IonScore	Exp Value	Charge	MH+ [Da]	ΔM [ppm]	RT [min]	# Missed Cleavages
	High	DQEGQDVLLFIDNIFR	2	1	1	P06576		0	54.55	2.12205e-05	2	1921.96	-0.640128	69.2245	0
	High	FTQAGSEVSALLGR	1	1	1	P06576		0	39.43	0.000889395	2	1435.75	-1.50628	51.0763	0
	A2	Sequence	# PSMs	# Proteins	# Protein Groups	Protein Group Accessions	Modifications	ΔCn	IonScore	Exp Value	Charge	MH+ [Da]	ΔM [ppm]	RT [min]	# Missed Cleavages
	Medium	FEDENFILK	1	1	1	P62937		0	26.2	0.0178713	2	1154.57	-1.11773	49.2622	0
Q15393	Splicing factor 3B subunit 3 OS=Homo sapiens GN=SF3B3 PE=1 SV=4 - [SF3B3_HUMAN]	48.3547	4.11	1	2	3	3	1217	135.492	5.26221
	A2	Sequence	# PSMs	# Proteins	# Protein Groups	Protein Group Accessions	Modifications	ΔCn	IonScore	Exp Value	Charge	MH+ [Da]	ΔM [ppm]	RT [min]	# Missed Cleavages
	High	LQGQLEQGDDTAAER	1	1	1	Q8NE71		0	48.05	8.38212e-05	2	1630.77	0.730107	30.5862	0
	High	QQPPEPEWIGDGESTSPSDK	2	1	1	Q8NE71		0	39.47	0.000288098	2	2183.98	1.72108	45.4193	0
	Low	AVSEEQQPALK	1	1	1	Q8NE71		0	23.23	0.0356501	2	1199.62	-2.80312	25.9881	0
Q08J23	tRNA (cytosine-5-)-methyltransferase NSUN2 OS=Homo sapiens GN=NSUN2 PE=1 SV=2 - [NSUN2_HUMAN]	47.9028	7.43	1	2	3	4	767	86.4158	6.771
	A2	Sequence	# PSMs	# Proteins	# Protein Groups	Protein Group Accessions	Modifications	ΔCn	IonScore	Exp Value	Charge	MH+ [Da]	ΔM [ppm]	RT [min]	# Missed Cleavages
	High	NPQNSSQSADGLR	1	1	1	Q01081		0	49.99	4.30991e-05	2	1373.64	-2.23829	21.9057	0
Q9UQ80	Proliferation-associated protein 2G4 OS=Homo sapiens GN=PA2G4 PE=1 SV=3 - [PA2G4_HUMAN]	47.0469	4.31	1	1	1	2	394	43.7592	6.55127
	A2	Sequence	# PSMs	# Proteins	# Protein Groups	Protein Group Accessions	Modifications	ΔCn	IonScore	Exp Value	Charge	MH+ [Da]	ΔM [ppm]	RT [min]	# Missed Cleavages
	High	VESGGPGTSAASAR	1	1	1	Q9BU76		0	39.74	0.000621092	2	1246.6	-1.03606	18.9954	0
	A2	Sequence	# PSMs	# Proteins	# Protein Groups	Protein Group Accessions	Modifications	ΔCn	IonScore	Exp Value	Charge	MH+ [Da]	ΔM [ppm]	RT [min]	# Missed Cleavages
	High	SPSDSSTASTPVAEQIER	1	1	1	Q16643		0	81.11	3.71742e-08	2	1861.88	-0.646121	37.4369	0
	High	LREDENAEPVGTTYQK	2	1	1	Q16643		0	76.1	1.79194e-07	2	1849.89	0.146297	29.3382	1
P13987	CD59 glycoprotein OS=Homo sapiens GN=CD59 PE=1 SV=1 - [CD59_HUMAN]	46.94	9.38	1	1	1	1	128	14.1678	6.48096
	A2	Sequence	# PSMs	# Proteins	# Protein Groups	Protein Group Accessions	Modifications	ΔCn	IonScore	Exp Value	Charge	MH+ [Da]	ΔM [ppm]	RT [min]	# Missed Cleavages
	High	DSQEEEKTEALTSAK	1	1	1	P06396		0	45.54	0.000166156	2	1665.78	-0.672516	29.1544	1
	Low	YIETDPANR	1	1	1	P06396		0	17.15	0.16384	2	1078.52	-0.449285	26.326	0
	Low	QTQVSVLPEGGETPLFK	1	1	1	P06396		0	16.88	0.12307	2	1829.96	-1.1549	51.4393	0
Q9NY12	H/ACA ribonucleoprotein complex subunit 1 OS=Homo sapiens GN=GAR1 PE=1 SV=1 - [GAR1_HUMAN]	46.84	8.29	1	1	2	2	217	22.3342	10.9165
	A2	Sequence	# PSMs	# Proteins	# Protein Groups	Protein Group Accessions	Modifications	ΔCn	IonScore	Exp Value	Charge	MH+ [Da]	ΔM [ppm]	RT [min]	# Missed Cleavages
	High	ESYDDVSSFR	1	1	1	Q99848		0	34.04	0.000591686	2	1204.51	-0.967741	41.1037	0
	Low	QKLQTK	1	1	1	Q99848		0.2308	10.19	1.16299	2	745.456	-1.11764	7.84288	1
	A2	Sequence	# PSMs	# Proteins	# Protein Groups	Protein Group Accessions	Modifications	ΔCn	IonScore	Exp Value	Charge	MH+ [Da]	ΔM [ppm]	RT [min]	# Missed Cleavages
	High	IVLTNPVcTEVGEK	1	2	1	P41091	C8(Carbamidomethyl)	0	38.89	0.00109754	2	1558.81	-2.95814	46.0851	0
	Medium	QDLTTLDVTK	1	2	1	P41091		0	28.71	0.0137951	2	1133.6	-0.0947183	40.4152	0
Q15366	Poly(rC)-binding protein 2 OS=Homo sapiens GN=PCBP2 PE=1 SV=1 - [PCBP2_HUMAN]	46.1794	10.41	3	2	3	3	365	38.5556	6.78564
	A2	Sequence	# PSMs	# Proteins	# Protein Groups	Protein Group Accessions	Modifications	ΔCn	IonScore	Exp Value	Charge	MH+ [Da]	ΔM [ppm]	RT [min]	# Missed Cleavages
	High	SEPVKEESSELEQPFAQDTSSVGPDR	2	2	1	Q15424		0	45.01	0.000105693	3	2848.31	-0.173334	45.9773	1
	High	AIEDEGGNPDEIEITSEGNK	1	1	1	Q15424		0	33.2	0.00155555	2	2116.94	-4.76787	43.3788	0
P06396	Gelsolin OS=Homo sapiens GN=GSN PE=1 SV=1 - [GELS_HUMAN]	45.54	5.24	1	1	3	3	782	85.6442	6.27783
	A2	Sequence	# PSMs	# Proteins	# Protein Groups	Protein Group Accessions	Modifications	ΔCn	IonScore	Exp Value	Charge	MH+ [Da]	ΔM [ppm]	RT [min]	# Missed Cleavages
	High	QSSSTNYTNELK	1	1	1	Q9UHB6		0	49.63	5.44465e-05	2	1371.63	-3.62831	31.8371	0
	Low	AQSRSASGR	1	1	1	Q9UHB6		0.4583	13.12	0.482653	2	919.464	-7.31907	31.4471	1
	Low	SEVQQPVHPKPLSPDSR	1	1	1	Q9UHB6		0	11.15	0.494948	3	1900.98	-1.85552	28.3752	1
Q9NVP1	ATP-dependent RNA helicase DDX18 OS=Homo sapiens GN=DDX18 PE=1 SV=2 - [DDX18_HUMAN]	45.38	1.79	1	1	1	1	670	75.3594	9.49561
	A2	Sequence	# PSMs	# Proteins	# Protein Groups	Protein Group Accessions	Modifications	ΔCn	IonScore	Exp Value	Charge	MH+ [Da]	ΔM [ppm]	RT [min]	# Missed Cleavages
	High	VEAKPEVQSQPPR	1	1	1	Q9UN86		0	36.15	0.0014681	2	1464.78	-2.43461	22.6588	1
	Low	TEELKPQVEEK	1	1	1	Q9UN86		0	20.7	0.0795814	2	1329.69	-2.53774	24.1916	1
Q8N684	Cleavage and polyadenylation specificity factor subunit 7 OS=Homo sapiens GN=CPSF7 PE=1 SV=1 - [CPSF7_HUMAN]	44.13	2.34	1	1	1	1	471	52.0183	8.00146
	A2	Sequence	# PSMs	# Proteins	# Protein Groups	Protein Group Accessions	Modifications	ΔCn	IonScore	Exp Value	Charge	MH+ [Da]	ΔM [ppm]	RT [min]	# Missed Cleavages
	High	AGNEKEEGETADTVGccSLR	1	1	1	P11387	C16(Carbamidomethyl); C17(Carbamidomethyl)	0	36.89	0.000153483	3	2182.93	-2.31802	32.0517	1
	High	AVAILcNHQR	1	1	1	P11387	C6(Carbamidomethyl)	0	33.01	0.00392527	2	1181.62	-2.22038	26.4467	0
	Low	QIALGTSK	1	1	1	P11387		0.1667	10.27	0.671902	2	817.476	-2.01651	24.3286	0
	A2	Sequence	# PSMs	# Proteins	# Protein Groups	Protein Group Accessions	Modifications	ΔCn	IonScore	Exp Value	Charge	MH+ [Da]	ΔM [ppm]	RT [min]	# Missed Cleavages
	High	ATENDIANFFSPLNPIR	1	1	1	P31942		0	75.25	2.03006e-07	2	1918.97	-0.304195	58.9468	0
P62847	40S ribosomal protein S24 OS=Homo sapiens GN=RPS24 PE=1 SV=1 - [RS24_HUMAN]	43.41	9.02	1	1	1	1	133	15.4134	10.7847
	A2	Sequence	# PSMs	# Proteins	# Protein Groups	Protein Group Accessions	Modifications	ΔCn	IonScore	Exp Value	Charge	MH+ [Da]	ΔM [ppm]	RT [min]	# Missed Cleavages
	Medium	LLESPGVEAGEGEAEKEEAGAQGR	2	1	1	Q6NYC8		0	22.96	0.0225092	3	2413.14	-2.89996	42.6447	1
	Low	LQLLAR	1	1	1	Q6NYC8		0	21.86	0.0319298	2	713.466	-1.14972	39.0704	0
	A2	Sequence	# PSMs	# Proteins	# Protein Groups	Protein Group Accessions	Modifications	ΔCn	IonScore	Exp Value	Charge	MH+ [Da]	ΔM [ppm]	RT [min]	# Missed Cleavages
	High	VTTEIQLPSQSPVEEQSPASLSSLR	4	1	1	Q8WWI1		0	78.16	6.64491e-08	2	2683.38	-0.501769	51.8017	0
	High	TSTTGVATTQSPTPR	1	1	1	Q8WWI1		0	74.23	3.03946e-07	2	1504.75	-5.14523	25.1199	0
	High	TEEASSGFLPGDR	1	1	1	Q8WWI1		0	31.67	0.00357404	2	1365.63	0.662419	39.9626	0
	Medium	EQVPSGAELER	1	1	1	Q8WWI1		0	23.93	0.0273089	2	1214.6	-2.49397	34.3542	0
	Low	RPVDSYDIPK	1	1	1	Q8WWI1		0.0769	12.03	0.513823	2	1189.62	-2.4189	32.4098	1
	Low	RISAVEPK	1	1	1	Q8WWI1		0.0833	11.43	0.320155	2	899.529	-1.91088	36.1283	1
Q8NAB2	Kelch repeat and BTB domain-containing protein 3 OS=Homo sapiens GN=KBTBD3 PE=2 SV=2 - [KBTB3_HUMAN]	42.6014	1.15	1	1	1	2	608	69.3498	5.38916
	A2	Sequence	# PSMs	# Proteins	# Protein Groups	Protein Group Accessions	Modifications	ΔCn	IonScore	Exp Value	Charge	MH+ [Da]	ΔM [ppm]	RT [min]	# Missed Cleavages
	Medium	LIDWGLAEFYHPGQEYNVR	1	1	1	P68400		0	30.89	0.00468455	3	2307.11	-2.62488	55.6974	0
P41091	Eukaryotic translation initiation factor 2 subunit 3 OS=Homo sapiens GN=EIF2S3 PE=1 SV=3 - [IF2G_HUMAN]	42.568	5.08	2	2	2	2	472	51.0772	8.39697
	A2	Sequence	# PSMs	# Proteins	# Protein Groups	Protein Group Accessions	Modifications	ΔCn	IonScore	Exp Value	Charge	MH+ [Da]	ΔM [ppm]	RT [min]	# Missed Cleavages
	Medium	LDPGSEETQTLVR	1	1	1	P26641		0	32.96	0.00392014	2	1444.73	-1.30236	39.9327	0
	Low	QVLEPSFR	1	1	1	P26641		0	10.62	0.931984	2	975.525	-1.17424	34.8908	0
Q14258	E3 ubiquitin/ISG15 ligase TRIM25 OS=Homo sapiens GN=TRIM25 PE=1 SV=1 - [TRI25_HUMAN]	40.43	2.86	1	1	1	1	630	70.9438	8.08936
	A2	Sequence	# PSMs	# Proteins	# Protein Groups	Protein Group Accessions	Modifications	ΔCn	IonScore	Exp Value	Charge	MH+ [Da]	ΔM [ppm]	RT [min]	# Missed Cleavages
	High	DVTVLQNTDGNNNEAWAK	1	1	1	P02788		0	43.94	0.000187695	2	1988.92	-3.2305	46.3936	0
	High	SNLcALcIGDEQGENK	1	1	1	P02788	C4(Carbamidomethyl); C7(Carbamidomethyl)	0	39.11	0.000448015	2	1807.79	-2.04777	44.22	0
Q14444	Caprin-1 OS=Homo sapiens GN=CAPRIN1 PE=1 SV=2 - [CAPR1_HUMAN]	40.11	1.69	1	1	1	1	709	78.318	5.24951
	A2	Sequence	# PSMs	# Proteins	# Protein Groups	Protein Group Accessions	Modifications	ΔCn	IonScore	Exp Value	Charge	MH+ [Da]	ΔM [ppm]	RT [min]	# Missed Cleavages
	High	LESEEEGVPSTAIR	1	1	1	P06493		0	38.48	0.0012062	2	1516.75	-2.2207	38.3449	0
	A2	Sequence	# PSMs	# Proteins	# Protein Groups	Protein Group Accessions	Modifications	ΔCn	IonScore	Exp Value	Charge	MH+ [Da]	ΔM [ppm]	RT [min]	# Missed Cleavages
	High	EEGILGFFAGLVPR	1	1	1	Q9Y6C9		0	63.72	2.27171e-06	2	1504.81	-4.19547	65.3095	0
Q9NZI8	Insulin-like growth factor 2 mRNA-binding protein 1 OS=Homo sapiens GN=IGF2BP1 PE=1 SV=1 - [IF2B1_HUMAN]	39.549	4.33	1	1	2	2	577	63.4171	9.20264
	A2	Sequence	# PSMs	# Proteins	# Protein Groups	Protein Group Accessions	Modifications	ΔCn	IonScore	Exp Value	Charge	MH+ [Da]	ΔM [ppm]	RT [min]	# Missed Cleavages
	High	VLAGETLSVNDPPDVLDR	1	1	1	Q12906		0	59.17	7.38465e-06	2	1909.98	-1.93381	50.6607	0
	Medium	EDITQSAQHALR	1	1	1	Q12906		0	28.93	0.0109387	2	1368.68	-2.30296	35.1908	0
	Low	AVSDWIDEQEK	1	1	1	Q12906		0	15.15	0.154274	2	1319.61	-1.90737	45.4474	0
P62841	40S ribosomal protein S15 OS=Homo sapiens GN=RPS15 PE=1 SV=2 - [RS15_HUMAN]	39.2	11.03	1	1	2	2	145	17.0292	10.3892
	A2	Sequence	# PSMs	# Proteins	# Protein Groups	Protein Group Accessions	Modifications	ΔCn	IonScore	Exp Value	Charge	MH+ [Da]	ΔM [ppm]	RT [min]	# Missed Cleavages
	High	EIEELQSQAQALSQEGK	1	1	1	Q01082		0	92.15	3.84008e-09	2	1887.93	-0.0107747	46.6724	0
	High	DGLNEAWADLLELIDTR	2	1	1	Q01082		0	72.61	3.53639e-07	2	1943.97	-2.01273	70.4257	0
	High	GEQVSQNGLPAEQGSPR	1	1	1	Q01082		0	71.85	4.24535e-07	2	1753.84	-4.85397	32.521	0
	High	SQNIVTDSSSLSAEAIR	1	1	1	Q01082		0	58.5	1.08765e-05	2	1777.89	-1.28964	47.0879	0
	High	INAVVETGR	1	1	1	Q01082		0	37.23	0.00183557	2	958.531	-0.453544	26.9349	0
	Low	LVSDGNINSDR	1	1	1	Q01082		0	23.56	0.0376674	2	1189.58	-2.3208	26.9253	0
	Low	IVSSSDVGHDEYSTQSLVK	1	1	1	Q01082		0	17.69	0.121704	3	2050.99	0.838466	40.3135	0
Q16698	2,4-dienoyl-CoA reductase, mitochondrial OS=Homo sapiens GN=DECR1 PE=1 SV=1 - [DECR_HUMAN]	38.89	3.88	1	1	1	1	335	36.0448	9.27588
	A2	Sequence	# PSMs	# Proteins	# Protein Groups	Protein Group Accessions	Modifications	ΔCn	IonScore	Exp Value	Charge	MH+ [Da]	ΔM [ppm]	RT [min]	# Missed Cleavages
	Medium	WGNPARAPR	1	1	1	Q3SXP7		0	24.04	0.0297815	2	1024.55	7.07388	22.8341	1
P01893	Putative HLA class I histocompatibility antigen, alpha chain H OS=Homo sapiens GN=HLA-H PE=5 SV=2 - [HLAH_HUMAN]	38.86	6.63	32	1	1	1	362	40.8241	6.30322
	A2	Sequence	# PSMs	# Proteins	# Protein Groups	Protein Group Accessions	Modifications	ΔCn	IonScore	Exp Value	Charge	MH+ [Da]	ΔM [ppm]	RT [min]	# Missed Cleavages
	High	IGPYQPNVPVGIDYVIPK	1	1	1	P43243		0	48.52	3.58542e-05	2	1969.08	-1.24394	54.2481	0
	High	SFQQSSLSR	1	1	1	P43243		0	47.44	0.000119901	2	1039.51	-3.36706	27.4186	0
	Medium	TEEGPTLSYGR	1	1	1	P43243		0	31.29	0.00523828	2	1209.57	-2.63942	35.2827	0
	A2	Sequence	# PSMs	# Proteins	# Protein Groups	Protein Group Accessions	Modifications	ΔCn	IonScore	Exp Value	Charge	MH+ [Da]	ΔM [ppm]	RT [min]	# Missed Cleavages
	High	NLIDAGVDALR	1	1	1	P12268		0	46.43	0.000205896	2	1156.63	-0.319751	51.4139	0
	High	VAQGVSGAVQDK	1	1	1	P12268		0	39.11	0.00138701	2	1158.61	-3.06887	23.1158	0
P09661	U2 small nuclear ribonucleoprotein A' OS=Homo sapiens GN=SNRPA1 PE=1 SV=2 - [RU2A_HUMAN]	38.31	28.24	1	2	3	3	255	28.3981	8.6167
	A2	Sequence	# PSMs	# Proteins	# Protein Groups	Protein Group Accessions	Modifications	ΔCn	IonScore	Exp Value	Charge	MH+ [Da]	ΔM [ppm]	RT [min]	# Missed Cleavages
	High	SAGEEEDGPVLTDEQK	1	1	1	Q66PJ3		0	79.96	3.73424e-08	2	1703.76	-0.676279	33.4176	0
	A2	Sequence	# PSMs	# Proteins	# Protein Groups	Protein Group Accessions	Modifications	ΔCn	IonScore	Exp Value	Charge	MH+ [Da]	ΔM [ppm]	RT [min]	# Missed Cleavages
	High	DQTPDENDQVIVK	1	1	1	Q9NZI8		0	38.12	0.00101752	2	1500.71	-4.15664	34.2044	0
	Low	QGSPVAAGAPAK	1	1	1	Q9NZI8		0	20.25	0.0646682	2	1053.57	-3.15501	20.8192	0
Q9UMS4	Pre-mRNA-processing factor 19 OS=Homo sapiens GN=PRPF19 PE=1 SV=1 - [PRP19_HUMAN]	36.24	12.3	1	1	5	5	504	55.1463	6.60986
	A2	Sequence	# PSMs	# Proteins	# Protein Groups	Protein Group Accessions	Modifications	ΔCn	IonScore	Exp Value	Charge	MH+ [Da]	ΔM [ppm]	RT [min]	# Missed Cleavages
	High	LVKPGNQNTQVTEAWNK	2	1	1	Q9UQ80		0	36.27	0.00126286	3	1927	-3.17375	36.4526	1
	A2	Sequence	# PSMs	# Proteins	# Protein Groups	Protein Group Accessions	Modifications	ΔCn	IonScore	Exp Value	Charge	MH+ [Da]	ΔM [ppm]	RT [min]	# Missed Cleavages
	High	DTELAEELLQWFLQEEK	2	1	1	Q00610		0	66.68	1.36387e-06	2	2121.03	-3.04905	69.5066	0
	High	LDNYDAPDIANIAISNELFEEAFAIFR	1	1	1	Q00610		0	42.64	0.000217801	3	3071.5	-0.500462	71.5874	0
	Medium	IYIDSNNNPER	1	1	1	Q00610		0	28.48	0.010501	2	1334.63	-1.44003	32.374	0
	Medium	EVcFAcVDGK	1	1	1	Q00610	C3(Carbamidomethyl); C6(Carbamidomethyl)	0	22.55	0.0158433	2	1184.51	-1.87646	39.7207	0
	Low	KQLLEK	1	1	1	Q00610		0.5238	10.22	0.812767	2	758.475	-2.41798	26.5386	1
P62316	Small nuclear ribonucleoprotein Sm D2 OS=Homo sapiens GN=SNRPD2 PE=1 SV=1 - [SMD2_HUMAN]	35.74	8.47	1	1	1	2	118	13.5182	9.90576
	A2	Sequence	# PSMs	# Proteins	# Protein Groups	Protein Group Accessions	Modifications	ΔCn	IonScore	Exp Value	Charge	MH+ [Da]	ΔM [ppm]	RT [min]	# Missed Cleavages
	High	DVWGIEGPIDAAFTR	1	1	1	P04004		0	53.86	3.84425e-05	2	1646.82	0.913249	58.6804	0
	Low	VYFFK	1	1	1	P04004		0	13.41	0.907513	2	703.38	-1.81663	44.4468	0
	A2	Sequence	# PSMs	# Proteins	# Protein Groups	Protein Group Accessions	Modifications	ΔCn	IonScore	Exp Value	Charge	MH+ [Da]	ΔM [ppm]	RT [min]	# Missed Cleavages
	High	NLVLVDELDSLSPILFcQIADLANEDTPQLYVAcGR	1	1	1	Q15393	C17(Carbamidomethyl); C34(Carbamidomethyl)	0	44.11	0.000114504	3	4062.01	-3.58518	72.3859	0
	Medium	FGNIcVVR	1	1	1	Q15393	C5(Carbamidomethyl)	0	25.42	0.0255499	2	964.504	1.01063	41.1405	0
	Low	KLEDIR	1	1	1	Q15393		0.2857	14.97	0.569971	2	773.446	-7.06933	18.6332	1
Q9UN86	Ras GTPase-activating protein-binding protein 2 OS=Homo sapiens GN=G3BP2 PE=1 SV=2 - [G3BP2_HUMAN]	35.529	4.98	1	1	2	2	482	54.0878	5.5542
	A2	Sequence	# PSMs	# Proteins	# Protein Groups	Protein Group Accessions	Modifications	ΔCn	IonScore	Exp Value	Charge	MH+ [Da]	ΔM [ppm]	RT [min]	# Missed Cleavages
	High	ATAEQISSQTGNK	1	1	1	Q16698		0	38.89	0.00116855	2	1334.64	-8.0417	22.0093	0
Q9NY93	Probable ATP-dependent RNA helicase DDX56 OS=Homo sapiens GN=DDX56 PE=1 SV=1 - [DDX56_HUMAN]	35.42	2.56	1	1	1	1	547	61.551	9.26123
	A2	Sequence	# PSMs	# Proteins	# Protein Groups	Protein Group Accessions	Modifications	ΔCn	IonScore	Exp Value	Charge	MH+ [Da]	ΔM [ppm]	RT [min]	# Missed Cleavages
	High	SNPSAVAGNETPGASTK	1	1	1	Q9UDY2		0	50.31	6.09876e-05	2	1587.76	-1.96579	25.4476	0
	High	SILKPSTPIPPQEGEEVGESSEEQDNAPK	1	1	1	Q9UDY2		0	46.76	6.74761e-05	3	3092.5	4.20242	43.3511	1
Q9H0D6	5'-3' exoribonuclease 2 OS=Homo sapiens GN=XRN2 PE=1 SV=1 - [XRN2_HUMAN]	35.35	1.26	1	1	1	1	950	108.513	7.47412
	A2	Sequence	# PSMs	# Proteins	# Protein Groups	Protein Group Accessions	Modifications	ΔCn	IonScore	Exp Value	Charge	MH+ [Da]	ΔM [ppm]	RT [min]	# Missed Cleavages
	High	LIALLEVLSQK	1	3	2	P21333;O75369		0	73.51	3.56525e-08	2	1226.77	-1.10525	58.9174	0
	High	VDIQTEDLEDGTcK	1	1	1	O75369	C13(Carbamidomethyl)	0	57	6.38484e-06	2	1622.72	-0.00132763	40.4683	0
	High	VAVTEGcQPSR	1	1	1	O75369	C7(Carbamidomethyl)	0	43.01	0.000307521	2	1203.58	-2.36964	23.0772	0
	High	AGGPGLER	1	2	2	P21333;O75369		0	39.96	0.000625737	2	756.398	-2.63818	18.9731	0
	Low	VNIGQGSHPQK	1	1	1	O75369		0	16.98	0.201449	2	1164.61	-3.0871	17.3332	0
	Low	LVSIDSK	1	3	2	P21333;O75369		0	11.69	0.603101	2	761.441	0.446689	26.0626	0
	Low	DGScSAEYIPFAPGDYDVNITYGGAHIPGSPFR	1	1	1	O75369	C4(Carbamidomethyl)	0	10.77	0.125629	3	3530.6	1.805	57.5068	0
Q8IVT2	Uncharacterized protein C19orf21 OS=Homo sapiens GN=C19orf21 PE=1 SV=1 - [CS021_HUMAN]	34.79	2.21	1	1	1	1	679	75.311	6.82959
	A2	Sequence	# PSMs	# Proteins	# Protein Groups	Protein Group Accessions	Modifications	ΔCn	IonScore	Exp Value	Charge	MH+ [Da]	ΔM [ppm]	RT [min]	# Missed Cleavages
	High	SADGSAPAGEGEGVTLQR	2	1	1	Q01650		0	31.33	0.00334974	2	1701.8	-1.2492	34.6417	0
P46087	Putative ribosomal RNA methyltransferase NOP2 OS=Homo sapiens GN=NOP2 PE=1 SV=2 - [NOP2_HUMAN]	34.63	1.97	1	1	1	1	812	89.2471	9.23193
	A2	Sequence	# PSMs	# Proteins	# Protein Groups	Protein Group Accessions	Modifications	ΔCn	IonScore	Exp Value	Charge	MH+ [Da]	ΔM [ppm]	RT [min]	# Missed Cleavages
	High	cIVQTTSWSQcSK	1	1	1	O00622	C1(Carbamidomethyl); C11(Carbamidomethyl)	0	53.09	2.01272e-05	2	1584.71	-1.7036	40.8047	0
Q9H4F8	SPARC-related modular calcium-binding protein 1 OS=Homo sapiens GN=SMOC1 PE=1 SV=1 - [SMOC1_HUMAN]	34.21	2.76	1	1	1	1	434	48.1317	8.22119
	A2	Sequence	# PSMs	# Proteins	# Protein Groups	Protein Group Accessions	Modifications	ΔCn	IonScore	Exp Value	Charge	MH+ [Da]	ΔM [ppm]	RT [min]	# Missed Cleavages
	High	INSSGESGDESDEFLQSR	1	1	1	O60841		0	65.7	3.499e-07	2	1956.83	-3.5439	41.6193	0
	High	LLQAQGVEVPSK	1	1	1	O60841		0	46.01	0.000101497	2	1268.72	-1.59344	38.9253	0
	Low	HFEATDILVSK	1	1	1	O60841		0	23.61	0.0420269	2	1259.66	-2.67194	43.8799	0
Q99848	Probable rRNA-processing protein EBP2 OS=Homo sapiens GN=EBNA1BP2 PE=1 SV=2 - [EBP2_HUMAN]	34.04	5.23	1	1	2	2	306	34.8304	10.0962
	A2	Sequence	# PSMs	# Proteins	# Protein Groups	Protein Group Accessions	Modifications	ΔCn	IonScore	Exp Value	Charge	MH+ [Da]	ΔM [ppm]	RT [min]	# Missed Cleavages
	Medium	LIVENLSSR	1	3	1	Q13243		0	28.73	0.0121911	2	1030.59	-1.91687	39.6347	0
Q9H0H5	Rac GTPase-activating protein 1 OS=Homo sapiens GN=RACGAP1 PE=1 SV=1 - [RGAP1_HUMAN]	33.86	1.58	1	1	1	1	632	70.9818	8.88037
	A2	Sequence	# PSMs	# Proteins	# Protein Groups	Protein Group Accessions	Modifications	ΔCn	IonScore	Exp Value	Charge	MH+ [Da]	ΔM [ppm]	RT [min]	# Missed Cleavages
	High	NQDATVYVGGLDEK	1	1	1	Q15427		0	65.91	1.67974e-06	2	1508.72	-1.75707	41.8925	0
O75494	Splicing factor, arginine/serine-rich 13A OS=Homo sapiens GN=SFRS13A PE=1 SV=1 - [SF13A_HUMAN]	33.52	6.11	1	1	1	1	262	31.2818	11.2681
	A2	Sequence	# PSMs	# Proteins	# Protein Groups	Protein Group Accessions	Modifications	ΔCn	IonScore	Exp Value	Charge	MH+ [Da]	ΔM [ppm]	RT [min]	# Missed Cleavages
	Medium	LQANGPVAK	1	1	1	Q14978		0	24.41	0.0143086	2	897.511	-4.87954	19.2703	0
	Low	VAGGAAPSKPASAK	1	1	1	Q14978		0	17.06	0.119057	2	1211.67	-2.80213	14.1849	1
	A2	Sequence	# PSMs	# Proteins	# Protein Groups	Protein Group Accessions	Modifications	ΔCn	IonScore	Exp Value	Charge	MH+ [Da]	ΔM [ppm]	RT [min]	# Missed Cleavages
	Medium	KLPNIK	1	1	1	Q96EY4		0	26.64	0.0050941	2	712.471	-0.70791	12.8868	1
	A2	Sequence	# PSMs	# Proteins	# Protein Groups	Protein Group Accessions	Modifications	ΔCn	IonScore	Exp Value	Charge	MH+ [Da]	ΔM [ppm]	RT [min]	# Missed Cleavages
	High	IIAEGANGPTTPEADK	1	2	1	P00367		0	50.61	6.16962e-05	2	1583.79	0.895848	31.9514	0
	A2	Sequence	# PSMs	# Proteins	# Protein Groups	Protein Group Accessions	Modifications	ΔCn	IonScore	Exp Value	Charge	MH+ [Da]	ΔM [ppm]	RT [min]	# Missed Cleavages
	High	NTVLcNVVEQFLQADLAR	1	1	1	Q14258	C5(Carbamidomethyl)	0	40.43	0.000484567	3	2090.07	-0.445146	65.3774	0
P26641	Elongation factor 1-gamma OS=Homo sapiens GN=EEF1G PE=1 SV=3 - [EF1G_HUMAN]	32.96	4.81	1	1	2	2	437	50.0871	6.66846
	A2	Sequence	# PSMs	# Proteins	# Protein Groups	Protein Group Accessions	Modifications	ΔCn	IonScore	Exp Value	Charge	MH+ [Da]	ΔM [ppm]	RT [min]	# Missed Cleavages
	High	QAASGLVGQENAR	1	1	1	Q9Y265		0	51.49	5.00252e-05	2	1300.66	-1.80112	27.1405	0
	A2	Sequence	# PSMs	# Proteins	# Protein Groups	Protein Group Accessions	Modifications	ΔCn	IonScore	Exp Value	Charge	MH+ [Da]	ΔM [ppm]	RT [min]	# Missed Cleavages
	High	NLQEIQQAGER	1	1	1	Q8N1F7		0	50.14	6.24539e-05	2	1285.65	-2.16637	33.7021	0
	Low	LVPLNQESVEER	1	1	1	Q8N1F7		0	11.41	0.520394	2	1412.74	-0.581201	39.6148	0
	A2	Sequence	# PSMs	# Proteins	# Protein Groups	Protein Group Accessions	Modifications	ΔCn	IonScore	Exp Value	Charge	MH+ [Da]	ΔM [ppm]	RT [min]	# Missed Cleavages
	Medium	IFDLGR	2	2	1	P27635		0	24.6	0.0209776	2	720.404	0.0513085	42.9024	0
Q92556	Engulfment and cell motility protein 1 OS=Homo sapiens GN=ELMO1 PE=1 SV=2 - [ELMO1_HUMAN]	32.16	0.96	1	1	1	1	727	83.7756	6.27783
	A2	Sequence	# PSMs	# Proteins	# Protein Groups	Protein Group Accessions	Modifications	ΔCn	IonScore	Exp Value	Charge	MH+ [Da]	ΔM [ppm]	RT [min]	# Missed Cleavages
	High	QSALEEAQQNPR	1	1	1	Q9H4F8		0	34.21	0.00244658	2	1370.67	0.801425	28.6788	0
P02042	Hemoglobin subunit delta OS=Homo sapiens GN=HBD PE=1 SV=2 - [HBD_HUMAN]	31.55	6.8	5	1	1	1	147	16.0453	8.04541
	A2	Sequence	# PSMs	# Proteins	# Protein Groups	Protein Group Accessions	Modifications	ΔCn	IonScore	Exp Value	Charge	MH+ [Da]	ΔM [ppm]	RT [min]	# Missed Cleavages
	High	SLGYAYVNFQQPADAER	1	2	1	P11940		0	70.22	4.84808e-07	2	1928.91	0.233742	50.0166	0
Q5I0G3	Putative malate dehydrogenase 1B OS=Homo sapiens GN=MDH1B PE=2 SV=1 - [MDH1B_HUMAN]	31.01	1.35	1	1	1	1	518	58.6134	6.22705
	A2	Sequence	# PSMs	# Proteins	# Protein Groups	Protein Group Accessions	Modifications	ΔCn	IonScore	Exp Value	Charge	MH+ [Da]	ΔM [ppm]	RT [min]	# Missed Cleavages
	Medium	ASSESSYPTAESQAEAER	1	1	1	Q53GS7		0	22.56	0.00804207	2	1899.81	-6.287	32.8996	0
	A2	Sequence	# PSMs	# Proteins	# Protein Groups	Protein Group Accessions	Modifications	ΔCn	IonScore	Exp Value	Charge	MH+ [Da]	ΔM [ppm]	RT [min]	# Missed Cleavages
	High	STVNcSTTPVAER	1	1	1	Q99567	C5(Carbamidomethyl)	0	43.5	0.000234509	2	1421.66	-3.67978	25.7472	0
	Low	QINDIR	1	1	1	Q99567		0.4286	11.64	0.699198	2	758.414	-1.75251	19.899	0
P63241	Eukaryotic translation initiation factor 5A-1 OS=Homo sapiens GN=EIF5A PE=1 SV=2 - [IF5A1_HUMAN]	29.46	14.94	1	1	1	1	154	16.8214	5.23682
	A2	Sequence	# PSMs	# Proteins	# Protein Groups	Protein Group Accessions	Modifications	ΔCn	IonScore	Exp Value	Charge	MH+ [Da]	ΔM [ppm]	RT [min]	# Missed Cleavages
	Medium	SEEQLKEEGIEYK	1	1	1	P09622		0	29.35	0.00882701	2	1581.76	-1.07504	34.606	1
Q9UK61	Uncharacterized protein C3orf63 OS=Homo sapiens GN=C3orf63 PE=1 SV=3 - [CC063_HUMAN]	29.41	0.48	1	1	1	1	1670	188.914	5.79541
	A2	Sequence	# PSMs	# Proteins	# Protein Groups	Protein Group Accessions	Modifications	ΔCn	IonScore	Exp Value	Charge	MH+ [Da]	ΔM [ppm]	RT [min]	# Missed Cleavages
	Medium	LSESQLSFR	1	1	1	Q96PK6		0	30.4	0.0081169	2	1066.55	-1.26773	42.408	0
	Low	LAELSDYR	1	1	1	Q96PK6		0.3043	16.09	0.211592	2	966.489	-0.441019	38.2204	0
P09622	Dihydrolipoyl dehydrogenase, mitochondrial OS=Homo sapiens GN=DLD PE=1 SV=2 - [DLDH_HUMAN]	29.35	2.55	1	1	1	1	509	54.143	7.85498
	A2	Sequence	# PSMs	# Proteins	# Protein Groups	Protein Group Accessions	Modifications	ΔCn	IonScore	Exp Value	Charge	MH+ [Da]	ΔM [ppm]	RT [min]	# Missed Cleavages
	Medium	EGLEWAGLK	1	1	1	Q9H2M3		0	25.53	0.0263104	2	1002.54	9.52633	49.1566	0
Q15459	Splicing factor 3A subunit 1 OS=Homo sapiens GN=SF3A1 PE=1 SV=1 - [SF3A1_HUMAN]	28.8	4.41	1	1	2	2	793	88.8305	5.22412
	A2	Sequence	# PSMs	# Proteins	# Protein Groups	Protein Group Accessions	Modifications	ΔCn	IonScore	Exp Value	Charge	MH+ [Da]	ΔM [ppm]	RT [min]	# Missed Cleavages
	Medium	NNmDIR	1	1	1	P49895	M3(Oxidation)	0	26.48	0.0147313	2	778.358	8.13925	23.7927	0
Q8TD57	Dynein heavy chain 3, axonemal OS=Homo sapiens GN=DNAH3 PE=2 SV=1 - [DYH3_HUMAN]	28.76	0.17	1	1	1	1	4116	470.468	6.43018
	A2	Sequence	# PSMs	# Proteins	# Protein Groups	Protein Group Accessions	Modifications	ΔCn	IonScore	Exp Value	Charge	MH+ [Da]	ΔM [ppm]	RT [min]	# Missed Cleavages
	High	QNLSQFEAQAR	1	1	1	Q8N684		0	44.13	0.00034773	2	1291.64	-0.682991	39.0437	0
Q13243	Splicing factor, arginine/serine-rich 5 OS=Homo sapiens GN=SFRS5 PE=1 SV=1 - [SFRS5_HUMAN]	28.73	3.31	3	1	1	1	272	31.2453	11.5903
	A2	Sequence	# PSMs	# Proteins	# Protein Groups	Protein Group Accessions	Modifications	ΔCn	IonScore	Exp Value	Charge	MH+ [Da]	ΔM [ppm]	RT [min]	# Missed Cleavages
	High	AFSPTTVNTGR	1	1	1	P61619		0	33.41	0.0036483	2	1150.59	0.92817	33.0725	0
	A2	Sequence	# PSMs	# Proteins	# Protein Groups	Protein Group Accessions	Modifications	ΔCn	IonScore	Exp Value	Charge	MH+ [Da]	ΔM [ppm]	RT [min]	# Missed Cleavages
	Medium	QEQQEGPVGPAPSRPALQEK	1	1	1	Q8TDD1		0	25.01	0.0198765	3	2146.08	-2.35634	33.0143	1
P01031	Complement C5 OS=Homo sapiens GN=C5 PE=1 SV=4 - [CO5_HUMAN]	27.48	0.89	1	1	2	3	1676	188.186	6.52197
	A2	Sequence	# PSMs	# Proteins	# Protein Groups	Protein Group Accessions	Modifications	ΔCn	IonScore	Exp Value	Charge	MH+ [Da]	ΔM [ppm]	RT [min]	# Missed Cleavages
	High	NQGGGLSSSGAGEGQGPK	1	1	1	P07814		0	67.18	9.28414e-07	2	1587.73	-2.58498	22.6151	0
	Low	LGLEAKK	1	1	1	P07814		0.381	12.91	0.437488	2	758.475	-2.43116	26.5386	1
	Low	VAVQGDVVR	1	1	1	P07814		0.5217	11.18	0.617284	2	942.535	-2.17046	33.9177	0
P07305	Histone H1.0 OS=Homo sapiens GN=H1F0 PE=1 SV=3 - [H10_HUMAN]	27.45	9.28	1	1	2	2	194	20.8502	10.8433
	A2	Sequence	# PSMs	# Proteins	# Protein Groups	Protein Group Accessions	Modifications	ΔCn	IonScore	Exp Value	Charge	MH+ [Da]	ΔM [ppm]	RT [min]	# Missed Cleavages
	High	GTPAGTTPGASQAPK	1	1	1	Q8IVT2		0	34.79	0.00270494	2	1340.68	-3.24183	22.493	0
P32456	Interferon-induced guanylate-binding protein 2 OS=Homo sapiens GN=GBP2 PE=2 SV=3 - [GBP2_HUMAN]	27.3	1.35	1	1	1	1	591	67.1664	5.70654
	A2	Sequence	# PSMs	# Proteins	# Protein Groups	Protein Group Accessions	Modifications	ΔCn	IonScore	Exp Value	Charge	MH+ [Da]	ΔM [ppm]	RT [min]	# Missed Cleavages
	High	IANPDQLLTQDVEK	1	1	1	P28288		0	56.32	1.47008e-05	2	1583.82	-2.41393	49.0655	0
Q1KMD3	Heterogeneous nuclear ribonucleoprotein U-like protein 2 OS=Homo sapiens GN=HNRNPUL2 PE=1 SV=1 - [HNRL2_HUMAN]	27.16	1.87	1	1	1	1	747	85.0522	4.90674
	A2	Sequence	# PSMs	# Proteins	# Protein Groups	Protein Group Accessions	Modifications	ΔCn	IonScore	Exp Value	Charge	MH+ [Da]	ΔM [ppm]	RT [min]	# Missed Cleavages
	High	LVGILDILDEENR	1	1	1	Q9UM54		0	66.89	1.31996e-06	2	1498.81	-2.05379	59.0043	0
	Low	DmKVLK	1	1	1	Q9UM54	M2(Oxidation)	0.3571	18.38	0.0972915	2	749.419	-5.51317	38.9286	1
	Low	EYDALVK	1	1	1	Q9UM54		0	12.1	0.493276	2	837.433	-2.26178	26.4739	0
P22087	rRNA 2'-O-methyltransferase fibrillarin OS=Homo sapiens GN=FBL PE=1 SV=2 - [FBRL_HUMAN]	27.11	6.23	1	1	2	2	321	33.7634	10.1841
	A2	Sequence	# PSMs	# Proteins	# Protein Groups	Protein Group Accessions	Modifications	ΔCn	IonScore	Exp Value	Charge	MH+ [Da]	ΔM [ppm]	RT [min]	# Missed Cleavages
	High	TQASSSFQDSSQPAGK	1	1	1	P46087		0	34.63	0.00139462	2	1625.74	-2.97228	24.5067	0
Q8NFH5	Nucleoporin NUP53 OS=Homo sapiens GN=NUP35 PE=1 SV=1 - [NUP53_HUMAN]	26.9	6.44	1	1	2	2	326	34.7515	9.08545
	A2	Sequence	# PSMs	# Proteins	# Protein Groups	Protein Group Accessions	Modifications	ΔCn	IonScore	Exp Value	Charge	MH+ [Da]	ΔM [ppm]	RT [min]	# Missed Cleavages
	Medium	SGDETPGSEVPGDK	1	1	1	Q1KMD3		0	27.16	0.00567312	2	1374.6	-3.31849	25.775	0
Q2LD37	Uncharacterized protein KIAA1109 OS=Homo sapiens GN=KIAA1109 PE=1 SV=1 - [K1109_HUMAN]	26.69	0.66	1	1	2	3	5005	554.946	6.59521
	A2	Sequence	# PSMs	# Proteins	# Protein Groups	Protein Group Accessions	Modifications	ΔCn	IonScore	Exp Value	Charge	MH+ [Da]	ΔM [ppm]	RT [min]	# Missed Cleavages
	High	NLQcLVIDEADR	1	1	1	Q9NVP1	C4(Carbamidomethyl)	0	45.38	0.000182533	2	1445.71	1.09391	49.2864	0
Q96EY4	UPF0534 protein C4orf43 OS=Homo sapiens GN=C4orf43 PE=1 SV=2 - [CD043_HUMAN]	26.64	2.96	1	1	1	1	203	23.8494	9.26123
	A2	Sequence	# PSMs	# Proteins	# Protein Groups	Protein Group Accessions	Modifications	ΔCn	IonScore	Exp Value	Charge	MH+ [Da]	ΔM [ppm]	RT [min]	# Missed Cleavages
	High	ILAIGLINEALDEGDAQK	1	1	1	P46940		0	86.08	9.98746e-09	2	1883.02	2.005	58.8014	0
	Low	LQQTYAALNSK	1	1	1	P46940		0	14.08	0.254047	2	1236.66	2.22134	33.2852	0
P49895	Type I iodothyronine deiodinase OS=Homo sapiens GN=DIO1 PE=2 SV=3 - [IOD1_HUMAN]	26.48	2.41	1	1	1	1	249	28.9068	8.68994
	A2	Sequence	# PSMs	# Proteins	# Protein Groups	Protein Group Accessions	Modifications	ΔCn	IonScore	Exp Value	Charge	MH+ [Da]	ΔM [ppm]	RT [min]	# Missed Cleavages
	Medium	KVWDLK	1	1	1	Q96JB6		0	24.54	0.0135351	2	788.471	6.11281	17.6445	1
	Low	LEEVRLK	1	1	1	Q96JB6		0.7231	17.7	0.12567	2	886.535	-1.16946	45.6379	1
Q9H3U1	Protein unc-45 homolog A OS=Homo sapiens GN=UNC45A PE=1 SV=1 - [UN45A_HUMAN]	26.42	0.64	1	1	1	1	944	103.011	6.07471
	A2	Sequence	# PSMs	# Proteins	# Protein Groups	Protein Group Accessions	Modifications	ΔCn	IonScore	Exp Value	Charge	MH+ [Da]	ΔM [ppm]	RT [min]	# Missed Cleavages
	High	YQEVTNNLEFAK	1	1	1	Q14444		0	40.11	0.000716617	2	1455.71	-1.431	44.0319	0
	A2	Sequence	# PSMs	# Proteins	# Protein Groups	Protein Group Accessions	Modifications	ΔCn	IonScore	Exp Value	Charge	MH+ [Da]	ΔM [ppm]	RT [min]	# Missed Cleavages
	High	ATDLGGTSQAGTSQR	2	1	1	Q7Z2W4		0	74.71	2.90736e-07	2	1449.69	-4.27554	22.6216	0
	A2	Sequence	# PSMs	# Proteins	# Protein Groups	Protein Group Accessions	Modifications	ΔCn	IonScore	Exp Value	Charge	MH+ [Da]	ΔM [ppm]	RT [min]	# Missed Cleavages
	Medium	SVNSIPAAcHDNGR	1	1	1	Q8NDL9	C9(Carbamidomethyl)	0	22.27	0.0332038	2	1497.68	-4.42698	22.6248	0
Q16620	BDNF/NT-3 growth factors receptor OS=Homo sapiens GN=NTRK2 PE=1 SV=1 - [NTRK2_HUMAN]	26.11	1.09	2	1	1	1	822	91.9398	6.46826
	A2	Sequence	# PSMs	# Proteins	# Protein Groups	Protein Group Accessions	Modifications	ΔCn	IonScore	Exp Value	Charge	MH+ [Da]	ΔM [ppm]	RT [min]	# Missed Cleavages
	Medium	TPSSSSLSQR	1	1	1	Q9H0H5		0	33.86	0.00452265	2	1049.52	-0.879893	21.2696	0
Q460N5	Poly [ADP-ribose] polymerase 14 OS=Homo sapiens GN=PARP14 PE=1 SV=2 - [PAR14_HUMAN]	26.06	0.52	1	1	1	1	1720	193.631	7.97217
	A2	Sequence	# PSMs	# Proteins	# Protein Groups	Protein Group Accessions	Modifications	ΔCn	IonScore	Exp Value	Charge	MH+ [Da]	ΔM [ppm]	RT [min]	# Missed Cleavages
	High	ccTESLVNR	2	1	1	P02768	C1(Carbamidomethyl); C2(Carbamidomethyl)	0	54.13	1.21706e-05	2	1138.5	-1.73916	27.8473	0
	A2	Sequence	# PSMs	# Proteins	# Protein Groups	Protein Group Accessions	Modifications	ΔCn	IonScore	Exp Value	Charge	MH+ [Da]	ΔM [ppm]	RT [min]	# Missed Cleavages
	High	SQEPLPDDDEEFELPEFVEPFLK	2	1	1	Q6P2Q9		0	57.67	6.32706e-06	2	2749.28	1.35449	62.9758	0
	Medium	EQSQLTATQTR	1	1	1	Q6P2Q9		0	33.02	0.00478929	2	1262.63	-1.7155	22.4665	0
Q9H2M3	Betaine--homocysteine S-methyltransferase 2 OS=Homo sapiens GN=BHMT2 PE=1 SV=1 - [BHMT2_HUMAN]	25.53	2.48	1	1	1	1	363	40.3282	5.87158
	A2	Sequence	# PSMs	# Proteins	# Protein Groups	Protein Group Accessions	Modifications	ΔCn	IonScore	Exp Value	Charge	MH+ [Da]	ΔM [ppm]	RT [min]	# Missed Cleavages
	Medium	LDLGEDYPSGK	1	1	1	O43143		0	24.66	0.0241096	2	1193.56	-4.48518	40.9115	0
P09234	U1 small nuclear ribonucleoprotein C OS=Homo sapiens GN=SNRPC PE=1 SV=1 - [RU1C_HUMAN]	25.52	5.66	1	1	1	1	159	17.3812	9.67139
	A2	Sequence	# PSMs	# Proteins	# Protein Groups	Protein Group Accessions	Modifications	ΔCn	IonScore	Exp Value	Charge	MH+ [Da]	ΔM [ppm]	RT [min]	# Missed Cleavages
	High	TINEVENQILTR	1	2	1	P12814		0	55.47	2.35547e-05	2	1429.76	-0.865904	47.7185	0
A6NK07	Eukaryotic translation initiation factor 2 subunit 2-like protein OS=Homo sapiens PE=1 SV=1 - [IF2BL_HUMAN]	25.38	6.12	2	1	1	1	327	37.7631	6.34131
	A2	Sequence	# PSMs	# Proteins	# Protein Groups	Protein Group Accessions	Modifications	ΔCn	IonScore	Exp Value	Charge	MH+ [Da]	ΔM [ppm]	RT [min]	# Missed Cleavages
	Medium	KmLEEIQK	1	1	1	P32456	M2(Oxidation)	0	27.3	0.0168519	2	1034.55	-4.97022	40.6673	1
Q8TDD1	ATP-dependent RNA helicase DDX54 OS=Homo sapiens GN=DDX54 PE=1 SV=2 - [DDX54_HUMAN]	25.01	2.27	1	1	1	1	881	98.5342	10.0229
	A2	Sequence	# PSMs	# Proteins	# Protein Groups	Protein Group Accessions	Modifications	ΔCn	IonScore	Exp Value	Charge	MH+ [Da]	ΔM [ppm]	RT [min]	# Missed Cleavages
	Medium	LVALGDK	1	1	1	Q5I0G3		0	31.01	0.00606264	2	715.434	-1.26321	23.6016	0
O43143	Putative pre-mRNA-splicing factor ATP-dependent RNA helicase DHX15 OS=Homo sapiens GN=DHX15 PE=1 SV=2 - [DHX15_HUMAN]	24.66	1.38	1	1	1	1	795	90.8752	7.45947
	A2	Sequence	# PSMs	# Proteins	# Protein Groups	Protein Group Accessions	Modifications	ΔCn	IonScore	Exp Value	Charge	MH+ [Da]	ΔM [ppm]	RT [min]	# Missed Cleavages
	High	NSPGSQVASNPR	1	1	1	Q9H0D6		0	35.35	0.00201302	2	1213.59	-2.17391	19.2638	0
P27635	60S ribosomal protein L10 OS=Homo sapiens GN=RPL10 PE=1 SV=4 - [RL10_HUMAN]	24.6	2.8	2	1	1	2	214	24.5879	10.0815
	A2	Sequence	# PSMs	# Proteins	# Protein Groups	Protein Group Accessions	Modifications	ΔCn	IonScore	Exp Value	Charge	MH+ [Da]	ΔM [ppm]	RT [min]	# Missed Cleavages
	Medium	TPAIPTAVNLADSR	1	1	1	Q9UQ35		0	24.16	0.0199528	2	1425.77	-2.47616	47.0194	0
	Low	SAHATAPVNIAGSR	1	1	1	Q9UQ35		0	16.1	0.191467	2	1351.7	-4.56137	26.8226	0
	Low	NLSLVR	1	1	1	Q9UQ35		0.48	12.73	0.576002	2	701.43	-0.367706	13.2042	0
Q96JB6	Lysyl oxidase homolog 4 OS=Homo sapiens GN=LOXL4 PE=1 SV=1 - [LOXL4_HUMAN]	24.54	1.72	1	1	2	2	756	84.4291	7.45947
	A2	Sequence	# PSMs	# Proteins	# Protein Groups	Protein Group Accessions	Modifications	ΔCn	IonScore	Exp Value	Charge	MH+ [Da]	ΔM [ppm]	RT [min]	# Missed Cleavages
	High	LFVIGGK	2	1	1	Q8NAB2		0	35.47	0.000652721	2	733.46	-0.818986	38.2659	0
Q8N1W1	Rho-guanine nucleotide exchange factor OS=Homo sapiens GN=RGNEF PE=1 SV=2 - [RGNEF_HUMAN]	24.54	0.35	1	1	1	1	1705	191.772	6.01123
	A2	Sequence	# PSMs	# Proteins	# Protein Groups	Protein Group Accessions	Modifications	ΔCn	IonScore	Exp Value	Charge	MH+ [Da]	ΔM [ppm]	RT [min]	# Missed Cleavages
	Medium	KEIITHK	1	1	1	Q9BX82		0	21.1	0.0197943	2	868.523	-2.99677	14.8723	1
Q14978	Nucleolar and coiled-body phosphoprotein 1 OS=Homo sapiens GN=NOLC1 PE=1 SV=2 - [NOLC1_HUMAN]	24.41	3.29	1	1	2	2	699	73.5596	9.46631
	A2	Sequence	# PSMs	# Proteins	# Protein Groups	Protein Group Accessions	Modifications	ΔCn	IonScore	Exp Value	Charge	MH+ [Da]	ΔM [ppm]	RT [min]	# Missed Cleavages
	Medium	ELGEGAFGK	1	2	1	Q16620		0	26.11	0.0243682	2	907.449	-3.24873	29.8066	0
Q9UQ35	Serine/arginine repetitive matrix protein 2 OS=Homo sapiens GN=SRRM2 PE=1 SV=2 - [SRRM2_HUMAN]	24.16	1.24	1	1	3	3	2752	299.438	12.0591
	A2	Sequence	# PSMs	# Proteins	# Protein Groups	Protein Group Accessions	Modifications	ΔCn	IonScore	Exp Value	Charge	MH+ [Da]	ΔM [ppm]	RT [min]	# Missed Cleavages
	Medium	GALKQNK	1	1	1	Q92556		0	32.16	0.00763209	2	758.45	-2.01105	13.6704	1
Q96N67	Dedicator of cytokinesis protein 7 OS=Homo sapiens GN=DOCK7 PE=1 SV=4 - [DOCK7_HUMAN]	24.12	0.42	1	1	1	1	2140	242.407	6.80029
	A2	Sequence	# PSMs	# Proteins	# Protein Groups	Protein Group Accessions	Modifications	ΔCn	IonScore	Exp Value	Charge	MH+ [Da]	ΔM [ppm]	RT [min]	# Missed Cleavages
	Medium	GALHNYK	2	1	1	P01031		0	27.48	0.0153638	2	802.419	-2.19394	11.3441	0
	Low	KIEEIAAK	1	1	1	P01031		0	10.92	0.623004	2	901.534	-1.39327	43.1323	1
	A2	Sequence	# PSMs	# Proteins	# Protein Groups	Protein Group Accessions	Modifications	ΔCn	IonScore	Exp Value	Charge	MH+ [Da]	ΔM [ppm]	RT [min]	# Missed Cleavages
	Medium	SVSDSSVPR	2	1	1	Q2LD37		0	26.69	0.0173574	2	933.463	-1.14551	19.5074	0
	Low	SASKmDTTLINISAVcDIGSASFK	1	1	1	Q2LD37	M5(Oxidation); C16(Carbamidomethyl)	0.0909	10.08	0.574323	3	2532.25	8.0305	56.3605	1
Q6NYC8	Phostensin OS=Homo sapiens GN=KIAA1949 PE=1 SV=1 - [PHTNS_HUMAN]	22.96	4.89	1	1	2	3	613	67.9015	5.40186
	A2	Sequence	# PSMs	# Proteins	# Protein Groups	Protein Group Accessions	Modifications	ΔCn	IonScore	Exp Value	Charge	MH+ [Da]	ΔM [ppm]	RT [min]	# Missed Cleavages
	Medium	mVELAK	1	1	1	Q9H3U1	M1(Oxidation)	0	26.42	0.0282762	2	706.387	8.78836	26.4283	0
	A2	Sequence	# PSMs	# Proteins	# Protein Groups	Protein Group Accessions	Modifications	ΔCn	IonScore	Exp Value	Charge	MH+ [Da]	ΔM [ppm]	RT [min]	# Missed Cleavages
	Medium	VLDTIMATK	1	1	1	Q460N5		0	26.06	0.0168465	2	991.556	7.14205	13.9099	0
Q53GS7	Nucleoporin GLE1 OS=Homo sapiens GN=GLE1 PE=1 SV=2 - [GLE1_HUMAN]	22.56	2.58	1	1	1	1	698	79.7856	7.43018
	A2	Sequence	# PSMs	# Proteins	# Protein Groups	Protein Group Accessions	Modifications	ΔCn	IonScore	Exp Value	Charge	MH+ [Da]	ΔM [ppm]	RT [min]	# Missed Cleavages
	Medium	KFLYSAPR	1	1	1	Q9UK61		0	29.41	0.00733128	2	981.545	-6.6311	14.7845	1
Q9BX82	Zinc finger protein 471 OS=Homo sapiens GN=ZNF471 PE=2 SV=1 - [ZN471_HUMAN]	21.1	1.12	1	1	1	1	626	72.9613	8.55811
	A2	Sequence	# PSMs	# Proteins	# Protein Groups	Protein Group Accessions	Modifications	ΔCn	IonScore	Exp Value	Charge	MH+ [Da]	ΔM [ppm]	RT [min]	# Missed Cleavages
	Medium	SQADQFcQR	1	1	1	Q96N67	C7(Carbamidomethyl)	0	24.12	0.0170393	2	1139.49	-3.17832	24.6685	0
	A2	Sequence	# PSMs	# Proteins	# Protein Groups	Protein Group Accessions	Modifications	ΔCn	IonScore	Exp Value	Charge	MH+ [Da]	ΔM [ppm]	RT [min]	# Missed Cleavages
	Medium	LNLPTR	1	1	1	Q8N1W1		0	24.54	0.0203905	2	713.429	-1.90145	29.3738	0
Q3SXP7	Uncharacterized protein KIAA1644 OS=Homo sapiens GN=KIAA1644 PE=2 SV=2 - [K1644_HUMAN]	0	4.52	1	1	1	1	199	22.558	8.63135
	A2	Sequence	# PSMs	# Proteins	# Protein Groups	Protein Group Accessions	Modifications	ΔCn	IonScore	Exp Value	Charge	MH+ [Da]	ΔM [ppm]	RT [min]	# Missed Cleavages
	Medium	YEDLLK	1	1	1	Q15652		0	24.03	0.0197683	2	780.412	-2.68009	26.4124	0
Q8NDL9	Cytosolic carboxypeptidase-like protein 5 OS=Homo sapiens GN=AGBL5 PE=2 SV=1 - [CBPC5_HUMAN]	0	1.58	1	1	1	1	886	97.4724	9.17334
	A2	Sequence	# PSMs	# Proteins	# Protein Groups	Protein Group Accessions	Modifications	ΔCn	IonScore	Exp Value	Charge	MH+ [Da]	ΔM [ppm]	RT [min]	# Missed Cleavages
	Medium	KILGDLK	1	1	1	Q8TD57		0	28.76	0.00485616	2	786.506	-3.18412	17.2283	1
Q5T4S7	E3 ubiquitin-protein ligase UBR4 OS=Homo sapiens GN=UBR4 PE=1 SV=1 - [UBR4_HUMAN]	0	0.12	1	1	1	1	5183	573.476	6.03662
